# Supplementary material for: In silico drug metabolism and pharmacokinetic profiles of natural products from medicinal plants in the Congo basin
Source: In Silico Pharmacol. 2013 Aug 8;1:12. doi: 10.1186/2193-9616-1-12 (PMC4230438; doi:10.1186/2193-9616-1-12)
Supplement: Supplementary file 1 — Additional file 1: 3D structures of compounds currently included in ConMedNP with calculated pharmacokinetic descriptors. (SDF 18 MB) [file 40203_2013_12_MOESM1_ESM.sdf]

SE_UB_011
                    3D
 Structure written by MMmdl.
 37 39  0  0  1  0            999 V2000
   -0.5320    0.4340    0.5960 C   0  0  1  0  0  0
   -1.8500    0.0160   -0.1080 C   0  0  1  0  0  0
   -2.6880    0.6920    0.0820 H   0  0  0  0  0  0
   -0.6530    0.3690    1.6870 H   0  0  0  0  0  0
    0.7550   -2.4610   -0.8980 H   0  0  0  0  0  0
   -1.1050   -2.2690    0.1140 N   0  0  0  0  0  0
   -1.5980   -0.1670   -1.5950 C   0  0  0  0  0  0
   -2.1590    0.3760   -2.3450 H   0  0  0  0  0  0
   -0.0400   -1.5290   -3.5530 Br  0  0  0  0  0  0
   -2.1600   -1.3940    0.4240 C   0  0  0  0  0  0
   -0.6240   -1.0520   -1.8720 C   0  0  0  0  0  0
    0.0150   -1.6930   -0.6530 C   0  0  1  0  0  0
    0.6110   -0.5540    0.2040 C   0  0  0  0  0  0
    1.4290   -0.0630   -0.3350 H   0  0  0  0  0  0
    1.0470   -0.9700    1.1210 H   0  0  0  0  0  0
   -1.0830   -3.6540    0.5530 C   0  0  0  0  0  0
   -0.1850   -3.8290    1.7520 C   0  0  0  0  0  0
   -0.7580   -4.2800   -0.2860 H   0  0  0  0  0  0
   -2.0980   -3.9760    0.8160 H   0  0  0  0  0  0
   -3.1700   -1.6810    1.0520 O   0  0  0  0  0  0
   -0.6180   -3.4200    3.0220 C   0  0  0  0  0  0
   -1.6160   -3.0050    3.1520 H   0  0  0  0  0  0
    0.2260   -3.5280    4.1280 C   0  0  0  0  0  0
   -0.1180   -3.2080    5.1070 H   0  0  0  0  0  0
    1.5130   -4.0410    3.9730 C   0  0  0  0  0  0
    2.1730   -4.1190    4.8320 H   0  0  0  0  0  0
    1.9540   -4.4520    2.7160 C   0  0  0  0  0  0
    2.9580   -4.8500    2.5970 H   0  0  0  0  0  0
    1.1100   -4.3470    1.6090 C   0  0  0  0  0  0
    1.4740   -4.6660    0.6350 H   0  0  0  0  0  0
   -0.2030    1.8790    0.2800 C   0  0  0  0  0  0
    0.7080    2.2560   -0.4430 O   0  0  0  0  0  0
   -1.0800    2.6970    0.9300 O   0  0  0  0  0  0
   -0.8610    4.0920    0.7100 C   0  0  0  0  0  0
   -1.6140    4.6470    1.2760 H   0  0  0  0  0  0
   -0.9750    4.3340   -0.3510 H   0  0  0  0  0  0
    0.1300    4.3850    1.0710 H   0  0  0  0  0  0
  1  2  1  0  0  0
  1  4  1  0  0  0
  1 13  1  0  0  0
  1 31  1  0  0  0
  2  3  1  0  0  0
  2  7  1  0  0  0
  2 10  1  0  0  0
  5 12  1  0  0  0
  6 10  1  0  0  0
  6 12  1  0  0  0
  6 16  1  0  0  0
  7  8  1  0  0  0
  7 11  2  0  0  0
  9 11  1  0  0  0
 10 20  2  0  0  0
 11 12  1  0  0  0
 12 13  1  0  0  0
 13 14  1  0  0  0
 13 15  1  0  0  0
 16 17  1  0  0  0
 16 18  1  0  0  0
 16 19  1  0  0  0
 17 21  2  0  0  0
 17 29  1  0  0  0
 21 22  1  0  0  0
 21 23  1  0  0  0
 23 24  1  0  0  0
 23 25  2  0  0  0
 25 26  1  0  0  0
 25 27  1  0  0  0
 27 28  1  0  0  0
 27 29  2  0  0  0
 29 30  1  0  0  0
 31 32  2  0  0  0
 31 33  1  0  0  0
 33 34  1  0  0  0
 34 35  1  0  0  0
 34 36  1  0  0  0
 34 37  1  0  0  0
M  END
> <s_m_entry_id>
1

> <s_m_entry_name>
ConMedNP.1

> <i_qp_#stars>
0

> <i_qp_#amine>
0

> <i_qp_#amidine>
0

> <i_qp_#acid>
0

> <i_qp_#amide>
1

> <i_qp_#rotor>
3

> <i_qp_#rtvFG>
1

> <i_qp_CNS>
0

> <r_qp_mol_MW>
   350.211

> <r_qp_dipole>
     2.026

> <r_qp_SASA>
   542.940

> <r_qp_FOSA>
   189.257

> <r_qp_FISA>
    78.577

> <r_qp_PISA>
   201.213

> <r_qp_WPSA>
    73.894

> <r_qp_volume>
   951.177

> <r_qp_donorHB>
     0.000

> <r_qp_accptHB>
     5.000

> <r_qp_dip^2/V>
   0.0043140

> <r_qp_ACxDN^.5/SA>
   0.0000000

> <r_qp_glob>
   0.8614970

> <r_qp_QPpolrz>
    31.907

> <r_qp_QPlogPC16>
     9.568

> <r_qp_QPlogPoct>
    13.257

> <r_qp_QPlogPw>
     9.558

> <r_qp_QPlogPo/w>
     2.414

> <r_qp_QPlogS>
    -2.675

> <r_qp_CIQPlogS>
    -4.130

> <r_qp_QPlogHERG>
    -3.358

> <r_qp_QPPCaco>
   997.883

> <r_qp_QPlogBB>
    -0.142

> <r_qp_QPPMDCK>
  2345.184

> <r_qp_QPlogKp>
    -1.971

> <r_qp_IP(eV)>
     9.576

> <r_qp_EA(eV)>
     0.333

> <i_qp_#metab>
4

> <r_qp_QPlogKhsa>
    -0.407

> <i_qp_HumanOralAbsorption>
3

> <r_qp_PercentHumanOralAbsorption>
    94.756

> <r_qp_SAfluorine>
     0.000

> <r_qp_SAamideO>
    31.618

> <r_qp_PSA>
    60.871

> <i_qp_#NandO>
4

> <i_qp_RuleOfFive>
0

> <i_qp_RuleOfThree>
0

> <i_qp_#ringatoms>
14

> <i_qp_#in34>
0

> <i_qp_#in56>
14

> <i_qp_#noncon>
4

> <i_qp_#nonHatm>
21

> <r_qp_Jm>
7.913306

$$$$
SE_UB_012
                    3D
 Structure written by MMmdl.
 37 39  0  0  1  0            999 V2000
   -0.5650    0.3520    0.5460 C   0  0  2  0  0  0
   -0.2970    1.3430    0.1520 H   0  0  0  0  0  0
   -1.8740   -0.1150   -0.1520 C   0  0  1  0  0  0
   -2.7300    0.5370    0.0410 H   0  0  0  0  0  0
    0.8110   -2.5110   -0.9340 H   0  0  0  0  0  0
   -1.0800   -2.3920    0.0230 N   0  0  0  0  0  0
   -1.5750   -0.2480   -1.6380 C   0  0  0  0  0  0
   -2.1280    0.3030   -2.3870 H   0  0  0  0  0  0
    0.0760   -1.5160   -3.5840 Br  0  0  0  0  0  0
   -2.1700   -1.5570    0.3100 C   0  0  0  0  0  0
   -0.5710   -1.1020   -1.9080 C   0  0  0  0  0  0
    0.0470   -1.7680   -0.6880 C   0  0  1  0  0  0
    0.5870   -0.6510    0.2280 C   0  0  0  0  0  0
    1.4080   -0.1190   -0.2680 H   0  0  0  0  0  0
    0.9990   -1.0910    1.1440 H   0  0  0  0  0  0
   -1.0380   -3.7880    0.4260 C   0  0  0  0  0  0
   -0.1530   -3.9840    1.6320 C   0  0  0  0  0  0
   -0.6920   -4.3810   -0.4280 H   0  0  0  0  0  0
   -2.0490   -4.1370    0.6680 H   0  0  0  0  0  0
   -3.2130   -1.9070    0.8460 O   0  0  0  0  0  0
   -0.5520   -3.4980    2.8860 C   0  0  0  0  0  0
   -1.5100   -2.9920    2.9980 H   0  0  0  0  0  0
    0.2760   -3.6480    4.0000 C   0  0  0  0  0  0
   -0.0420   -3.2660    4.9660 H   0  0  0  0  0  0
    1.5080   -4.2860    3.8710 C   0  0  0  0  0  0
    2.1520   -4.4030    4.7380 H   0  0  0  0  0  0
    1.9130   -4.7750    2.6300 C   0  0  0  0  0  0
    2.8740   -5.2730    2.5320 H   0  0  0  0  0  0
    1.0880   -4.6240    1.5140 C   0  0  0  0  0  0
    1.4240   -5.0070    0.5530 H   0  0  0  0  0  0
   -0.7660    0.5370    2.0380 C   0  0  0  0  0  0
   -1.8340    0.4200    2.6210 O   0  0  0  0  0  0
    0.4100    0.9040    2.6250 O   0  0  0  0  0  0
    0.3270    1.1050    4.0370 C   0  0  0  0  0  0
    1.3240    1.3720    4.4000 H   0  0  0  0  0  0
    0.0120    0.1830    4.5370 H   0  0  0  0  0  0
   -0.3590    1.9260    4.2670 H   0  0  0  0  0  0
  1  2  1  0  0  0
  1  3  1  0  0  0
  1 13  1  0  0  0
  1 31  1  0  0  0
  3  4  1  0  0  0
  3  7  1  0  0  0
  3 10  1  0  0  0
  5 12  1  0  0  0
  6 10  1  0  0  0
  6 12  1  0  0  0
  6 16  1  0  0  0
  7  8  1  0  0  0
  7 11  2  0  0  0
  9 11  1  0  0  0
 10 20  2  0  0  0
 11 12  1  0  0  0
 12 13  1  0  0  0
 13 14  1  0  0  0
 13 15  1  0  0  0
 16 17  1  0  0  0
 16 18  1  0  0  0
 16 19  1  0  0  0
 17 21  2  0  0  0
 17 29  1  0  0  0
 21 22  1  0  0  0
 21 23  1  0  0  0
 23 24  1  0  0  0
 23 25  2  0  0  0
 25 26  1  0  0  0
 25 27  1  0  0  0
 27 28  1  0  0  0
 27 29  2  0  0  0
 29 30  1  0  0  0
 31 32  2  0  0  0
 31 33  1  0  0  0
 33 34  1  0  0  0
 34 35  1  0  0  0
 34 36  1  0  0  0
 34 37  1  0  0  0
M  END
> <s_m_entry_id>
2

> <s_m_entry_name>
ConMedNP.2

> <i_qp_#stars>
0

> <i_qp_#amine>
0

> <i_qp_#amidine>
0

> <i_qp_#acid>
0

> <i_qp_#amide>
1

> <i_qp_#rotor>
3

> <i_qp_#rtvFG>
1

> <i_qp_CNS>
1

> <r_qp_mol_MW>
   350.211

> <r_qp_dipole>
     5.769

> <r_qp_SASA>
   518.068

> <r_qp_FOSA>
   184.032

> <r_qp_FISA>
    67.135

> <r_qp_PISA>
   192.540

> <r_qp_WPSA>
    74.361

> <r_qp_volume>
   930.976

> <r_qp_donorHB>
     0.000

> <r_qp_accptHB>
     5.000

> <r_qp_dip^2/V>
   0.0357440

> <r_qp_ACxDN^.5/SA>
   0.0000000

> <r_qp_glob>
   0.8900280

> <r_qp_QPpolrz>
    31.016

> <r_qp_QPlogPC16>
     9.370

> <r_qp_QPlogPoct>
    13.387

> <r_qp_QPlogPw>
     9.168

> <r_qp_QPlogPo/w>
     2.353

> <r_qp_QPlogS>
    -2.292

> <r_qp_CIQPlogS>
    -4.130

> <r_qp_QPlogHERG>
    -2.855

> <r_qp_QPPCaco>
  1343.813

> <r_qp_QPlogBB>
     0.000

> <r_qp_QPPMDCK>
  3090.374

> <r_qp_QPlogKp>
    -1.791

> <r_qp_IP(eV)>
     9.482

> <r_qp_EA(eV)>
     0.398

> <i_qp_#metab>
4

> <r_qp_QPlogKhsa>
    -0.466

> <i_qp_HumanOralAbsorption>
3

> <r_qp_PercentHumanOralAbsorption>
    96.713

> <r_qp_SAfluorine>
     0.000

> <r_qp_SAamideO>
    29.010

> <r_qp_PSA>
    57.613

> <i_qp_#NandO>
4

> <i_qp_RuleOfFive>
0

> <i_qp_RuleOfThree>
0

> <i_qp_#ringatoms>
14

> <i_qp_#in34>
0

> <i_qp_#in56>
14

> <i_qp_#noncon>
4

> <i_qp_#nonHatm>
21

> <r_qp_Jm>
28.950316

$$$$
SE_UB_009
                    3D
 Structure written by MMmdl.
 37 39  0  0  1  0            999 V2000
   -0.5580    0.5870    0.6680 C   0  0  0  0  0  0
   -1.8630    0.0860    0.0020 C   0  0  1  0  0  0
   -2.7180    0.7360    0.2040 H   0  0  0  0  0  0
   -0.6950    0.6140    1.7570 H   0  0  0  0  0  0
   -0.3490    1.6150    0.3520 H   0  0  0  0  0  0
    0.8240   -2.2970   -0.7920 H   0  0  0  0  0  0
   -1.0310   -2.1710    0.2280 N   0  0  0  0  0  0
   -1.6070   -0.0890   -1.4820 C   0  0  0  0  0  0
   -2.1900    0.4320   -2.2310 H   0  0  0  0  0  0
   -0.0010   -1.3970   -3.4390 Br  0  0  0  0  0  0
   -2.1120   -1.3330    0.5480 C   0  0  0  0  0  0
   -0.6030   -0.9390   -1.7580 C   0  0  0  0  0  0
    0.0690   -1.5470   -0.5350 C   0  0  1  0  0  0
    0.6180   -0.3900    0.3370 C   0  0  1  0  0  0
    1.0020   -0.7790    1.2900 H   0  0  0  0  0  0
   -0.9680   -3.5640    0.6380 C   0  0  0  0  0  0
    0.0010   -3.7630    1.7750 C   0  0  0  0  0  0
   -0.6880   -4.1650   -0.2350 H   0  0  0  0  0  0
   -1.9620   -3.9040    0.9510 H   0  0  0  0  0  0
   -3.1050   -1.6570    1.1860 O   0  0  0  0  0  0
   -0.3390   -3.3480    3.0720 C   0  0  0  0  0  0
   -1.3110   -2.8980    3.2640 H   0  0  0  0  0  0
    0.5650   -3.5010    4.1240 C   0  0  0  0  0  0
    0.2930   -3.1760    5.1240 H   0  0  0  0  0  0
    1.8170   -4.0680    3.8900 C   0  0  0  0  0  0
    2.5210   -4.1870    4.7090 H   0  0  0  0  0  0
    2.1660   -4.4830    2.6060 C   0  0  0  0  0  0
    3.1420   -4.9250    2.4250 H   0  0  0  0  0  0
    1.2630   -4.3310    1.5520 C   0  0  0  0  0  0
    1.5540   -4.6560    0.5550 H   0  0  0  0  0  0
    1.7880    0.2860   -0.3530 C   0  0  0  0  0  0
    1.8540    1.4730   -0.6360 O   0  0  0  0  0  0
    2.7740   -0.6280   -0.5860 O   0  0  0  0  0  0
    3.9330   -0.0960   -1.2310 C   0  0  0  0  0  0
    4.6460   -0.9130   -1.3740 H   0  0  0  0  0  0
    4.4020    0.6690   -0.6050 H   0  0  0  0  0  0
    3.6710    0.3120   -2.2120 H   0  0  0  0  0  0
  1  2  1  0  0  0
  1  4  1  0  0  0
  1  5  1  0  0  0
  1 14  1  0  0  0
  2  3  1  0  0  0
  2  8  1  0  0  0
  2 11  1  0  0  0
  6 13  1  0  0  0
  7 11  1  0  0  0
  7 13  1  0  0  0
  7 16  1  0  0  0
  8  9  1  0  0  0
  8 12  2  0  0  0
 10 12  1  0  0  0
 11 20  2  0  0  0
 12 13  1  0  0  0
 13 14  1  0  0  0
 14 15  1  0  0  0
 14 31  1  0  0  0
 16 17  1  0  0  0
 16 18  1  0  0  0
 16 19  1  0  0  0
 17 21  2  0  0  0
 17 29  1  0  0  0
 21 22  1  0  0  0
 21 23  1  0  0  0
 23 24  1  0  0  0
 23 25  2  0  0  0
 25 26  1  0  0  0
 25 27  1  0  0  0
 27 28  1  0  0  0
 27 29  2  0  0  0
 29 30  1  0  0  0
 31 32  2  0  0  0
 31 33  1  0  0  0
 33 34  1  0  0  0
 34 35  1  0  0  0
 34 36  1  0  0  0
 34 37  1  0  0  0
M  END
> <s_m_entry_id>
3

> <s_m_entry_name>
ConMedNP.3

> <i_qp_#stars>
0

> <i_qp_#amine>
0

> <i_qp_#amidine>
0

> <i_qp_#acid>
0

> <i_qp_#amide>
1

> <i_qp_#rotor>
3

> <i_qp_#rtvFG>
1

> <i_qp_CNS>
0

> <r_qp_mol_MW>
   350.211

> <r_qp_dipole>
     3.717

> <r_qp_SASA>
   529.713

> <r_qp_FOSA>
   189.693

> <r_qp_FISA>
    74.010

> <r_qp_PISA>
   201.897

> <r_qp_WPSA>
    64.114

> <r_qp_volume>
   948.732

> <r_qp_donorHB>
     0.000

> <r_qp_accptHB>
     5.000

> <r_qp_dip^2/V>
   0.0145590

> <r_qp_ACxDN^.5/SA>
   0.0000000

> <r_qp_glob>
   0.8814950

> <r_qp_QPpolrz>
    31.816

> <r_qp_QPlogPC16>
     9.537

> <r_qp_QPlogPoct>
    13.356

> <r_qp_QPlogPw>
     9.565

> <r_qp_QPlogPo/w>
     2.393

> <r_qp_QPlogS>
    -2.351

> <r_qp_CIQPlogS>
    -4.130

> <r_qp_QPlogHERG>
    -3.038

> <r_qp_QPPCaco>
  1083.754

> <r_qp_QPlogBB>
    -0.095

> <r_qp_QPPMDCK>
  2308.939

> <r_qp_QPlogKp>
    -1.884

> <r_qp_IP(eV)>
     9.600

> <r_qp_EA(eV)>
     0.376

> <i_qp_#metab>
4

> <r_qp_QPlogKhsa>
    -0.414

> <i_qp_HumanOralAbsorption>
3

> <r_qp_PercentHumanOralAbsorption>
    95.276

> <r_qp_SAfluorine>
     0.000

> <r_qp_SAamideO>
    32.554

> <r_qp_PSA>
    60.551

> <i_qp_#NandO>
4

> <i_qp_RuleOfFive>
0

> <i_qp_RuleOfThree>
0

> <i_qp_#ringatoms>
14

> <i_qp_#in34>
0

> <i_qp_#in56>
14

> <i_qp_#noncon>
4

> <i_qp_#nonHatm>
21

> <r_qp_Jm>
20.381041

$$$$
SE_UB_010
                    3D
 Structure written by MMmdl.
 37 39  0  0  1  0            999 V2000
   -0.8800    0.5810    0.6360 C   0  0  0  0  0  0
   -2.0420   -0.0640   -0.1500 C   0  0  1  0  0  0
   -2.9820    0.4820   -0.0440 H   0  0  0  0  0  0
   -1.1290    0.5980    1.7030 H   0  0  0  0  0  0
   -0.7530    1.6260    0.3250 H   0  0  0  0  0  0
    0.9720   -2.1240   -0.6390 H   0  0  0  0  0  0
   -0.9880   -2.2130    0.1680 N   0  0  0  0  0  0
   -1.6240   -0.2210   -1.6040 C   0  0  0  0  0  0
   -2.1920    0.2190   -2.4130 H   0  0  0  0  0  0
    0.2970   -1.3560   -3.3800 Br  0  0  0  0  0  0
   -2.1750   -1.4960    0.3940 C   0  0  0  0  0  0
   -0.5070   -0.9520   -1.7710 C   0  0  0  0  0  0
    0.1120   -1.4670   -0.4770 C   0  0  1  0  0  0
    0.4410   -0.2010    0.3560 C   0  0  2  0  0  0
    1.0980    0.4630   -0.2250 H   0  0  0  0  0  0
   -0.8610   -3.6240    0.4960 C   0  0  0  0  0  0
   -0.0370   -3.8840    1.7280 C   0  0  0  0  0  0
   -0.4370   -4.1290   -0.3800 H   0  0  0  0  0  0
   -1.8580   -4.0550    0.6500 H   0  0  0  0  0  0
   -3.1830   -1.9310    0.9360 O   0  0  0  0  0  0
   -0.4810   -3.4500    2.9850 C   0  0  0  0  0  0
   -1.4130   -2.8950    3.0750 H   0  0  0  0  0  0
    0.2620   -3.7260    4.1340 C   0  0  0  0  0  0
   -0.0900   -3.3820    5.1020 H   0  0  0  0  0  0
    1.4520   -4.4450    4.0390 C   0  0  0  0  0  0
    2.0280   -4.6620    4.9340 H   0  0  0  0  0  0
    1.9050   -4.8820    2.7950 C   0  0  0  0  0  0
    2.8330   -5.4420    2.7210 H   0  0  0  0  0  0
    1.1660   -4.6010    1.6440 C   0  0  0  0  0  0
    1.5320   -4.9550    0.6830 H   0  0  0  0  0  0
    1.2220   -0.5270    1.6130 C   0  0  0  0  0  0
    0.9040   -0.1940    2.7450 O   0  0  0  0  0  0
    2.3840   -1.1590    1.2770 O   0  0  0  0  0  0
    3.2690   -1.4120    2.3720 C   0  0  0  0  0  0
    4.0000   -2.1580    2.0500 H   0  0  0  0  0  0
    2.7370   -1.8030    3.2430 H   0  0  0  0  0  0
    3.7990   -0.4910    2.6320 H   0  0  0  0  0  0
  1  2  1  0  0  0
  1  4  1  0  0  0
  1  5  1  0  0  0
  1 14  1  0  0  0
  2  3  1  0  0  0
  2  8  1  0  0  0
  2 11  1  0  0  0
  6 13  1  0  0  0
  7 11  1  0  0  0
  7 13  1  0  0  0
  7 16  1  0  0  0
  8  9  1  0  0  0
  8 12  2  0  0  0
 10 12  1  0  0  0
 11 20  2  0  0  0
 12 13  1  0  0  0
 13 14  1  0  0  0
 14 15  1  0  0  0
 14 31  1  0  0  0
 16 17  1  0  0  0
 16 18  1  0  0  0
 16 19  1  0  0  0
 17 21  2  0  0  0
 17 29  1  0  0  0
 21 22  1  0  0  0
 21 23  1  0  0  0
 23 24  1  0  0  0
 23 25  2  0  0  0
 25 26  1  0  0  0
 25 27  1  0  0  0
 27 28  1  0  0  0
 27 29  2  0  0  0
 29 30  1  0  0  0
 31 32  2  0  0  0
 31 33  1  0  0  0
 33 34  1  0  0  0
 34 35  1  0  0  0
 34 36  1  0  0  0
 34 37  1  0  0  0
M  END
> <s_m_entry_id>
4

> <s_m_entry_name>
ConMedNP.4

> <i_qp_#stars>
0

> <i_qp_#amine>
0

> <i_qp_#amidine>
0

> <i_qp_#acid>
0

> <i_qp_#amide>
1

> <i_qp_#rotor>
3

> <i_qp_#rtvFG>
1

> <i_qp_CNS>
1

> <r_qp_mol_MW>
   350.211

> <r_qp_dipole>
     4.602

> <r_qp_SASA>
   477.394

> <r_qp_FOSA>
   164.658

> <r_qp_FISA>
    68.397

> <r_qp_PISA>
   170.960

> <r_qp_WPSA>
    73.379

> <r_qp_volume>
   894.620

> <r_qp_donorHB>
     0.000

> <r_qp_accptHB>
     5.000

> <r_qp_dip^2/V>
   0.0236720

> <r_qp_ACxDN^.5/SA>
   0.0000000

> <r_qp_glob>
   0.9405470

> <r_qp_QPpolrz>
    29.355

> <r_qp_QPlogPC16>
     9.201

> <r_qp_QPlogPoct>
    12.730

> <r_qp_QPlogPw>
     9.173

> <r_qp_QPlogPo/w>
     2.078

> <r_qp_QPlogS>
    -1.409

> <r_qp_CIQPlogS>
    -4.130

> <r_qp_QPlogHERG>
    -1.935

> <r_qp_QPPCaco>
  1231.309

> <r_qp_QPlogBB>
     0.047

> <r_qp_QPPMDCK>
  2962.815

> <r_qp_QPlogKp>
    -1.890

> <r_qp_IP(eV)>
     9.572

> <r_qp_EA(eV)>
     0.430

> <i_qp_#metab>
4

> <r_qp_QPlogKhsa>
    -0.571

> <i_qp_HumanOralAbsorption>
3

> <r_qp_PercentHumanOralAbsorption>
    94.423

> <r_qp_SAfluorine>
     0.000

> <r_qp_SAamideO>
    32.277

> <r_qp_PSA>
    57.050

> <i_qp_#NandO>
4

> <i_qp_RuleOfFive>
0

> <i_qp_RuleOfThree>
0

> <i_qp_#ringatoms>
14

> <i_qp_#in34>
0

> <i_qp_#in56>
14

> <i_qp_#noncon>
4

> <i_qp_#nonHatm>
21

> <r_qp_Jm>
176.025591

$$$$
SE_UB_008
                    3D
 Structure written by MMmdl.
 25 26  0  0  1  0            999 V2000
    0.4350    0.7870   -0.7120 C   0  0  0  0  0  0
    0.3400    1.3520    0.5660 N   0  0  0  0  0  0
    0.2720    2.8090    0.6960 C   0  0  0  0  0  0
    1.6020    3.4220    1.0680 C   0  0  0  0  0  0
   -0.4940    3.0570    1.4410 H   0  0  0  0  0  0
   -0.0700    3.2560   -0.2460 H   0  0  0  0  0  0
    0.3170    0.5680    1.7120 C   0  0  0  0  0  0
    0.2490    1.0930    2.6600 H   0  0  0  0  0  0
    0.3790   -0.7710    1.6540 C   0  0  0  0  0  0
    0.3510   -1.8260    3.1940 Br  0  0  0  0  0  0
    0.4680   -1.4130    0.3610 C   0  0  0  0  0  0
    0.5130   -2.4970    0.3170 H   0  0  0  0  0  0
    0.4960   -0.6940   -0.7660 C   0  0  0  0  0  0
    0.5630   -1.1490   -1.7460 H   0  0  0  0  0  0
    0.4700    1.4220   -1.7600 O   0  0  0  0  0  0
    1.8340    3.8950    2.3680 C   0  0  0  0  0  0
    1.0560    3.8320    3.1260 H   0  0  0  0  0  0
    3.0670    4.4550    2.7090 C   0  0  0  0  0  0
    3.2370    4.8210    3.7180 H   0  0  0  0  0  0
    4.0800    4.5470    1.7560 C   0  0  0  0  0  0
    5.0390    4.9840    2.0220 H   0  0  0  0  0  0
    3.8620    4.0790    0.4610 C   0  0  0  0  0  0
    4.6510    4.1490   -0.2820 H   0  0  0  0  0  0
    2.6300    3.5190    0.1180 C   0  0  0  0  0  0
    2.4750    3.1570   -0.8960 H   0  0  0  0  0  0
  1  2  1  0  0  0
  1 13  1  0  0  0
  1 15  2  0  0  0
  2  3  1  0  0  0
  2  7  1  0  0  0
  3  4  1  0  0  0
  3  5  1  0  0  0
  3  6  1  0  0  0
  4 16  2  0  0  0
  4 24  1  0  0  0
  7  8  1  0  0  0
  7  9  2  0  0  0
  9 10  1  0  0  0
  9 11  1  0  0  0
 11 12  1  0  0  0
 11 13  2  0  0  0
 13 14  1  0  0  0
 16 17  1  0  0  0
 16 18  1  0  0  0
 18 19  1  0  0  0
 18 20  2  0  0  0
 20 21  1  0  0  0
 20 22  1  0  0  0
 22 23  1  0  0  0
 22 24  2  0  0  0
 24 25  1  0  0  0
M  END
> <s_m_entry_id>
5

> <s_m_entry_name>
ConMedNP.5

> <i_qp_#stars>
0

> <i_qp_#amine>
0

> <i_qp_#amidine>
0

> <i_qp_#acid>
0

> <i_qp_#amide>
0

> <i_qp_#rotor>
2

> <i_qp_#rtvFG>
0

> <i_qp_CNS>
1

> <r_qp_mol_MW>
   264.121

> <r_qp_dipole>
     3.448

> <r_qp_SASA>
   441.420

> <r_qp_FOSA>
    35.848

> <r_qp_FISA>
    41.183

> <r_qp_PISA>
   287.449

> <r_qp_WPSA>
    76.941

> <r_qp_volume>
   728.953

> <r_qp_donorHB>
     0.000

> <r_qp_accptHB>
     3.000

> <r_qp_dip^2/V>
   0.0163140

> <r_qp_ACxDN^.5/SA>
   0.0000000

> <r_qp_glob>
   0.8873860

> <r_qp_QPpolrz>
    24.480

> <r_qp_QPlogPC16>
     7.874

> <r_qp_QPlogPoct>
     9.769

> <r_qp_QPlogPw>
     5.557

> <r_qp_QPlogPo/w>
     2.935

> <r_qp_QPlogS>
    -3.021

> <r_qp_CIQPlogS>
    -4.010

> <r_qp_QPlogHERG>
    -4.725

> <r_qp_QPPCaco>
  4030.561

> <r_qp_QPlogBB>
     0.283

> <r_qp_QPPMDCK>
  5890.621

> <r_qp_QPlogKp>
    -1.074

> <r_qp_IP(eV)>
     9.019

> <r_qp_EA(eV)>
     0.415

> <i_qp_#metab>
2

> <r_qp_QPlogKhsa>
    -0.153

> <i_qp_HumanOralAbsorption>
3

> <r_qp_PercentHumanOralAbsorption>
   100.000

> <r_qp_SAfluorine>
     0.000

> <r_qp_SAamideO>
     0.000

> <r_qp_PSA>
    29.349

> <i_qp_#NandO>
2

> <i_qp_RuleOfFive>
0

> <i_qp_RuleOfThree>
0

> <i_qp_#ringatoms>
12

> <i_qp_#in34>
0

> <i_qp_#in56>
12

> <i_qp_#noncon>
0

> <i_qp_#nonHatm>
15

> <r_qp_Jm>
21.223648

$$$$
GAB_0018
                    3D
 Structure written by MMmdl.
 26 27  0  0  1  0            999 V2000
    1.2190    0.5280    0.2740 C   0  0  0  0  0  0
    0.0260    1.2260    0.5500 C   0  0  0  0  0  0
    0.0420    2.4120    1.2440 O   0  0  0  0  0  0
    0.9860    2.6170    1.4680 H   0  0  0  0  0  0
   -1.1920    0.7240    0.1020 C   0  0  0  0  0  0
   -2.8280    1.6200    0.4420 Br  0  0  0  0  0  0
   -1.2210   -0.4530   -0.6420 C   0  0  0  0  0  0
   -2.1700   -0.8260   -1.0220 H   0  0  0  0  0  0
   -0.0340   -1.1490   -0.9100 C   0  0  0  0  0  0
   -0.2080   -2.6860   -2.0250 Br  0  0  0  0  0  0
    1.2100   -0.7020   -0.4160 C   0  0  0  0  0  0
    2.5050   -1.4660   -0.6420 C   0  0  2  0  0  0
    2.7680   -1.4030   -1.7060 H   0  0  0  0  0  0
    2.3450   -2.8410   -0.2910 O   0  0  0  0  0  0
    1.6900   -3.2280   -0.8970 H   0  0  0  0  0  0
    3.6800   -0.9620    0.2160 C   0  0  1  0  0  0
    5.0040   -1.5940   -0.2270 C   0  0  0  0  0  0
    4.9680   -2.6850   -0.1480 H   0  0  0  0  0  0
    5.8300   -1.2430    0.4010 H   0  0  0  0  0  0
    5.2380   -1.3370   -1.2660 H   0  0  0  0  0  0
    3.5100   -1.2700    1.2590 H   0  0  0  0  0  0
    3.7770    0.5540    0.1680 C   0  0  0  0  0  0
    3.9650    0.9230   -0.8460 H   0  0  0  0  0  0
    4.5940    0.8960    0.8150 H   0  0  0  0  0  0
    2.4980    1.1580    0.6720 C   0  0  0  0  0  0
    2.4650    2.1960    1.3310 O   0  0  0  0  0  0
  1  2  2  0  0  0
  1 11  1  0  0  0
  1 25  1  0  0  0
  2  3  1  0  0  0
  2  5  1  0  0  0
  3  4  1  0  0  0
  5  6  1  0  0  0
  5  7  2  0  0  0
  7  8  1  0  0  0
  7  9  1  0  0  0
  9 10  1  0  0  0
  9 11  2  0  0  0
 11 12  1  0  0  0
 12 13  1  0  0  0
 12 14  1  0  0  0
 12 16  1  0  0  0
 14 15  1  0  0  0
 16 17  1  0  0  0
 16 21  1  0  0  0
 16 22  1  0  0  0
 17 18  1  0  0  0
 17 19  1  0  0  0
 17 20  1  0  0  0
 22 23  1  0  0  0
 22 24  1  0  0  0
 22 25  1  0  0  0
 25 26  2  0  0  0
M  END
> <s_m_entry_id>
6

> <s_m_entry_name>
ConMedNP.6

> <i_qp_#stars>
0

> <i_qp_#amine>
0

> <i_qp_#amidine>
0

> <i_qp_#acid>
0

> <i_qp_#amide>
0

> <i_qp_#rotor>
2

> <i_qp_#rtvFG>
0

> <i_qp_CNS>
0

> <r_qp_mol_MW>
   350.006

> <r_qp_dipole>
     4.638

> <r_qp_SASA>
   443.164

> <r_qp_FOSA>
   143.492

> <r_qp_FISA>
   104.590

> <r_qp_PISA>
    59.360

> <r_qp_WPSA>
   135.721

> <r_qp_volume>
   744.886

> <r_qp_donorHB>
     1.000

> <r_qp_accptHB>
     3.450

> <r_qp_dip^2/V>
   0.0288720

> <r_qp_ACxDN^.5/SA>
   0.0077850

> <r_qp_glob>
   0.8967280

> <r_qp_QPpolrz>
    22.939

> <r_qp_QPlogPC16>
     7.587

> <r_qp_QPlogPoct>
    11.361

> <r_qp_QPlogPw>
     6.370

> <r_qp_QPlogPo/w>
     2.383

> <r_qp_QPlogS>
    -3.451

> <r_qp_CIQPlogS>
    -5.346

> <r_qp_QPlogHERG>
    -3.486

> <r_qp_QPPCaco>
  1009.414

> <r_qp_QPlogBB>
    -0.091

> <r_qp_QPPMDCK>
  2768.396

> <r_qp_QPlogKp>
    -3.046

> <r_qp_IP(eV)>
     9.523

> <r_qp_EA(eV)>
     1.153

> <i_qp_#metab>
3

> <r_qp_QPlogKhsa>
    -0.075

> <i_qp_HumanOralAbsorption>
3

> <r_qp_PercentHumanOralAbsorption>
    94.668

> <r_qp_SAfluorine>
     0.000

> <r_qp_SAamideO>
     0.000

> <r_qp_PSA>
    62.806

> <i_qp_#NandO>
3

> <i_qp_RuleOfFive>
0

> <i_qp_RuleOfThree>
0

> <i_qp_#ringatoms>
10

> <i_qp_#in34>
0

> <i_qp_#in56>
10

> <i_qp_#noncon>
3

> <i_qp_#nonHatm>
16

> <r_qp_Jm>
0.111373

$$$$
SE_UB_17_66R
                    3D
 Structure written by MMmdl.
 36 38  0  0  1  0            999 V2000
   -2.7600   -1.0810   -1.8820 C   0  0  0  0  0  0
   -1.7930   -0.1970   -1.4190 C   0  0  0  0  0  0
   -1.8520    0.3530   -0.1340 C   0  0  0  0  0  0
   -2.9380    0.0130    0.6900 C   0  0  0  0  0  0
   -3.9110   -0.8760    0.2250 C   0  0  0  0  0  0
   -3.8250   -1.4260   -1.0490 C   0  0  0  0  0  0
   -0.8000    1.3740    0.3200 C   0  0  2  0  0  0
   -2.2330    1.8800    2.2320 C   0  0  0  0  0  0
   -3.0710    0.6050    2.0790 C   0  0  0  0  0  0
    0.6290    0.9640   -0.0080 C   0  0  0  0  0  0
    1.5470    1.8920   -0.5400 C   0  0  0  0  0  0
    1.0740   -0.3260    0.2750 C   0  0  0  0  0  0
    2.8720    1.5120   -0.7750 C   0  0  0  0  0  0
    2.3970   -0.6920    0.0460 C   0  0  0  0  0  0
    3.3010    0.2190   -0.4790 C   0  0  0  0  0  0
   -0.8620    1.7110    1.7530 N   0  0  0  0  0  0
   -4.8160   -2.2930   -1.4340 O   0  0  0  0  0  0
   -2.6860   -1.5000   -2.8820 H   0  0  0  0  0  0
   -0.9670    0.0640   -2.0730 H   0  0  0  0  0  0
   -4.7540   -1.1450    0.8530 H   0  0  0  0  0  0
   -1.0000    2.3050   -0.2190 H   0  0  0  0  0  0
   -2.2020    2.2000    3.2770 H   0  0  0  0  0  0
   -2.6880    2.6970    1.6620 H   0  0  0  0  0  0
   -2.7400   -0.1320    2.8240 H   0  0  0  0  0  0
   -4.1250    0.8070    2.2960 H   0  0  0  0  0  0
    0.3720   -1.0540    0.6650 H   0  0  0  0  0  0
   -0.3910    0.9910    2.2940 H   0  0  0  0  0  0
   -4.6470   -2.5980   -2.3320 H   0  0  0  0  0  0
    3.5840    2.2140   -1.1870 H   0  0  0  0  0  0
    1.0640    3.1380   -0.8090 O   0  0  0  0  0  0
    1.9520    4.1300   -1.3070 C   0  0  0  0  0  0
    2.7690    4.3210   -0.6040 H   0  0  0  0  0  0
    2.3650    3.8460   -2.2810 H   0  0  0  0  0  0
    1.3540    5.0320   -1.4190 H   0  0  0  0  0  0
    4.3290   -0.0660   -0.6630 H   0  0  0  0  0  0
    2.9700   -2.4790    0.4520 Br  0  0  0  0  0  0
  1  2  2  0  0  0
  1  6  1  0  0  0
  1 18  1  0  0  0
  2  3  1  0  0  0
  2 19  1  0  0  0
  3  4  2  0  0  0
  3  7  1  0  0  0
  4  5  1  0  0  0
  4  9  1  0  0  0
  5  6  2  0  0  0
  5 20  1  0  0  0
  6 17  1  0  0  0
  7 10  1  0  0  0
  7 16  1  0  0  0
  7 21  1  0  0  0
  8  9  1  0  0  0
  8 16  1  0  0  0
  8 22  1  0  0  0
  8 23  1  0  0  0
  9 24  1  0  0  0
  9 25  1  0  0  0
 10 11  2  0  0  0
 10 12  1  0  0  0
 11 13  1  0  0  0
 11 30  1  0  0  0
 12 14  2  0  0  0
 12 26  1  0  0  0
 13 15  2  0  0  0
 13 29  1  0  0  0
 14 15  1  0  0  0
 14 36  1  0  0  0
 15 35  1  0  0  0
 16 27  1  0  0  0
 17 28  1  0  0  0
 30 31  1  0  0  0
 31 32  1  0  0  0
 31 33  1  0  0  0
 31 34  1  0  0  0
M  END
> <s_m_entry_id>
7

> <s_m_entry_name>
ConMedNP.7

> <i_qp_#stars>
0

> <i_qp_#amine>
1

> <i_qp_#amidine>
0

> <i_qp_#acid>
0

> <i_qp_#amide>
0

> <i_qp_#rotor>
2

> <i_qp_#rtvFG>
0

> <i_qp_CNS>
1

> <r_qp_mol_MW>
   334.212

> <r_qp_dipole>
     2.807

> <r_qp_SASA>
   542.215

> <r_qp_FOSA>
   198.892

> <r_qp_FISA>
    72.397

> <r_qp_PISA>
   193.427

> <r_qp_WPSA>
    77.499

> <r_qp_volume>
   923.763

> <r_qp_donorHB>
     2.000

> <r_qp_accptHB>
     3.000

> <r_qp_dip^2/V>
   0.0085300

> <r_qp_ACxDN^.5/SA>
   0.0078250

> <r_qp_glob>
   0.8459930

> <r_qp_QPpolrz>
    31.378

> <r_qp_QPlogPC16>
     9.619

> <r_qp_QPlogPoct>
    14.910

> <r_qp_QPlogPw>
     8.302

> <r_qp_QPlogPo/w>
     3.102

> <r_qp_QPlogS>
    -3.693

> <r_qp_CIQPlogS>
    -4.395

> <r_qp_QPlogHERG>
    -5.673

> <r_qp_QPPCaco>
   508.461

> <r_qp_QPlogBB>
     0.357

> <r_qp_QPPMDCK>
   700.276

> <r_qp_QPlogKp>
    -4.043

> <r_qp_IP(eV)>
     9.060

> <r_qp_EA(eV)>
     0.211

> <i_qp_#metab>
5

> <r_qp_QPlogKhsa>
     0.382

> <i_qp_HumanOralAbsorption>
3

> <r_qp_PercentHumanOralAbsorption>
    93.546

> <r_qp_SAfluorine>
     0.000

> <r_qp_SAamideO>
     0.000

> <r_qp_PSA>
    42.898

> <i_qp_#NandO>
3

> <i_qp_RuleOfFive>
0

> <i_qp_RuleOfThree>
0

> <i_qp_#ringatoms>
16

> <i_qp_#in34>
0

> <i_qp_#in56>
16

> <i_qp_#noncon>
3

> <i_qp_#nonHatm>
20

> <r_qp_Jm>
0.006138

$$$$
BNG_UY_541
                    3D
 Structure written by MMmdl.
 37 39  0  0  1  0            999 V2000
    1.2800    1.3740   -0.6040 C   0  0  0  0  0  0
    1.0130    0.8750   -1.5350 H   0  0  0  0  0  0
    2.3160    2.3490   -0.7240 C   0  0  0  0  0  0
    0.6370    1.0280    0.5180 C   0  0  0  0  0  0
    0.8540    1.4900    1.4730 H   0  0  0  0  0  0
   -0.4230   -0.0060    0.4560 C   0  0  0  0  0  0
   -0.9520   -0.5370    1.7330 C   0  0  0  0  0  0
   -0.8900   -0.4040   -0.6050 O   0  0  0  0  0  0
   -2.2900   -0.9520    1.7710 C   0  0  0  0  0  0
   -2.9170   -0.8750    0.8850 H   0  0  0  0  0  0
   -2.8330   -1.4650    2.9500 C   0  0  0  0  0  0
   -3.8740   -1.7780    2.9680 H   0  0  0  0  0  0
   -2.0340   -1.5730    4.0870 C   0  0  0  0  0  0
   -2.7660   -2.2680    5.6860 Br  0  0  0  0  0  0
   -0.6960   -1.1790    4.0540 C   0  0  0  0  0  0
   -0.0680   -1.2750    4.9360 H   0  0  0  0  0  0
   -0.1520   -0.6640    2.8740 C   0  0  0  0  0  0
    0.9000   -0.3930    2.8660 H   0  0  0  0  0  0
    2.8200    3.1610    0.2670 C   0  0  0  0  0  0
    2.5450    3.2310    1.3090 H   0  0  0  0  0  0
    4.0540    4.1560   -0.3810 S   0  0  0  0  0  0
    3.8280    3.4360   -1.9350 C   0  0  0  0  0  0
    4.6280    3.8320   -3.1140 C   0  0  0  0  0  0
    2.8890    2.5080   -1.9670 N   0  0  0  0  0  0
    5.5930    4.8510   -3.0930 C   0  0  0  0  0  0
    5.8070    5.4140   -2.1880 H   0  0  0  0  0  0
    6.3110    5.1830   -4.2460 C   0  0  0  0  0  0
    7.0500    5.9800   -4.2110 H   0  0  0  0  0  0
    6.0820    4.5020   -5.4390 C   0  0  0  0  0  0
    6.6440    4.7790   -6.3280 H   0  0  0  0  0  0
    5.1390    3.4730   -5.4900 C   0  0  0  0  0  0
    4.8590    2.7570   -6.7780 C   0  0  0  0  0  0
    5.7460    2.7420   -7.4190 H   0  0  0  0  0  0
    4.0450    3.2540   -7.3140 H   0  0  0  0  0  0
    4.5770    1.7150   -6.5910 H   0  0  0  0  0  0
    4.4130    3.1570   -4.3310 C   0  0  0  0  0  0
    3.6630    2.3660   -4.3790 H   0  0  0  0  0  0
  1  2  1  0  0  0
  1  3  1  0  0  0
  1  4  2  0  0  0
  3 19  2  0  0  0
  3 24  1  0  0  0
  4  5  1  0  0  0
  4  6  1  0  0  0
  6  7  1  0  0  0
  6  8  2  0  0  0
  7  9  2  0  0  0
  7 17  1  0  0  0
  9 10  1  0  0  0
  9 11  1  0  0  0
 11 12  1  0  0  0
 11 13  2  0  0  0
 13 14  1  0  0  0
 13 15  1  0  0  0
 15 16  1  0  0  0
 15 17  2  0  0  0
 17 18  1  0  0  0
 19 20  1  0  0  0
 19 21  1  0  0  0
 21 22  1  0  0  0
 22 23  1  0  0  0
 22 24  2  0  0  0
 23 25  2  0  0  0
 23 36  1  0  0  0
 25 26  1  0  0  0
 25 27  1  0  0  0
 27 28  1  0  0  0
 27 29  2  0  0  0
 29 30  1  0  0  0
 29 31  1  0  0  0
 31 32  1  0  0  0
 31 36  2  0  0  0
 32 33  1  0  0  0
 32 34  1  0  0  0
 32 35  1  0  0  0
 36 37  1  0  0  0
M  END
> <s_m_entry_id>
8

> <s_m_entry_name>
ConMedNP.8

> <i_qp_#stars>
0

> <i_qp_#amine>
0

> <i_qp_#amidine>
0

> <i_qp_#acid>
0

> <i_qp_#amide>
0

> <i_qp_#rotor>
4

> <i_qp_#rtvFG>
1

> <i_qp_CNS>
1

> <r_qp_mol_MW>
   384.290

> <r_qp_dipole>
     4.187

> <r_qp_SASA>
   640.860

> <r_qp_FOSA>
   107.931

> <r_qp_FISA>
    52.945

> <r_qp_PISA>
   361.426

> <r_qp_WPSA>
   118.558

> <r_qp_volume>
  1086.677

> <r_qp_donorHB>
     0.000

> <r_qp_accptHB>
     3.500

> <r_qp_dip^2/V>
   0.0161350

> <r_qp_ACxDN^.5/SA>
   0.0000000

> <r_qp_glob>
   0.7976320

> <r_qp_QPpolrz>
    38.218

> <r_qp_QPlogPC16>
    12.037

> <r_qp_QPlogPoct>
    14.946

> <r_qp_QPlogPw>
     6.687

> <r_qp_QPlogPo/w>
     5.189

> <r_qp_QPlogS>
    -6.394

> <r_qp_CIQPlogS>
    -6.629

> <r_qp_QPlogHERG>
    -6.530

> <r_qp_QPPCaco>
  3117.623

> <r_qp_QPlogBB>
     0.059

> <r_qp_QPPMDCK>
  7543.520

> <r_qp_QPlogKp>
    -0.838

> <r_qp_IP(eV)>
     9.255

> <r_qp_EA(eV)>
     1.331

> <i_qp_#metab>
2

> <r_qp_QPlogKhsa>
     0.667

> <i_qp_HumanOralAbsorption>
1

> <r_qp_PercentHumanOralAbsorption>
   100.000

> <r_qp_SAfluorine>
     0.000

> <r_qp_SAamideO>
     0.000

> <r_qp_PSA>
    37.223

> <i_qp_#NandO>
2

> <i_qp_RuleOfFive>
1

> <i_qp_RuleOfThree>
1

> <i_qp_#ringatoms>
17

> <i_qp_#in34>
0

> <i_qp_#in56>
17

> <i_qp_#noncon>
0

> <i_qp_#nonHatm>
23

> <r_qp_Jm>
0.022498

$$$$
BNG_UY_539
                    3D
 Structure written by MMmdl.
 34 36  0  0  1  0            999 V2000
    1.6570    1.1850   -0.4690 C   0  0  0  0  0  0
    1.7150    0.4320   -1.2540 H   0  0  0  0  0  0
    2.3920    2.3800   -0.7300 C   0  0  0  0  0  0
    0.9190    0.9240    0.6190 C   0  0  0  0  0  0
    0.8250    1.6290    1.4350 H   0  0  0  0  0  0
    0.2240   -0.3800    0.7260 C   0  0  0  0  0  0
   -0.7660   -0.5530    1.8120 C   0  0  0  0  0  0
    0.4650   -1.3160   -0.0280 O   0  0  0  0  0  0
   -1.5510    0.5080    2.2790 C   0  0  0  0  0  0
   -1.4780    1.5030    1.8490 H   0  0  0  0  0  0
   -2.4780    0.2920    3.3020 C   0  0  0  0  0  0
   -3.0840    1.1220    3.6580 H   0  0  0  0  0  0
   -2.6250   -0.9820    3.8490 C   0  0  0  0  0  0
   -3.8810   -1.2690    5.2330 Br  0  0  0  0  0  0
   -1.8600   -2.0480    3.3780 C   0  0  0  0  0  0
   -1.9760   -3.0450    3.7950 H   0  0  0  0  0  0
   -0.9340   -1.8330    2.3560 C   0  0  0  0  0  0
   -0.3420   -2.6700    1.9880 H   0  0  0  0  0  0
    2.5380    3.4720    0.0950 C   0  0  0  0  0  0
    2.1420    3.6480    1.0840 H   0  0  0  0  0  0
    3.5140    4.6480   -0.6790 S   0  0  0  0  0  0
    3.6750    3.6180   -2.0560 C   0  0  0  0  0  0
    4.4560    4.0080   -3.2490 C   0  0  0  0  0  0
    3.0370    2.4670   -1.9460 N   0  0  0  0  0  0
    5.1870    5.2040   -3.3450 C   0  0  0  0  0  0
    5.2160    5.9200   -2.5270 H   0  0  0  0  0  0
    5.9090    5.5170   -4.5040 C   0  0  0  0  0  0
    6.4660    6.4490   -4.5520 H   0  0  0  0  0  0
    5.9100    4.6360   -5.5820 C   0  0  0  0  0  0
    6.7980    5.0220   -7.0030 Cl  0  0  0  0  0  0
    5.1960    3.4440   -5.5120 C   0  0  0  0  0  0
    5.1920    2.7500   -6.3480 H   0  0  0  0  0  0
    4.4770    3.1350   -4.3540 C   0  0  0  0  0  0
    3.9240    2.1970   -4.3190 H   0  0  0  0  0  0
  1  2  1  0  0  0
  1  3  1  0  0  0
  1  4  2  0  0  0
  3 19  2  0  0  0
  3 24  1  0  0  0
  4  5  1  0  0  0
  4  6  1  0  0  0
  6  7  1  0  0  0
  6  8  2  0  0  0
  7  9  2  0  0  0
  7 17  1  0  0  0
  9 10  1  0  0  0
  9 11  1  0  0  0
 11 12  1  0  0  0
 11 13  2  0  0  0
 13 14  1  0  0  0
 13 15  1  0  0  0
 15 16  1  0  0  0
 15 17  2  0  0  0
 17 18  1  0  0  0
 19 20  1  0  0  0
 19 21  1  0  0  0
 21 22  1  0  0  0
 22 23  1  0  0  0
 22 24  2  0  0  0
 23 25  2  0  0  0
 23 33  1  0  0  0
 25 26  1  0  0  0
 25 27  1  0  0  0
 27 28  1  0  0  0
 27 29  2  0  0  0
 29 30  1  0  0  0
 29 31  1  0  0  0
 31 32  1  0  0  0
 31 33  2  0  0  0
 33 34  1  0  0  0
M  END
> <s_m_entry_id>
9

> <s_m_entry_name>
ConMedNP.9

> <i_qp_#stars>
2

> <i_qp_#amine>
0

> <i_qp_#amidine>
0

> <i_qp_#acid>
0

> <i_qp_#amide>
0

> <i_qp_#rotor>
4

> <i_qp_#rtvFG>
1

> <i_qp_CNS>
1

> <r_qp_mol_MW>
   404.708

> <r_qp_dipole>
     4.344

> <r_qp_SASA>
   632.515

> <r_qp_FOSA>
    19.794

> <r_qp_FISA>
    52.931

> <r_qp_PISA>
   369.766

> <r_qp_WPSA>
   190.024

> <r_qp_volume>
  1070.639

> <r_qp_donorHB>
     0.000

> <r_qp_accptHB>
     3.500

> <r_qp_dip^2/V>
   0.0176290

> <r_qp_ACxDN^.5/SA>
   0.0000000

> <r_qp_glob>
   0.8001840

> <r_qp_QPpolrz>
    37.656

> <r_qp_QPlogPC16>
    12.439

> <r_qp_QPlogPoct>
    15.145

> <r_qp_QPlogPw>
     6.748

> <r_qp_QPlogPo/w>
     5.367

> <r_qp_QPlogS>
    -6.548

> <r_qp_CIQPlogS>
    -7.063

> <r_qp_QPlogHERG>
    -6.529

> <r_qp_QPPCaco>
  3118.552

> <r_qp_QPlogBB>
     0.238

> <r_qp_QPPMDCK>
 10000.000

> <r_qp_QPlogKp>
    -0.808

> <r_qp_IP(eV)>
     9.262

> <r_qp_EA(eV)>
     1.450

> <i_qp_#metab>
1

> <r_qp_QPlogKhsa>
     0.620

> <i_qp_HumanOralAbsorption>
1

> <r_qp_PercentHumanOralAbsorption>
   100.000

> <r_qp_SAfluorine>
     0.000

> <r_qp_SAamideO>
     0.000

> <r_qp_PSA>
    37.232

> <i_qp_#NandO>
2

> <i_qp_RuleOfFive>
1

> <i_qp_RuleOfThree>
1

> <i_qp_#ringatoms>
17

> <i_qp_#in34>
0

> <i_qp_#in56>
17

> <i_qp_#noncon>
0

> <i_qp_#nonHatm>
23

> <r_qp_Jm>
0.017818

$$$$
BNG_UY_546
                    3D
 Structure written by MMmdl.
 37 39  0  0  1  0            999 V2000
    1.1850    1.1420   -0.6900 C   0  0  0  0  0  0
    0.9920    0.5760   -1.6010 H   0  0  0  0  0  0
    2.1220    2.2080   -0.8340 C   0  0  0  0  0  0
    0.5500    0.7850    0.4340 C   0  0  0  0  0  0
    0.6960    1.3100    1.3700 H   0  0  0  0  0  0
   -0.4010   -0.3510    0.4000 C   0  0  0  0  0  0
   -0.9070   -0.8730    1.6900 C   0  0  0  0  0  0
   -0.8000   -0.8410   -0.6500 O   0  0  0  0  0  0
   -2.1970   -1.4180    1.7200 C   0  0  0  0  0  0
   -2.8060   -1.4450    0.8180 H   0  0  0  0  0  0
   -2.7170   -1.9280    2.9120 C   0  0  0  0  0  0
   -3.7210   -2.3430    2.9230 H   0  0  0  0  0  0
   -1.9400   -1.9030    4.0680 C   0  0  0  0  0  0
   -2.6400   -2.5940    5.6830 Br  0  0  0  0  0  0
   -0.6480   -1.3790    4.0440 C   0  0  0  0  0  0
   -0.0350   -1.3710    4.9420 H   0  0  0  0  0  0
   -0.1270   -0.8670    2.8520 C   0  0  0  0  0  0
    0.8930   -0.4930    2.8520 H   0  0  0  0  0  0
    2.5170    3.1120    0.1270 C   0  0  0  0  0  0
    2.2090    3.2020    1.1580 H   0  0  0  0  0  0
    3.6650    4.1940   -0.5410 S   0  0  0  0  0  0
    3.5520    3.3850   -2.0630 C   0  0  0  0  0  0
    4.3410    3.8030   -3.2410 C   0  0  0  0  0  0
    2.7100    2.3660   -2.0710 N   0  0  0  0  0  0
    5.1820    4.9280   -3.2550 C   0  0  0  0  0  0
    5.2930    5.5650   -2.3820 H   0  0  0  0  0  0
    5.9050    5.2730   -4.4040 C   0  0  0  0  0  0
    6.5420    6.1550   -4.3830 H   0  0  0  0  0  0
    5.8150    4.4990   -5.5640 C   0  0  0  0  0  0
    6.5640    4.8900   -6.8030 C   0  0  0  0  0  0
    7.5050    5.3900   -6.5490 H   0  0  0  0  0  0
    5.9560    5.5690   -7.4090 H   0  0  0  0  0  0
    6.8160    4.0090   -7.4020 H   0  0  0  0  0  0
    4.9690    3.3870   -5.5680 C   0  0  0  0  0  0
    4.8640    2.7780   -6.4620 H   0  0  0  0  0  0
    4.2480    3.0430   -4.4200 C   0  0  0  0  0  0
    3.6020    2.1670   -4.4540 H   0  0  0  0  0  0
  1  2  1  0  0  0
  1  3  1  0  0  0
  1  4  2  0  0  0
  3 19  2  0  0  0
  3 24  1  0  0  0
  4  5  1  0  0  0
  4  6  1  0  0  0
  6  7  1  0  0  0
  6  8  2  0  0  0
  7  9  2  0  0  0
  7 17  1  0  0  0
  9 10  1  0  0  0
  9 11  1  0  0  0
 11 12  1  0  0  0
 11 13  2  0  0  0
 13 14  1  0  0  0
 13 15  1  0  0  0
 15 16  1  0  0  0
 15 17  2  0  0  0
 17 18  1  0  0  0
 19 20  1  0  0  0
 19 21  1  0  0  0
 21 22  1  0  0  0
 22 23  1  0  0  0
 22 24  2  0  0  0
 23 25  2  0  0  0
 23 36  1  0  0  0
 25 26  1  0  0  0
 25 27  1  0  0  0
 27 28  1  0  0  0
 27 29  2  0  0  0
 29 30  1  0  0  0
 29 34  1  0  0  0
 30 31  1  0  0  0
 30 32  1  0  0  0
 30 33  1  0  0  0
 34 35  1  0  0  0
 34 36  2  0  0  0
 36 37  1  0  0  0
M  END
> <s_m_entry_id>
10

> <s_m_entry_name>
ConMedNP.10

> <i_qp_#stars>
0

> <i_qp_#amine>
0

> <i_qp_#amidine>
0

> <i_qp_#acid>
0

> <i_qp_#amide>
0

> <i_qp_#rotor>
4

> <i_qp_#rtvFG>
1

> <i_qp_CNS>
1

> <r_qp_mol_MW>
   384.290

> <r_qp_dipole>
     4.685

> <r_qp_SASA>
   641.218

> <r_qp_FOSA>
   108.102

> <r_qp_FISA>
    53.013

> <r_qp_PISA>
   361.543

> <r_qp_WPSA>
   118.560

> <r_qp_volume>
  1087.124

> <r_qp_donorHB>
     0.000

> <r_qp_accptHB>
     3.500

> <r_qp_dip^2/V>
   0.0201870

> <r_qp_ACxDN^.5/SA>
   0.0000000

> <r_qp_glob>
   0.7974050

> <r_qp_QPpolrz>
    38.237

> <r_qp_QPlogPC16>
    12.043

> <r_qp_QPlogPoct>
    15.008

> <r_qp_QPlogPw>
     6.689

> <r_qp_QPlogPo/w>
     5.192

> <r_qp_QPlogS>
    -6.401

> <r_qp_CIQPlogS>
    -6.629

> <r_qp_QPlogHERG>
    -6.534

> <r_qp_QPPCaco>
  3112.981

> <r_qp_QPlogBB>
     0.058

> <r_qp_QPPMDCK>
  7531.623

> <r_qp_QPlogKp>
    -0.839

> <r_qp_IP(eV)>
     9.174

> <r_qp_EA(eV)>
     1.327

> <i_qp_#metab>
2

> <r_qp_QPlogKhsa>
     0.668

> <i_qp_HumanOralAbsorption>
1

> <r_qp_PercentHumanOralAbsorption>
   100.000

> <r_qp_SAfluorine>
     0.000

> <r_qp_SAamideO>
     0.000

> <r_qp_PSA>
    37.268

> <i_qp_#NandO>
2

> <i_qp_RuleOfFive>
1

> <i_qp_RuleOfThree>
1

> <i_qp_#ringatoms>
17

> <i_qp_#in34>
0

> <i_qp_#in56>
17

> <i_qp_#noncon>
0

> <i_qp_#nonHatm>
23

> <r_qp_Jm>
0.022105

$$$$
BNG_UY_550
                    3D
 Structure written by MMmdl.
 34 36  0  0  1  0            999 V2000
    1.6470    0.7720   -0.6000 C   0  0  0  0  0  0
    1.9880   -0.0440   -1.2370 H   0  0  0  0  0  0
    2.1100    2.0660   -0.9840 C   0  0  0  0  0  0
    0.8480    0.4860    0.4370 C   0  0  0  0  0  0
    0.4800    1.2510    1.1080 H   0  0  0  0  0  0
    0.4700   -0.9240    0.6940 C   0  0  0  0  0  0
   -0.5910   -1.1870    1.6920 C   0  0  0  0  0  0
    1.0250   -1.8640    0.1360 O   0  0  0  0  0  0
   -1.6590   -0.3050    1.8920 C   0  0  0  0  0  0
   -1.7640    0.6060    1.3100 H   0  0  0  0  0  0
   -2.6410   -0.6030    2.8410 C   0  0  0  0  0  0
   -3.4680    0.0870    2.9900 H   0  0  0  0  0  0
   -2.5590   -1.7840    3.5790 C   0  0  0  0  0  0
   -3.8900   -2.1830    4.8610 Br  0  0  0  0  0  0
   -1.5080   -2.6760    3.3730 C   0  0  0  0  0  0
   -1.4420   -3.6020    3.9390 H   0  0  0  0  0  0
   -0.5260   -2.3800    2.4250 C   0  0  0  0  0  0
    0.2890   -3.0820    2.2640 H   0  0  0  0  0  0
    1.8790    3.2620   -0.3420 C   0  0  0  0  0  0
    1.3190    3.4660    0.5580 H   0  0  0  0  0  0
    2.6480    4.5300   -1.2000 S   0  0  0  0  0  0
    3.2350    3.3960   -2.3630 C   0  0  0  0  0  0
    4.0600    3.8050   -3.5200 C   0  0  0  0  0  0
    2.8780    2.1460   -2.1260 N   0  0  0  0  0  0
    4.4720    5.1280   -3.7540 C   0  0  0  0  0  0
    4.2000    5.9360   -3.0800 H   0  0  0  0  0  0
    5.2540    5.4520   -4.8680 C   0  0  0  0  0  0
    5.5620    6.4820   -5.0320 H   0  0  0  0  0  0
    5.6380    4.4620   -5.7680 C   0  0  0  0  0  0
    6.2460    4.7170   -6.6330 H   0  0  0  0  0  0
    5.2430    3.1450   -5.5560 C   0  0  0  0  0  0
    5.5400    2.3670   -6.2540 H   0  0  0  0  0  0
    4.4620    2.8220   -4.4420 C   0  0  0  0  0  0
    4.1650    1.7840   -4.2980 H   0  0  0  0  0  0
  1  2  1  0  0  0
  1  3  1  0  0  0
  1  4  2  0  0  0
  3 19  2  0  0  0
  3 24  1  0  0  0
  4  5  1  0  0  0
  4  6  1  0  0  0
  6  7  1  0  0  0
  6  8  2  0  0  0
  7  9  2  0  0  0
  7 17  1  0  0  0
  9 10  1  0  0  0
  9 11  1  0  0  0
 11 12  1  0  0  0
 11 13  2  0  0  0
 13 14  1  0  0  0
 13 15  1  0  0  0
 15 16  1  0  0  0
 15 17  2  0  0  0
 17 18  1  0  0  0
 19 20  1  0  0  0
 19 21  1  0  0  0
 21 22  1  0  0  0
 22 23  1  0  0  0
 22 24  2  0  0  0
 23 25  2  0  0  0
 23 33  1  0  0  0
 25 26  1  0  0  0
 25 27  1  0  0  0
 27 28  1  0  0  0
 27 29  2  0  0  0
 29 30  1  0  0  0
 29 31  1  0  0  0
 31 32  1  0  0  0
 31 33  2  0  0  0
 33 34  1  0  0  0
M  END
> <s_m_entry_id>
11

> <s_m_entry_name>
ConMedNP.11

> <i_qp_#stars>
0

> <i_qp_#amine>
0

> <i_qp_#amidine>
0

> <i_qp_#acid>
0

> <i_qp_#amide>
0

> <i_qp_#rotor>
4

> <i_qp_#rtvFG>
1

> <i_qp_CNS>
1

> <r_qp_mol_MW>
   370.263

> <r_qp_dipole>
     4.470

> <r_qp_SASA>
   608.789

> <r_qp_FOSA>
    19.781

> <r_qp_FISA>
    53.017

> <r_qp_PISA>
   417.435

> <r_qp_WPSA>
   118.557

> <r_qp_volume>
  1026.940

> <r_qp_donorHB>
     0.000

> <r_qp_accptHB>
     3.500

> <r_qp_dip^2/V>
   0.0194530

> <r_qp_ACxDN^.5/SA>
   0.0000000

> <r_qp_glob>
   0.8085890

> <r_qp_QPpolrz>
    36.362

> <r_qp_QPlogPC16>
    11.838

> <r_qp_QPlogPoct>
    14.463

> <r_qp_QPlogPw>
     6.991

> <r_qp_QPlogPo/w>
     4.865

> <r_qp_QPlogS>
    -5.787

> <r_qp_CIQPlogS>
    -6.332

> <r_qp_QPlogHERG>
    -6.620

> <r_qp_QPPCaco>
  3112.750

> <r_qp_QPlogBB>
     0.073

> <r_qp_QPPMDCK>
  7530.710

> <r_qp_QPlogKp>
    -0.642

> <r_qp_IP(eV)>
     9.294

> <r_qp_EA(eV)>
     1.351

> <i_qp_#metab>
1

> <r_qp_QPlogKhsa>
     0.493

> <i_qp_HumanOralAbsorption>
3

> <r_qp_PercentHumanOralAbsorption>
   100.000

> <r_qp_SAfluorine>
     0.000

> <r_qp_SAamideO>
     0.000

> <r_qp_PSA>
    37.267

> <i_qp_#NandO>
2

> <i_qp_RuleOfFive>
0

> <i_qp_RuleOfThree>
1

> <i_qp_#ringatoms>
17

> <i_qp_#in34>
0

> <i_qp_#in56>
17

> <i_qp_#noncon>
0

> <i_qp_#nonHatm>
22

> <r_qp_Jm>
0.137944

$$$$
SE_UB_20_46S
                    3D
 Structure written by MMmdl.
 35 37  0  0  1  0            999 V2000
    1.1430    0.6750   -0.1030 C   0  0  0  0  0  0
   -0.1350    1.2220   -0.2920 C   0  0  0  0  0  0
   -0.3100    2.2830   -0.1330 H   0  0  0  0  0  0
   -1.1920    0.4090   -0.6840 C   0  0  0  0  0  0
   -2.4130    0.9940   -0.8580 O   0  0  0  0  0  0
   -3.0500    0.3130   -1.1300 H   0  0  0  0  0  0
   -1.0040   -0.9520   -0.8890 C   0  0  0  0  0  0
   -1.8220   -1.5960   -1.1960 H   0  0  0  0  0  0
    0.2630   -1.5050   -0.6910 C   0  0  0  0  0  0
    0.3920   -2.5740   -0.8500 H   0  0  0  0  0  0
    1.3540   -0.7070   -0.2860 C   0  0  0  0  0  0
    2.7510   -1.3370   -0.0770 C   0  0  2  0  0  0
    3.2860   -1.7360   -1.4790 C   0  0  0  0  0  0
    3.3080   -0.8840   -2.1690 H   0  0  0  0  0  0
    2.6600   -2.4990   -1.9570 H   0  0  0  0  0  0
    4.3060   -2.1380   -1.4260 H   0  0  0  0  0  0
    2.6600   -2.5350    0.9020 C   0  0  0  0  0  0
    3.7310   -0.3940    0.5230 N   0  0  0  0  0  0
    4.6740   -0.7550    0.3910 H   0  0  0  0  0  0
    3.6320    0.9690    0.0160 C   0  0  0  0  0  0
    3.8220    1.0050   -1.0630 H   0  0  0  0  0  0
    4.4100    1.5810    0.4880 H   0  0  0  0  0  0
    2.2690    1.5660    0.3490 C   0  0  0  0  0  0
    2.1880    2.5480   -0.1320 H   0  0  0  0  0  0
    2.1790    1.7150    1.4320 H   0  0  0  0  0  0
    2.1980   -2.3090    2.2180 C   0  0  0  0  0  0
    1.9210   -1.3020    2.5280 H   0  0  0  0  0  0
    2.0910   -3.3500    3.1430 C   0  0  0  0  0  0
    1.7310   -3.1390    4.1460 H   0  0  0  0  0  0
    2.4490   -4.6400    2.7670 C   0  0  0  0  0  0
    2.3080   -6.0560    4.0120 Br  0  0  0  0  0  0
    2.9130   -4.8950    1.4790 C   0  0  0  0  0  0
    3.1980   -5.9010    1.1810 H   0  0  0  0  0  0
    3.0200   -3.8490    0.5540 C   0  0  0  0  0  0
    3.3890   -4.0950   -0.4370 H   0  0  0  0  0  0
  1  2  2  0  0  0
  1 11  1  0  0  0
  1 23  1  0  0  0
  2  3  1  0  0  0
  2  4  1  0  0  0
  4  5  1  0  0  0
  4  7  2  0  0  0
  5  6  1  0  0  0
  7  8  1  0  0  0
  7  9  1  0  0  0
  9 10  1  0  0  0
  9 11  2  0  0  0
 11 12  1  0  0  0
 12 13  1  0  0  0
 12 17  1  0  0  0
 12 18  1  0  0  0
 13 14  1  0  0  0
 13 15  1  0  0  0
 13 16  1  0  0  0
 17 26  2  0  0  0
 17 34  1  0  0  0
 18 19  1  0  0  0
 18 20  1  0  0  0
 20 21  1  0  0  0
 20 22  1  0  0  0
 20 23  1  0  0  0
 23 24  1  0  0  0
 23 25  1  0  0  0
 26 27  1  0  0  0
 26 28  1  0  0  0
 28 29  1  0  0  0
 28 30  2  0  0  0
 30 31  1  0  0  0
 30 32  1  0  0  0
 32 33  1  0  0  0
 32 34  2  0  0  0
 34 35  1  0  0  0
M  END
> <s_m_entry_id>
12

> <s_m_entry_name>
ConMedNP.12

> <i_qp_#stars>
1

> <i_qp_#amine>
1

> <i_qp_#amidine>
0

> <i_qp_#acid>
0

> <i_qp_#amide>
0

> <i_qp_#rotor>
1

> <i_qp_#rtvFG>
0

> <i_qp_CNS>
2

> <r_qp_mol_MW>
   318.212

> <r_qp_dipole>
     2.440

> <r_qp_SASA>
   510.130

> <r_qp_FOSA>
   143.858

> <r_qp_FISA>
    68.930

> <r_qp_PISA>
   220.255

> <r_qp_WPSA>
    77.087

> <r_qp_volume>
   878.292

> <r_qp_donorHB>
     2.000

> <r_qp_accptHB>
     1.750

> <r_qp_dip^2/V>
   0.0067800

> <r_qp_ACxDN^.5/SA>
   0.0048510

> <r_qp_glob>
   0.8694480

> <r_qp_QPpolrz>
    30.457

> <r_qp_QPlogPC16>
     9.437

> <r_qp_QPlogPoct>
    14.008

> <r_qp_QPlogPw>
     7.373

> <r_qp_QPlogPo/w>
     3.340

> <r_qp_QPlogS>
    -3.603

> <r_qp_CIQPlogS>
    -4.514

> <r_qp_QPlogHERG>
    -5.421

> <r_qp_QPPCaco>
   548.447

> <r_qp_QPlogBB>
     0.483

> <r_qp_QPPMDCK>
   756.045

> <r_qp_QPlogKp>
    -3.981

> <r_qp_IP(eV)>
     9.084

> <r_qp_EA(eV)>
     0.079

> <i_qp_#metab>
2

> <r_qp_QPlogKhsa>
     0.498

> <i_qp_HumanOralAbsorption>
3

> <r_qp_PercentHumanOralAbsorption>
    95.527

> <r_qp_SAfluorine>
     0.000

> <r_qp_SAamideO>
     0.000

> <r_qp_PSA>
    34.480

> <i_qp_#NandO>
2

> <i_qp_RuleOfFive>
0

> <i_qp_RuleOfThree>
0

> <i_qp_#ringatoms>
16

> <i_qp_#in34>
0

> <i_qp_#in56>
16

> <i_qp_#noncon>
3

> <i_qp_#nonHatm>
19

> <r_qp_Jm>
0.008295

$$$$
SE_UB_19_59R
                    3D
 Structure written by MMmdl.
 35 38  0  0  1  0            999 V2000
    0.7810    1.0980   -0.2380 C   0  0  0  0  0  0
   -0.3400    1.9270   -0.0350 C   0  0  0  0  0  0
   -0.2480    2.8550    0.5210 H   0  0  0  0  0  0
   -1.5800    1.5420   -0.5590 C   0  0  0  0  0  0
   -2.4480    2.1790   -0.4060 H   0  0  0  0  0  0
   -1.7130    0.3540   -1.2740 C   0  0  0  0  0  0
   -2.6850    0.0730   -1.6730 H   0  0  0  0  0  0
   -0.6150   -0.4860   -1.4880 C   0  0  0  0  0  0
   -0.7230   -1.4110   -2.0450 H   0  0  0  0  0  0
    0.6190   -0.0890   -0.9590 C   0  0  0  0  0  0
    1.8480   -0.7110   -1.0140 N   0  0  0  0  0  0
    2.7830    0.0500   -0.3660 C   0  0  0  0  0  0
    2.1490    1.1670    0.1380 C   0  0  0  0  0  0
    4.2320   -0.2960   -0.1800 C   0  0  2  0  0  0
    4.9850    0.8980    0.2810 N   0  0  0  0  0  0
    5.0750    1.5340   -0.5110 H   0  0  0  0  0  0
    4.2690    1.6110    1.3620 C   0  0  0  0  0  0
    4.9010    2.4300    1.7230 H   0  0  0  0  0  0
    4.1300    0.9290    2.2110 H   0  0  0  0  0  0
    2.9040    2.1880    0.9150 C   0  0  0  0  0  0
    4.8820   -0.8820   -1.4260 C   0  0  0  0  0  0
    4.2800   -1.0450    0.6230 H   0  0  0  0  0  0
    3.0670    3.0690    0.2820 H   0  0  0  0  0  0
    2.3340    2.5070    1.7940 H   0  0  0  0  0  0
    2.0260   -1.5960   -1.4710 H   0  0  0  0  0  0
    5.6120   -2.0790   -1.3360 C   0  0  0  0  0  0
    5.7160   -2.5910   -0.3820 H   0  0  0  0  0  0
    6.2220   -2.6290   -2.4670 C   0  0  0  0  0  0
    6.7800   -3.5570   -2.3740 H   0  0  0  0  0  0
    6.1120   -1.9820   -3.6950 C   0  0  0  0  0  0
    6.9380   -2.7260   -5.2250 Br  0  0  0  0  0  0
    5.4010   -0.7890   -3.8060 C   0  0  0  0  0  0
    5.3160   -0.2780   -4.7610 H   0  0  0  0  0  0
    4.7920   -0.2400   -2.6750 C   0  0  0  0  0  0
    4.2410    0.6930   -2.7750 H   0  0  0  0  0  0
  1  2  2  0  0  0
  1 10  1  0  0  0
  1 13  1  0  0  0
  2  3  1  0  0  0
  2  4  1  0  0  0
  4  5  1  0  0  0
  4  6  2  0  0  0
  6  7  1  0  0  0
  6  8  1  0  0  0
  8  9  1  0  0  0
  8 10  2  0  0  0
 10 11  1  0  0  0
 11 12  1  0  0  0
 11 25  1  0  0  0
 12 13  2  0  0  0
 12 14  1  0  0  0
 13 20  1  0  0  0
 14 15  1  0  0  0
 14 21  1  0  0  0
 14 22  1  0  0  0
 15 16  1  0  0  0
 15 17  1  0  0  0
 17 18  1  0  0  0
 17 19  1  0  0  0
 17 20  1  0  0  0
 20 23  1  0  0  0
 20 24  1  0  0  0
 21 26  2  0  0  0
 21 34  1  0  0  0
 26 27  1  0  0  0
 26 28  1  0  0  0
 28 29  1  0  0  0
 28 30  2  0  0  0
 30 31  1  0  0  0
 30 32  1  0  0  0
 32 33  1  0  0  0
 32 34  2  0  0  0
 34 35  1  0  0  0
M  END
> <s_m_entry_id>
13

> <s_m_entry_name>
ConMedNP.13

> <i_qp_#stars>
2

> <i_qp_#amine>
1

> <i_qp_#amidine>
0

> <i_qp_#acid>
0

> <i_qp_#amide>
0

> <i_qp_#rotor>
0

> <i_qp_#rtvFG>
0

> <i_qp_CNS>
2

> <r_qp_mol_MW>
   327.223

> <r_qp_dipole>
     0.818

> <r_qp_SASA>
   535.066

> <r_qp_FOSA>
   108.038

> <r_qp_FISA>
    33.165

> <r_qp_PISA>
   316.809

> <r_qp_WPSA>
    77.054

> <r_qp_volume>
   912.739

> <r_qp_donorHB>
     2.000

> <r_qp_accptHB>
     1.500

> <r_qp_dip^2/V>
   0.0007340

> <r_qp_ACxDN^.5/SA>
   0.0039650

> <r_qp_glob>
   0.8504640

> <r_qp_QPpolrz>
    33.399

> <r_qp_QPlogPC16>
    10.118

> <r_qp_QPlogPoct>
    14.783

> <r_qp_QPlogPw>
     7.821

> <r_qp_QPlogPo/w>
     4.004

> <r_qp_QPlogS>
    -4.281

> <r_qp_CIQPlogS>
    -4.969

> <r_qp_QPlogHERG>
    -6.189

> <r_qp_QPPCaco>
  1197.567

> <r_qp_QPlogBB>
     0.845

> <r_qp_QPPMDCK>
  1757.788

> <r_qp_QPlogKp>
    -3.077

> <r_qp_IP(eV)>
     8.259

> <r_qp_EA(eV)>
     0.307

> <i_qp_#metab>
2

> <r_qp_QPlogKhsa>
     0.669

> <i_qp_HumanOralAbsorption>
3

> <r_qp_PercentHumanOralAbsorption>
   100.000

> <r_qp_SAfluorine>
     0.000

> <r_qp_SAamideO>
     0.000

> <r_qp_PSA>
    26.979

> <i_qp_#NandO>
2

> <i_qp_RuleOfFive>
0

> <i_qp_RuleOfThree>
0

> <i_qp_#ringatoms>
19

> <i_qp_#in34>
0

> <i_qp_#in56>
19

> <i_qp_#noncon>
3

> <i_qp_#nonHatm>
20

> <r_qp_Jm>
0.014347

$$$$
SE_UB_17_49R
                    3D
 Structure written by MMmdl.
 32 34  0  0  1  0            999 V2000
    2.7220   -2.1270    0.4210 C   0  0  0  0  0  0
    1.9030   -1.0320    0.7060 C   0  0  0  0  0  0
    2.2650    0.2630    0.2920 C   0  0  0  0  0  0
    3.4690    0.4470   -0.4150 C   0  0  0  0  0  0
    4.2800   -0.6580   -0.7060 C   0  0  0  0  0  0
    3.9040   -1.9300   -0.2840 C   0  0  0  0  0  0
    1.3680    1.4490    0.6350 C   0  0  2  0  0  0
    0.3530    1.1280    0.3550 H   0  0  0  0  0  0
    3.0750    2.9390   -0.2400 C   0  0  0  0  0  0
    3.8610    1.8140   -0.9170 C   0  0  0  0  0  0
    1.6400    2.6440   -0.1930 N   0  0  0  0  0  0
    4.7320   -2.9700   -0.5880 O   0  0  0  0  0  0
    2.4210   -3.1150    0.7550 H   0  0  0  0  0  0
    0.9810   -1.1920    1.2610 H   0  0  0  0  0  0
    5.2040   -0.5340   -1.2640 H   0  0  0  0  0  0
    1.3050    1.8080    2.1200 C   0  0  0  0  0  0
    3.2270    3.8690   -0.8000 H   0  0  0  0  0  0
    3.4620    3.1280    0.7680 H   0  0  0  0  0  0
    3.6800    1.8420   -1.9990 H   0  0  0  0  0  0
    4.9320    1.9800   -0.7510 H   0  0  0  0  0  0
    1.3220    2.4420   -1.1410 H   0  0  0  0  0  0
    4.3460   -3.7900   -0.2380 H   0  0  0  0  0  0
    2.3810    1.5960    3.0000 C   0  0  0  0  0  0
    3.3100    1.1550    2.6450 H   0  0  0  0  0  0
    2.2840    1.9500    4.3480 C   0  0  0  0  0  0
    3.1290    1.7730    5.0080 H   0  0  0  0  0  0
    1.1130    2.5300    4.8290 C   0  0  0  0  0  0
    0.9830    3.0100    6.6530 Br  0  0  0  0  0  0
    0.0380    2.7630    3.9750 C   0  0  0  0  0  0
   -0.8760    3.2230    4.3410 H   0  0  0  0  0  0
    0.1370    2.4070    2.6280 C   0  0  0  0  0  0
   -0.7040    2.6080    1.9660 H   0  0  0  0  0  0
  1  2  2  0  0  0
  1  6  1  0  0  0
  1 13  1  0  0  0
  2  3  1  0  0  0
  2 14  1  0  0  0
  3  4  2  0  0  0
  3  7  1  0  0  0
  4  5  1  0  0  0
  4 10  1  0  0  0
  5  6  2  0  0  0
  5 15  1  0  0  0
  6 12  1  0  0  0
  7  8  1  0  0  0
  7 11  1  0  0  0
  7 16  1  0  0  0
  9 10  1  0  0  0
  9 11  1  0  0  0
  9 17  1  0  0  0
  9 18  1  0  0  0
 10 19  1  0  0  0
 10 20  1  0  0  0
 11 21  1  0  0  0
 12 22  1  0  0  0
 16 23  2  0  0  0
 16 31  1  0  0  0
 23 24  1  0  0  0
 23 25  1  0  0  0
 25 26  1  0  0  0
 25 27  2  0  0  0
 27 28  1  0  0  0
 27 29  1  0  0  0
 29 30  1  0  0  0
 29 31  2  0  0  0
 31 32  1  0  0  0
M  END
> <s_m_entry_id>
14

> <s_m_entry_name>
ConMedNP.14

> <i_qp_#stars>
0

> <i_qp_#amine>
1

> <i_qp_#amidine>
0

> <i_qp_#acid>
0

> <i_qp_#amide>
0

> <i_qp_#rotor>
1

> <i_qp_#rtvFG>
0

> <i_qp_CNS>
1

> <r_qp_mol_MW>
   304.186

> <r_qp_dipole>
     3.005

> <r_qp_SASA>
   490.052

> <r_qp_FOSA>
    99.026

> <r_qp_FISA>
    76.984

> <r_qp_PISA>
   236.977

> <r_qp_WPSA>
    77.066

> <r_qp_volume>
   841.934

> <r_qp_donorHB>
     2.000

> <r_qp_accptHB>
     2.250

> <r_qp_dip^2/V>
   0.0107260

> <r_qp_ACxDN^.5/SA>
   0.0064930

> <r_qp_glob>
   0.8799170

> <r_qp_QPpolrz>
    29.161

> <r_qp_QPlogPC16>
     9.312

> <r_qp_QPlogPoct>
    13.967

> <r_qp_QPlogPw>
     7.986

> <r_qp_QPlogPo/w>
     2.987

> <r_qp_QPlogS>
    -3.125

> <r_qp_CIQPlogS>
    -4.050

> <r_qp_QPlogHERG>
    -5.331

> <r_qp_QPPCaco>
   460.005

> <r_qp_QPlogBB>
     0.428

> <r_qp_QPPMDCK>
   625.001

> <r_qp_QPlogKp>
    -4.070

> <r_qp_IP(eV)>
     9.223

> <r_qp_EA(eV)>
     0.088

> <i_qp_#metab>
3

> <r_qp_QPlogKhsa>
     0.330

> <i_qp_HumanOralAbsorption>
3

> <r_qp_PercentHumanOralAbsorption>
    92.094

> <r_qp_SAfluorine>
     0.000

> <r_qp_SAamideO>
     0.000

> <r_qp_PSA>
    37.026

> <i_qp_#NandO>
2

> <i_qp_RuleOfFive>
0

> <i_qp_RuleOfThree>
0

> <i_qp_#ringatoms>
16

> <i_qp_#in34>
0

> <i_qp_#in56>
16

> <i_qp_#noncon>
3

> <i_qp_#nonHatm>
18

> <r_qp_Jm>
0.019407

$$$$
SE_UB_20_46R
                    3D
 Structure written by MMmdl.
 32 34  0  0  1  0            999 V2000
    1.1050    0.6820   -0.0020 C   0  0  0  0  0  0
   -0.1820    1.2270   -0.1080 C   0  0  0  0  0  0
   -0.3640    2.2680    0.1480 H   0  0  0  0  0  0
   -1.2410    0.4350   -0.5380 C   0  0  0  0  0  0
   -2.4730    1.0160   -0.6300 O   0  0  0  0  0  0
   -3.1110    0.3480   -0.9300 H   0  0  0  0  0  0
   -1.0470   -0.9040   -0.8580 C   0  0  0  0  0  0
   -1.8680   -1.5300   -1.1940 H   0  0  0  0  0  0
    0.2300   -1.4570   -0.7440 C   0  0  0  0  0  0
    0.3760   -2.5060   -0.9960 H   0  0  0  0  0  0
    1.3180   -0.6740   -0.3160 C   0  0  0  0  0  0
    2.7100   -1.2930   -0.2170 C   0  0  1  0  0  0
    2.5700   -2.1990    0.3910 H   0  0  0  0  0  0
    3.2970   -1.7450   -1.5560 C   0  0  0  0  0  0
    3.6730   -0.4730    0.5440 N   0  0  0  0  0  0
    4.6140   -0.8300    0.3860 H   0  0  0  0  0  0
    3.6100    0.9410    0.1820 C   0  0  0  0  0  0
    3.8460    1.0840   -0.8780 H   0  0  0  0  0  0
    4.3750    1.4880    0.7450 H   0  0  0  0  0  0
    2.2380    1.5310    0.5140 C   0  0  0  0  0  0
    2.1750    2.5390    0.0870 H   0  0  0  0  0  0
    2.1300    1.6210    1.6020 H   0  0  0  0  0  0
    4.0630   -2.9240   -1.6070 C   0  0  0  0  0  0
    4.2240   -3.5150   -0.7070 H   0  0  0  0  0  0
    4.6310   -3.3580   -2.8070 C   0  0  0  0  0  0
    5.2160   -4.2740   -2.8220 H   0  0  0  0  0  0
    4.4420   -2.6130   -3.9690 C   0  0  0  0  0  0
    5.2090   -3.1990   -5.5950 Br  0  0  0  0  0  0
    3.6950   -1.4380   -3.9400 C   0  0  0  0  0  0
    3.5480   -0.8500   -4.8420 H   0  0  0  0  0  0
    3.1290   -1.0050   -2.7390 C   0  0  0  0  0  0
    2.5530   -0.0820   -2.7380 H   0  0  0  0  0  0
  1  2  2  0  0  0
  1 11  1  0  0  0
  1 20  1  0  0  0
  2  3  1  0  0  0
  2  4  1  0  0  0
  4  5  1  0  0  0
  4  7  2  0  0  0
  5  6  1  0  0  0
  7  8  1  0  0  0
  7  9  1  0  0  0
  9 10  1  0  0  0
  9 11  2  0  0  0
 11 12  1  0  0  0
 12 13  1  0  0  0
 12 14  1  0  0  0
 12 15  1  0  0  0
 14 23  2  0  0  0
 14 31  1  0  0  0
 15 16  1  0  0  0
 15 17  1  0  0  0
 17 18  1  0  0  0
 17 19  1  0  0  0
 17 20  1  0  0  0
 20 21  1  0  0  0
 20 22  1  0  0  0
 23 24  1  0  0  0
 23 25  1  0  0  0
 25 26  1  0  0  0
 25 27  2  0  0  0
 27 28  1  0  0  0
 27 29  1  0  0  0
 29 30  1  0  0  0
 29 31  2  0  0  0
 31 32  1  0  0  0
M  END
> <s_m_entry_id>
15

> <s_m_entry_name>
ConMedNP.15

> <i_qp_#stars>
1

> <i_qp_#amine>
1

> <i_qp_#amidine>
0

> <i_qp_#acid>
0

> <i_qp_#amide>
0

> <i_qp_#rotor>
1

> <i_qp_#rtvFG>
0

> <i_qp_CNS>
1

> <r_qp_mol_MW>
   304.186

> <r_qp_dipole>
     0.985

> <r_qp_SASA>
   492.712

> <r_qp_FOSA>
   102.512

> <r_qp_FISA>
    77.308

> <r_qp_PISA>
   235.819

> <r_qp_WPSA>
    77.073

> <r_qp_volume>
   834.790

> <r_qp_donorHB>
     2.000

> <r_qp_accptHB>
     2.250

> <r_qp_dip^2/V>
   0.0011610

> <r_qp_ACxDN^.5/SA>
   0.0064580

> <r_qp_glob>
   0.8702080

> <r_qp_QPpolrz>
    28.864

> <r_qp_QPlogPC16>
     9.178

> <r_qp_QPlogPoct>
    13.703

> <r_qp_QPlogPw>
     7.987

> <r_qp_QPlogPo/w>
     2.933

> <r_qp_QPlogS>
    -3.172

> <r_qp_CIQPlogS>
    -4.050

> <r_qp_QPlogHERG>
    -5.483

> <r_qp_QPPCaco>
   456.755

> <r_qp_QPlogBB>
     0.410

> <r_qp_QPPMDCK>
   620.285

> <r_qp_QPlogKp>
    -4.080

> <r_qp_IP(eV)>
     9.057

> <r_qp_EA(eV)>
     0.247

> <i_qp_#metab>
3

> <r_qp_QPlogKhsa>
     0.307

> <i_qp_HumanOralAbsorption>
3

> <r_qp_PercentHumanOralAbsorption>
    91.721

> <r_qp_SAfluorine>
     0.000

> <r_qp_SAamideO>
     0.000

> <r_qp_PSA>
    36.992

> <i_qp_#NandO>
2

> <i_qp_RuleOfFive>
0

> <i_qp_RuleOfThree>
0

> <i_qp_#ringatoms>
16

> <i_qp_#in34>
0

> <i_qp_#in56>
16

> <i_qp_#noncon>
3

> <i_qp_#nonHatm>
18

> <r_qp_Jm>
0.01702

$$$$
BNG_UY_540
                    3D
 Structure written by MMmdl.
 37 39  0  0  1  0            999 V2000
    1.4820    1.2570   -0.6180 C   0  0  0  0  0  0
    1.2670    0.7020   -1.5310 H   0  0  0  0  0  0
    2.4720    2.2750   -0.7520 C   0  0  0  0  0  0
    0.8170    0.9350    0.5000 C   0  0  0  0  0  0
    0.9760    1.4460    1.4420 H   0  0  0  0  0  0
   -0.1810   -0.1570    0.4620 C   0  0  0  0  0  0
   -0.8310   -0.4920    1.7370 C   0  0  0  0  0  0
   -0.5210   -0.7350   -0.5630 O   0  0  0  0  0  0
   -2.2030   -0.2230    1.8330 C   0  0  0  0  0  0
   -2.7430    0.2050    0.9910 H   0  0  0  0  0  0
   -2.8850   -0.5040    3.0170 C   0  0  0  0  0  0
   -3.9480   -0.2900    3.0940 H   0  0  0  0  0  0
   -2.2040   -1.0610    4.0980 C   0  0  0  0  0  0
   -2.7370   -1.2810    5.0200 H   0  0  0  0  0  0
   -0.8410   -1.3470    3.9960 C   0  0  0  0  0  0
   -0.3300   -1.7960    4.8440 H   0  0  0  0  0  0
   -0.1500   -1.0700    2.8120 C   0  0  0  0  0  0
    1.6840   -1.5520    2.7320 Br  0  0  0  0  0  0
    2.9600    3.1030    0.2340 C   0  0  0  0  0  0
    2.7050    3.1540    1.2820 H   0  0  0  0  0  0
    4.1370    4.1540   -0.4320 S   0  0  0  0  0  0
    3.9120    3.4340   -1.9860 C   0  0  0  0  0  0
    4.6700    3.8720   -3.1770 C   0  0  0  0  0  0
    3.0150    2.4640   -2.0060 N   0  0  0  0  0  0
    5.5720    4.9480   -3.1730 C   0  0  0  0  0  0
    5.7630    5.5260   -2.2720 H   0  0  0  0  0  0
    6.2530    5.3190   -4.3360 C   0  0  0  0  0  0
    6.9430    6.1590   -4.3140 H   0  0  0  0  0  0
    6.0480    4.6210   -5.5250 C   0  0  0  0  0  0
    6.5810    4.9280   -6.4220 H   0  0  0  0  0  0
    5.1680    3.5370   -5.5590 C   0  0  0  0  0  0
    4.9140    2.8010   -6.8410 C   0  0  0  0  0  0
    5.7930    2.8360   -7.4940 H   0  0  0  0  0  0
    4.0650    3.2470   -7.3680 H   0  0  0  0  0  0
    4.6970    1.7450   -6.6480 H   0  0  0  0  0  0
    4.4780    3.1820   -4.3900 C   0  0  0  0  0  0
    3.7770    2.3480   -4.4250 H   0  0  0  0  0  0
  1  2  1  0  0  0
  1  3  1  0  0  0
  1  4  2  0  0  0
  3 19  2  0  0  0
  3 24  1  0  0  0
  4  5  1  0  0  0
  4  6  1  0  0  0
  6  7  1  0  0  0
  6  8  2  0  0  0
  7  9  2  0  0  0
  7 17  1  0  0  0
  9 10  1  0  0  0
  9 11  1  0  0  0
 11 12  1  0  0  0
 11 13  2  0  0  0
 13 14  1  0  0  0
 13 15  1  0  0  0
 15 16  1  0  0  0
 15 17  2  0  0  0
 17 18  1  0  0  0
 19 20  1  0  0  0
 19 21  1  0  0  0
 21 22  1  0  0  0
 22 23  1  0  0  0
 22 24  2  0  0  0
 23 25  2  0  0  0
 23 36  1  0  0  0
 25 26  1  0  0  0
 25 27  1  0  0  0
 27 28  1  0  0  0
 27 29  2  0  0  0
 29 30  1  0  0  0
 29 31  1  0  0  0
 31 32  1  0  0  0
 31 36  2  0  0  0
 32 33  1  0  0  0
 32 34  1  0  0  0
 32 35  1  0  0  0
 36 37  1  0  0  0
M  END
> <s_m_entry_id>
16

> <s_m_entry_name>
ConMedNP.16

> <i_qp_#stars>
0

> <i_qp_#amine>
0

> <i_qp_#amidine>
0

> <i_qp_#acid>
0

> <i_qp_#amide>
0

> <i_qp_#rotor>
4

> <i_qp_#rtvFG>
1

> <i_qp_CNS>
1

> <r_qp_mol_MW>
   384.290

> <r_qp_dipole>
     3.991

> <r_qp_SASA>
   635.614

> <r_qp_FOSA>
   109.729

> <r_qp_FISA>
    47.971

> <r_qp_PISA>
   374.339

> <r_qp_WPSA>
   103.575

> <r_qp_volume>
  1082.654

> <r_qp_donorHB>
     0.000

> <r_qp_accptHB>
     3.500

> <r_qp_dip^2/V>
   0.0147100

> <r_qp_ACxDN^.5/SA>
   0.0000000

> <r_qp_glob>
   0.8022280

> <r_qp_QPpolrz>
    38.180

> <r_qp_QPlogPC16>
    11.946

> <r_qp_QPlogPoct>
    14.852

> <r_qp_QPlogPw>
     6.723

> <r_qp_QPlogPo/w>
     5.155

> <r_qp_QPlogS>
    -6.230

> <r_qp_CIQPlogS>
    -6.629

> <r_qp_QPlogHERG>
    -6.517

> <r_qp_QPPCaco>
  3475.264

> <r_qp_QPlogBB>
     0.080

> <r_qp_QPPMDCK>
  7022.281

> <r_qp_QPlogKp>
    -0.701

> <r_qp_IP(eV)>
     9.197

> <r_qp_EA(eV)>
     1.259

> <i_qp_#metab>
2

> <r_qp_QPlogKhsa>
     0.655

> <i_qp_HumanOralAbsorption>
1

> <r_qp_PercentHumanOralAbsorption>
   100.000

> <r_qp_SAfluorine>
     0.000

> <r_qp_SAamideO>
     0.000

> <r_qp_PSA>
    35.805

> <i_qp_#NandO>
2

> <i_qp_RuleOfFive>
1

> <i_qp_RuleOfThree>
1

> <i_qp_#ringatoms>
17

> <i_qp_#in34>
0

> <i_qp_#in56>
17

> <i_qp_#noncon>
0

> <i_qp_#nonHatm>
23

> <r_qp_Jm>
0.045081

$$$$
BNG_UY_536
                    3D
 Structure written by MMmdl.
 34 36  0  0  1  0            999 V2000
    1.4090    1.2510   -0.5670 C   0  0  0  0  0  0
    1.2460    0.6410   -1.4550 H   0  0  0  0  0  0
    2.3280    2.3280   -0.7400 C   0  0  0  0  0  0
    0.7500    0.9370    0.5570 C   0  0  0  0  0  0
    0.8660    1.4960    1.4780 H   0  0  0  0  0  0
   -0.1750   -0.2180    0.5580 C   0  0  0  0  0  0
   -0.9060   -0.4700    1.8070 C   0  0  0  0  0  0
   -0.3080   -0.9840   -0.3890 O   0  0  0  0  0  0
   -1.8850    0.3940    2.3050 C   0  0  0  0  0  0
   -2.4360    1.9660    1.3930 Br  0  0  0  0  0  0
   -2.5270    0.0870    3.5090 C   0  0  0  0  0  0
   -3.2910    0.7460    3.9150 H   0  0  0  0  0  0
   -2.2000   -1.0810    4.2020 C   0  0  0  0  0  0
   -2.7040   -1.3170    5.1370 H   0  0  0  0  0  0
   -1.2380   -1.9510    3.6920 C   0  0  0  0  0  0
   -0.9920   -2.8650    4.2260 H   0  0  0  0  0  0
   -0.5940   -1.6510    2.4920 C   0  0  0  0  0  0
    0.1510   -2.3390    2.0960 H   0  0  0  0  0  0
    2.7000    3.2690    0.1940 C   0  0  0  0  0  0
    2.3840    3.3870    1.2200 H   0  0  0  0  0  0
    3.8300    4.3510   -0.5030 S   0  0  0  0  0  0
    3.7440    3.4900   -1.9970 C   0  0  0  0  0  0
    4.5290    3.8860   -3.1850 C   0  0  0  0  0  0
    2.9210    2.4570   -1.9780 N   0  0  0  0  0  0
    5.3890    4.9970   -3.2160 C   0  0  0  0  0  0
    5.5220    5.6360   -2.3460 H   0  0  0  0  0  0
    6.1080    5.3220   -4.3730 C   0  0  0  0  0  0
    6.7670    6.1870   -4.3700 H   0  0  0  0  0  0
    5.9760    4.5390   -5.5160 C   0  0  0  0  0  0
    6.8600    4.9400   -6.9370 Cl  0  0  0  0  0  0
    5.1320    3.4340   -5.5140 C   0  0  0  0  0  0
    5.0220    2.8170   -6.4020 H   0  0  0  0  0  0
    4.4160    3.1130   -4.3570 C   0  0  0  0  0  0
    3.7590    2.2430   -4.3750 H   0  0  0  0  0  0
  1  2  1  0  0  0
  1  3  1  0  0  0
  1  4  2  0  0  0
  3 19  2  0  0  0
  3 24  1  0  0  0
  4  5  1  0  0  0
  4  6  1  0  0  0
  6  7  1  0  0  0
  6  8  2  0  0  0
  7  9  2  0  0  0
  7 17  1  0  0  0
  9 10  1  0  0  0
  9 11  1  0  0  0
 11 12  1  0  0  0
 11 13  2  0  0  0
 13 14  1  0  0  0
 13 15  1  0  0  0
 15 16  1  0  0  0
 15 17  2  0  0  0
 17 18  1  0  0  0
 19 20  1  0  0  0
 19 21  1  0  0  0
 21 22  1  0  0  0
 22 23  1  0  0  0
 22 24  2  0  0  0
 23 25  2  0  0  0
 23 33  1  0  0  0
 25 26  1  0  0  0
 25 27  1  0  0  0
 27 28  1  0  0  0
 27 29  2  0  0  0
 29 30  1  0  0  0
 29 31  1  0  0  0
 31 32  1  0  0  0
 31 33  2  0  0  0
 33 34  1  0  0  0
M  END
> <s_m_entry_id>
17

> <s_m_entry_name>
ConMedNP.17

> <i_qp_#stars>
1

> <i_qp_#amine>
0

> <i_qp_#amidine>
0

> <i_qp_#acid>
0

> <i_qp_#amide>
0

> <i_qp_#rotor>
4

> <i_qp_#rtvFG>
1

> <i_qp_CNS>
1

> <r_qp_mol_MW>
   404.708

> <r_qp_dipole>
     5.316

> <r_qp_SASA>
   627.226

> <r_qp_FOSA>
    21.541

> <r_qp_FISA>
    47.926

> <r_qp_PISA>
   382.742

> <r_qp_WPSA>
   175.018

> <r_qp_volume>
  1066.581

> <r_qp_donorHB>
     0.000

> <r_qp_accptHB>
     3.500

> <r_qp_dip^2/V>
   0.0264960

> <r_qp_ACxDN^.5/SA>
   0.0000000

> <r_qp_glob>
   0.8048900

> <r_qp_QPpolrz>
    37.617

> <r_qp_QPlogPC16>
    12.349

> <r_qp_QPlogPoct>
    15.192

> <r_qp_QPlogPw>
     6.784

> <r_qp_QPlogPo/w>
     5.333

> <r_qp_QPlogS>
    -6.382

> <r_qp_CIQPlogS>
    -7.063

> <r_qp_QPlogHERG>
    -6.514

> <r_qp_QPPCaco>
  3478.730

> <r_qp_QPlogBB>
     0.259

> <r_qp_QPPMDCK>
 10000.000

> <r_qp_QPlogKp>
    -0.670

> <r_qp_IP(eV)>
     9.213

> <r_qp_EA(eV)>
     1.384

> <i_qp_#metab>
1

> <r_qp_QPlogKhsa>
     0.608

> <i_qp_HumanOralAbsorption>
1

> <r_qp_PercentHumanOralAbsorption>
   100.000

> <r_qp_SAfluorine>
     0.000

> <r_qp_SAamideO>
     0.000

> <r_qp_PSA>
    35.799

> <i_qp_#NandO>
2

> <i_qp_RuleOfFive>
1

> <i_qp_RuleOfThree>
1

> <i_qp_#ringatoms>
17

> <i_qp_#in34>
0

> <i_qp_#in56>
17

> <i_qp_#noncon>
0

> <i_qp_#nonHatm>
23

> <r_qp_Jm>
0.035847

$$$$
BNG_UY_545
                    3D
 Structure written by MMmdl.
 37 39  0  0  1  0            999 V2000
    1.3920    1.0320   -0.6840 C   0  0  0  0  0  0
    1.2840    0.4020   -1.5670 H   0  0  0  0  0  0
    2.2580    2.1530   -0.8490 C   0  0  0  0  0  0
    0.7250    0.6970    0.4280 C   0  0  0  0  0  0
    0.7830    1.2770    1.3410 H   0  0  0  0  0  0
   -0.1320   -0.5100    0.4260 C   0  0  0  0  0  0
   -0.7830   -0.8520    1.6980 C   0  0  0  0  0  0
   -0.3600   -1.1820   -0.5720 O   0  0  0  0  0  0
   -2.1800   -0.7530    1.7360 C   0  0  0  0  0  0
   -2.7360   -0.4440    0.8530 H   0  0  0  0  0  0
   -2.8670   -1.0500    2.9120 C   0  0  0  0  0  0
   -3.9500   -0.9680    2.9440 H   0  0  0  0  0  0
   -2.1640   -1.4550    4.0460 C   0  0  0  0  0  0
   -2.7010   -1.6890    4.9630 H   0  0  0  0  0  0
   -0.7730   -1.5740    4.0030 C   0  0  0  0  0  0
   -0.2430   -1.9070    4.8920 H   0  0  0  0  0  0
   -0.0770   -1.2780    2.8260 C   0  0  0  0  0  0
    1.8040   -1.5310    2.8320 Br  0  0  0  0  0  0
    2.5930    3.0980    0.0950 C   0  0  0  0  0  0
    2.2800    3.1850    1.1250 H   0  0  0  0  0  0
    3.6690    4.2390   -0.5920 S   0  0  0  0  0  0
    3.6130    3.3960   -2.0980 C   0  0  0  0  0  0
    4.3740    3.8450   -3.2830 C   0  0  0  0  0  0
    2.8380    2.3260   -2.0890 N   0  0  0  0  0  0
    5.1680    5.0030   -3.3060 C   0  0  0  0  0  0
    5.2610    5.6450   -2.4340 H   0  0  0  0  0  0
    5.8680    5.3760   -4.4610 C   0  0  0  0  0  0
    6.4670    6.2840   -4.4460 H   0  0  0  0  0  0
    5.8000    4.5970   -5.6190 C   0  0  0  0  0  0
    6.5230    5.0170   -6.8640 C   0  0  0  0  0  0
    7.4460    5.5540   -6.6180 H   0  0  0  0  0  0
    5.8840    5.6710   -7.4660 H   0  0  0  0  0  0
    6.8050    4.1470   -7.4650 H   0  0  0  0  0  0
    5.0020    3.4510   -5.6140 C   0  0  0  0  0  0
    4.9150    2.8360   -6.5070 H   0  0  0  0  0  0
    4.3040    3.0800   -4.4600 C   0  0  0  0  0  0
    3.6940    2.1770   -4.4890 H   0  0  0  0  0  0
  1  2  1  0  0  0
  1  3  1  0  0  0
  1  4  2  0  0  0
  3 19  2  0  0  0
  3 24  1  0  0  0
  4  5  1  0  0  0
  4  6  1  0  0  0
  6  7  1  0  0  0
  6  8  2  0  0  0
  7  9  2  0  0  0
  7 17  1  0  0  0
  9 10  1  0  0  0
  9 11  1  0  0  0
 11 12  1  0  0  0
 11 13  2  0  0  0
 13 14  1  0  0  0
 13 15  1  0  0  0
 15 16  1  0  0  0
 15 17  2  0  0  0
 17 18  1  0  0  0
 19 20  1  0  0  0
 19 21  1  0  0  0
 21 22  1  0  0  0
 22 23  1  0  0  0
 22 24  2  0  0  0
 23 25  2  0  0  0
 23 36  1  0  0  0
 25 26  1  0  0  0
 25 27  1  0  0  0
 27 28  1  0  0  0
 27 29  2  0  0  0
 29 30  1  0  0  0
 29 34  1  0  0  0
 30 31  1  0  0  0
 30 32  1  0  0  0
 30 33  1  0  0  0
 34 35  1  0  0  0
 34 36  2  0  0  0
 36 37  1  0  0  0
M  END
> <s_m_entry_id>
18

> <s_m_entry_name>
ConMedNP.18

> <i_qp_#stars>
0

> <i_qp_#amine>
0

> <i_qp_#amidine>
0

> <i_qp_#acid>
0

> <i_qp_#amide>
0

> <i_qp_#rotor>
4

> <i_qp_#rtvFG>
1

> <i_qp_CNS>
1

> <r_qp_mol_MW>
   384.290

> <r_qp_dipole>
     4.326

> <r_qp_SASA>
   636.529

> <r_qp_FOSA>
   109.881

> <r_qp_FISA>
    48.018

> <r_qp_PISA>
   375.134

> <r_qp_WPSA>
   103.496

> <r_qp_volume>
  1083.638

> <r_qp_donorHB>
     0.000

> <r_qp_accptHB>
     3.500

> <r_qp_dip^2/V>
   0.0172710

> <r_qp_ACxDN^.5/SA>
   0.0000000

> <r_qp_glob>
   0.8015610

> <r_qp_QPpolrz>
    38.227

> <r_qp_QPlogPC16>
    11.962

> <r_qp_QPlogPoct>
    14.903

> <r_qp_QPlogPw>
     6.731

> <r_qp_QPlogPo/w>
     5.162

> <r_qp_QPlogS>
    -6.247

> <r_qp_CIQPlogS>
    -6.629

> <r_qp_QPlogHERG>
    -6.532

> <r_qp_QPPCaco>
  3471.694

> <r_qp_QPlogBB>
     0.078

> <r_qp_QPPMDCK>
  7007.448

> <r_qp_QPlogKp>
    -0.699

> <r_qp_IP(eV)>
     9.124

> <r_qp_EA(eV)>
     1.249

> <i_qp_#metab>
2

> <r_qp_QPlogKhsa>
     0.658

> <i_qp_HumanOralAbsorption>
1

> <r_qp_PercentHumanOralAbsorption>
   100.000

> <r_qp_SAfluorine>
     0.000

> <r_qp_SAamideO>
     0.000

> <r_qp_PSA>
    35.836

> <i_qp_#NandO>
2

> <i_qp_RuleOfFive>
1

> <i_qp_RuleOfThree>
1

> <i_qp_#ringatoms>
17

> <i_qp_#in34>
0

> <i_qp_#in56>
17

> <i_qp_#noncon>
0

> <i_qp_#nonHatm>
23

> <r_qp_Jm>
0.043545

$$$$
BNG_UY_534
                    3D
 Structure written by MMmdl.
 34 36  0  0  1  0            999 V2000
    1.4130    1.1980   -0.4960 C   0  0  0  0  0  0
    1.2250    0.6060   -1.3920 H   0  0  0  0  0  0
    2.3410    2.2680   -0.6680 C   0  0  0  0  0  0
    0.7740    0.8720    0.6350 C   0  0  0  0  0  0
    0.9150    1.4140    1.5620 H   0  0  0  0  0  0
   -0.1650   -0.2720    0.6350 C   0  0  0  0  0  0
   -0.8740   -0.5360    1.8940 C   0  0  0  0  0  0
   -0.3270   -1.0210   -0.3210 O   0  0  0  0  0  0
   -1.8340    0.3300    2.4250 C   0  0  0  0  0  0
   -2.3850    1.9210    1.5490 Br  0  0  0  0  0  0
   -2.4560    0.0100    3.6360 C   0  0  0  0  0  0
   -3.2050    0.6700    4.0670 H   0  0  0  0  0  0
   -2.1290   -1.1730    4.3040 C   0  0  0  0  0  0
   -2.6180   -1.4190    5.2440 H   0  0  0  0  0  0
   -1.1860   -2.0450    3.7600 C   0  0  0  0  0  0
   -0.9400   -2.9700    4.2750 H   0  0  0  0  0  0
   -0.5620   -1.7320    2.5530 C   0  0  0  0  0  0
    0.1680   -2.4210    2.1320 H   0  0  0  0  0  0
    2.7430    3.1870    0.2750 C   0  0  0  0  0  0
    2.4490    3.2870    1.3100 H   0  0  0  0  0  0
    3.8700    4.2700   -0.4240 S   0  0  0  0  0  0
    3.7430    3.4400   -1.9330 C   0  0  0  0  0  0
    4.5080    3.8520   -3.1290 C   0  0  0  0  0  0
    2.9090    2.4150   -1.9160 N   0  0  0  0  0  0
    5.3900    4.9460   -3.1500 C   0  0  0  0  0  0
    5.5580    5.5580   -2.2680 H   0  0  0  0  0  0
    6.0880    5.2870   -4.3150 C   0  0  0  0  0  0
    6.7660    6.1370   -4.3100 H   0  0  0  0  0  0
    5.9160    4.5430   -5.4790 C   0  0  0  0  0  0
    6.4580    4.8090   -6.3820 H   0  0  0  0  0  0
    5.0480    3.4560   -5.4810 C   0  0  0  0  0  0
    4.9090    2.8700   -6.3860 H   0  0  0  0  0  0
    4.3520    3.1150   -4.3180 C   0  0  0  0  0  0
    3.6780    2.2600   -4.3450 H   0  0  0  0  0  0
  1  2  1  0  0  0
  1  3  1  0  0  0
  1  4  2  0  0  0
  3 19  2  0  0  0
  3 24  1  0  0  0
  4  5  1  0  0  0
  4  6  1  0  0  0
  6  7  1  0  0  0
  6  8  2  0  0  0
  7  9  2  0  0  0
  7 17  1  0  0  0
  9 10  1  0  0  0
  9 11  1  0  0  0
 11 12  1  0  0  0
 11 13  2  0  0  0
 13 14  1  0  0  0
 13 15  1  0  0  0
 15 16  1  0  0  0
 15 17  2  0  0  0
 17 18  1  0  0  0
 19 20  1  0  0  0
 19 21  1  0  0  0
 21 22  1  0  0  0
 22 23  1  0  0  0
 22 24  2  0  0  0
 23 25  2  0  0  0
 23 33  1  0  0  0
 25 26  1  0  0  0
 25 27  1  0  0  0
 27 28  1  0  0  0
 27 29  2  0  0  0
 29 30  1  0  0  0
 29 31  1  0  0  0
 31 32  1  0  0  0
 31 33  2  0  0  0
 33 34  1  0  0  0
M  END
> <s_m_entry_id>
19

> <s_m_entry_name>
ConMedNP.19

> <i_qp_#stars>
0

> <i_qp_#amine>
0

> <i_qp_#amidine>
0

> <i_qp_#acid>
0

> <i_qp_#amide>
0

> <i_qp_#rotor>
4

> <i_qp_#rtvFG>
1

> <i_qp_CNS>
1

> <r_qp_mol_MW>
   370.263

> <r_qp_dipole>
     4.380

> <r_qp_SASA>
   602.011

> <r_qp_FOSA>
    21.564

> <r_qp_FISA>
    47.971

> <r_qp_PISA>
   429.413

> <r_qp_WPSA>
   103.064

> <r_qp_volume>
  1021.582

> <r_qp_donorHB>
     0.000

> <r_qp_accptHB>
     3.500

> <r_qp_dip^2/V>
   0.0187810

> <r_qp_ACxDN^.5/SA>
   0.0000000

> <r_qp_glob>
   0.8148470

> <r_qp_QPpolrz>
    36.262

> <r_qp_QPlogPC16>
    11.731

> <r_qp_QPlogPoct>
    14.359

> <r_qp_QPlogPw>
     7.016

> <r_qp_QPlogPo/w>
     4.819

> <r_qp_QPlogS>
    -5.591

> <r_qp_CIQPlogS>
    -6.332

> <r_qp_QPlogHERG>
    -6.576

> <r_qp_QPPCaco>
  3475.280

> <r_qp_QPlogBB>
     0.094

> <r_qp_QPPMDCK>
  6977.157

> <r_qp_QPlogKp>
    -0.507

> <r_qp_IP(eV)>
     9.236

> <r_qp_EA(eV)>
     1.277

> <i_qp_#metab>
1

> <r_qp_QPlogKhsa>
     0.478

> <i_qp_HumanOralAbsorption>
3

> <r_qp_PercentHumanOralAbsorption>
   100.000

> <r_qp_SAfluorine>
     0.000

> <r_qp_SAamideO>
     0.000

> <r_qp_PSA>
    35.821

> <i_qp_#NandO>
2

> <i_qp_RuleOfFive>
0

> <i_qp_RuleOfThree>
0

> <i_qp_#ringatoms>
17

> <i_qp_#in34>
0

> <i_qp_#in56>
17

> <i_qp_#noncon>
0

> <i_qp_#nonHatm>
22

> <r_qp_Jm>
0.295711

$$$$
SE_UB_17_57R
                    3D
 Structure written by MMmdl.
 32 34  0  0  1  0            999 V2000
    2.8350    1.3570   -1.3870 C   0  0  0  0  0  0
    1.5760    0.8980   -1.0200 C   0  0  0  0  0  0
    1.4120   -0.1300   -0.0860 C   0  0  0  0  0  0
    2.5580   -0.7260    0.4660 C   0  0  0  0  0  0
    3.8250   -0.2650    0.0970 C   0  0  0  0  0  0
    3.9690    0.7720   -0.8180 C   0  0  0  0  0  0
    0.0080   -0.6580    0.2430 C   0  0  2  0  0  0
    1.0710   -2.5580    1.3500 C   0  0  0  0  0  0
    2.4380   -1.8720    1.4510 C   0  0  0  0  0  0
   -1.0070    0.4440    0.5160 C   0  0  0  0  0  0
   -2.3090    0.4410    0.0020 C   0  0  0  0  0  0
   -0.6680    1.4970    1.3770 C   0  0  0  0  0  0
   -3.2290    1.4400    0.3190 C   0  0  0  0  0  0
   -1.5740    2.4960    1.7140 C   0  0  0  0  0  0
   -2.8600    2.4690    1.1800 C   0  0  0  0  0  0
   -0.0380   -1.6060    1.3680 N   0  0  0  0  0  0
    5.2420    1.1720   -1.1300 O   0  0  0  0  0  0
    2.9360    2.1620   -2.1090 H   0  0  0  0  0  0
    0.7010    1.3570   -1.4670 H   0  0  0  0  0  0
    4.7180   -0.7180    0.5140 H   0  0  0  0  0  0
   -0.3340   -1.2120   -0.6370 H   0  0  0  0  0  0
    0.9330   -3.2700    2.1690 H   0  0  0  0  0  0
    1.0060   -3.1290    0.4170 H   0  0  0  0  0  0
    2.5740   -1.4920    2.4730 H   0  0  0  0  0  0
    3.2450   -2.5920    1.2820 H   0  0  0  0  0  0
    0.3420    1.5330    1.7740 H   0  0  0  0  0  0
   -4.2240    1.4070   -0.1040 H   0  0  0  0  0  0
   -1.2750    3.2950    2.3830 H   0  0  0  0  0  0
   -0.0460   -1.0960    2.2470 H   0  0  0  0  0  0
    5.2090    1.8770   -1.7850 H   0  0  0  0  0  0
   -3.5770    3.2430    1.4260 H   0  0  0  0  0  0
   -2.9190   -0.9470   -1.1870 Br  0  0  0  0  0  0
  1  2  2  0  0  0
  1  6  1  0  0  0
  1 18  1  0  0  0
  2  3  1  0  0  0
  2 19  1  0  0  0
  3  4  2  0  0  0
  3  7  1  0  0  0
  4  5  1  0  0  0
  4  9  1  0  0  0
  5  6  2  0  0  0
  5 20  1  0  0  0
  6 17  1  0  0  0
  7 10  1  0  0  0
  7 16  1  0  0  0
  7 21  1  0  0  0
  8  9  1  0  0  0
  8 16  1  0  0  0
  8 22  1  0  0  0
  8 23  1  0  0  0
  9 24  1  0  0  0
  9 25  1  0  0  0
 10 11  2  0  0  0
 10 12  1  0  0  0
 11 13  1  0  0  0
 11 32  1  0  0  0
 12 14  2  0  0  0
 12 26  1  0  0  0
 13 15  2  0  0  0
 13 27  1  0  0  0
 14 15  1  0  0  0
 14 28  1  0  0  0
 15 31  1  0  0  0
 16 29  1  0  0  0
 17 30  1  0  0  0
M  END
> <s_m_entry_id>
20

> <s_m_entry_name>
ConMedNP.20

> <i_qp_#stars>
0

> <i_qp_#amine>
1

> <i_qp_#amidine>
0

> <i_qp_#acid>
0

> <i_qp_#amide>
0

> <i_qp_#rotor>
1

> <i_qp_#rtvFG>
0

> <i_qp_CNS>
1

> <r_qp_mol_MW>
   304.186

> <r_qp_dipole>
     2.675

> <r_qp_SASA>
   492.638

> <r_qp_FOSA>
   103.012

> <r_qp_FISA>
    70.989

> <r_qp_PISA>
   253.145

> <r_qp_WPSA>
    65.493

> <r_qp_volume>
   834.355

> <r_qp_donorHB>
     2.000

> <r_qp_accptHB>
     2.250

> <r_qp_dip^2/V>
   0.0085780

> <r_qp_ACxDN^.5/SA>
   0.0064590

> <r_qp_glob>
   0.8700360

> <r_qp_QPpolrz>
    29.012

> <r_qp_QPlogPC16>
     9.169

> <r_qp_QPlogPoct>
    13.795

> <r_qp_QPlogPw>
     8.057

> <r_qp_QPlogPo/w>
     2.857

> <r_qp_QPlogS>
    -3.120

> <r_qp_CIQPlogS>
    -4.050

> <r_qp_QPlogHERG>
    -5.568

> <r_qp_QPPCaco>
   524.340

> <r_qp_QPlogBB>
     0.437

> <r_qp_QPPMDCK>
   622.207

> <r_qp_QPlogKp>
    -3.903

> <r_qp_IP(eV)>
     9.123

> <r_qp_EA(eV)>
     0.239

> <i_qp_#metab>
4

> <r_qp_QPlogKhsa>
     0.306

> <i_qp_HumanOralAbsorption>
3

> <r_qp_PercentHumanOralAbsorption>
    92.352

> <r_qp_SAfluorine>
     0.000

> <r_qp_SAamideO>
     0.000

> <r_qp_PSA>
    36.505

> <i_qp_#NandO>
2

> <i_qp_RuleOfFive>
0

> <i_qp_RuleOfThree>
0

> <i_qp_#ringatoms>
16

> <i_qp_#in34>
0

> <i_qp_#in56>
16

> <i_qp_#noncon>
3

> <i_qp_#nonHatm>
18

> <r_qp_Jm>
0.028857

$$$$
JFA_UY_010
                    3D
 Structure written by MMmdl.
 77 76  0  0  1  0            999 V2000
   -0.6580    0.2900   -1.2280 C   0  0  0  0  0  0
   -1.2510   -0.2720   -2.4910 C   0  0  0  0  0  0
   -0.8090    0.1470   -3.3970 H   0  0  0  0  0  0
   -2.3230   -0.0490   -2.5380 H   0  0  0  0  0  0
   -1.1240   -1.3580   -2.5230 H   0  0  0  0  0  0
   -1.4560    0.0260    0.0380 C   0  0  0  0  0  0
   -2.5020    0.3010   -0.1460 H   0  0  0  0  0  0
   -1.1220    0.6860    0.8500 H   0  0  0  0  0  0
   -1.4030   -1.4320    0.5210 C   0  0  0  0  0  0
   -1.7730   -2.1020   -0.2600 H   0  0  0  0  0  0
   -2.1050   -1.5410    1.3580 H   0  0  0  0  0  0
   -0.0410   -1.8280    1.0260 C   0  0  0  0  0  0
    0.2770   -1.2730    1.9090 H   0  0  0  0  0  0
    0.7960   -2.7600    0.5310 C   0  0  0  0  0  0
    2.1280   -3.0160    1.1870 C   0  0  0  0  0  0
    2.2910   -2.3800    2.0630 H   0  0  0  0  0  0
    2.9420   -2.8230    0.4810 H   0  0  0  0  0  0
    2.1940   -4.0580    1.5180 H   0  0  0  0  0  0
   -0.4270   -3.4180   -1.1560 H   0  0  0  0  0  0
    0.5340   -3.6140   -0.6780 C   0  0  0  0  0  0
    0.5500   -4.6730   -0.4000 H   0  0  0  0  0  0
    1.3110   -3.4450   -1.4320 H   0  0  0  0  0  0
    0.4760    1.0160   -1.1720 C   0  0  0  0  0  0
    0.7960    1.3910   -0.2010 H   0  0  0  0  0  0
    1.4100    1.3560   -2.3040 C   0  0  0  0  0  0
    1.2580    2.8060   -2.7890 C   0  0  0  0  0  0
    0.2000    2.9650   -3.0420 H   0  0  0  0  0  0
    1.8140    2.9020   -3.7320 H   0  0  0  0  0  0
    1.7090    3.9510   -1.8890 C   0  0  0  0  0  0
    1.2020    5.2950   -2.3550 C   0  0  0  0  0  0
    1.6740    6.1400   -1.8490 H   0  0  0  0  0  0
    0.1210    5.3640   -2.1980 H   0  0  0  0  0  0
    1.4040    5.4210   -3.4250 H   0  0  0  0  0  0
    2.5000    3.7950   -0.8080 C   0  0  0  0  0  0
    2.8680    2.8040   -0.5520 H   0  0  0  0  0  0
    2.9580    4.8620    0.1510 C   0  0  0  0  0  0
    2.9330    4.4420    1.1650 H   0  0  0  0  0  0
    2.2610    5.7070    0.1690 H   0  0  0  0  0  0
    4.3760    5.3350   -0.1780 C   0  0  0  0  0  0
    5.0690    4.4890   -0.1460 H   0  0  0  0  0  0
    4.8020    6.4570    0.7270 C   0  0  0  0  0  0
    4.2290    7.3740    0.5860 H   0  0  0  0  0  0
    5.8140    6.4760    1.6170 C   0  0  0  0  0  0
    6.1190    7.7500    2.3890 C   0  0  0  0  0  0
    6.2850    7.4940    3.4440 H   0  0  0  0  0  0
    5.2470    8.4180    2.3860 H   0  0  0  0  0  0
    7.1070    9.0830    0.4840 C   0  0  0  0  0  0
    6.3510    9.8680    0.4620 H   0  0  0  0  0  0
    7.6780    8.7210   -0.6830 C   0  0  0  0  0  0
    7.2620    9.4010   -1.9740 C   0  0  0  0  0  0
    6.4970    8.4780   -2.8860 C   0  0  0  0  0  0
    7.1300    7.8160   -3.4770 H   0  0  0  0  0  0
    5.1620    8.3980   -3.0540 C   0  0  0  0  0  0
    4.5700    7.4240   -4.0390 C   0  0  0  0  0  0
    5.3360    6.8430   -4.5630 H   0  0  0  0  0  0
    3.9840    7.9590   -4.7940 H   0  0  0  0  0  0
    3.9110    6.7160   -3.5250 H   0  0  0  0  0  0
    4.1480    9.2140   -2.3040 C   0  0  0  0  0  0
    4.5850    9.8420   -1.5250 H   0  0  0  0  0  0
    3.4240    8.5550   -1.8130 H   0  0  0  0  0  0
    3.6050    9.8670   -2.9950 H   0  0  0  0  0  0
    8.1580    9.7500   -2.5020 H   0  0  0  0  0  0
    6.6880   10.3130   -1.7740 H   0  0  0  0  0  0
    8.7380    7.6610   -0.8290 C   0  0  0  0  0  0
    9.1160    7.2850    0.1230 H   0  0  0  0  0  0
    9.5990    8.0640   -1.3740 H   0  0  0  0  0  0
    8.3480    6.8040   -1.3860 H   0  0  0  0  0  0
    7.3430    8.5140    1.8590 C   0  0  0  0  0  0
    7.5480    9.3540    2.5340 H   0  0  0  0  0  0
    8.2320    7.8780    1.9050 H   0  0  0  0  0  0
    6.7060    5.3080    1.9340 C   0  0  0  0  0  0
    6.3550    4.3660    1.5080 H   0  0  0  0  0  0
    6.7590    5.1580    3.0180 H   0  0  0  0  0  0
    7.7190    5.4870    1.5620 H   0  0  0  0  0  0
    4.4100    5.7090   -1.2080 H   0  0  0  0  0  0
    1.2440    0.6870   -3.1550 H   0  0  0  0  0  0
    2.4410    1.1540   -1.9900 H   0  0  0  0  0  0
  1  2  1  0  0  0
  1  6  1  0  0  0
  1 23  2  0  0  0
  2  3  1  0  0  0
  2  4  1  0  0  0
  2  5  1  0  0  0
  6  7  1  0  0  0
  6  8  1  0  0  0
  6  9  1  0  0  0
  9 10  1  0  0  0
  9 11  1  0  0  0
  9 12  1  0  0  0
 12 13  1  0  0  0
 12 14  2  0  0  0
 14 15  1  0  0  0
 14 20  1  0  0  0
 15 16  1  0  0  0
 15 17  1  0  0  0
 15 18  1  0  0  0
 19 20  1  0  0  0
 20 21  1  0  0  0
 20 22  1  0  0  0
 23 24  1  0  0  0
 23 25  1  0  0  0
 25 26  1  0  0  0
 25 76  1  0  0  0
 25 77  1  0  0  0
 26 27  1  0  0  0
 26 28  1  0  0  0
 26 29  1  0  0  0
 29 30  1  0  0  0
 29 34  2  0  0  0
 30 31  1  0  0  0
 30 32  1  0  0  0
 30 33  1  0  0  0
 34 35  1  0  0  0
 34 36  1  0  0  0
 36 37  1  0  0  0
 36 38  1  0  0  0
 36 39  1  0  0  0
 39 40  1  0  0  0
 39 41  1  0  0  0
 39 75  1  0  0  0
 41 42  1  0  0  0
 41 43  2  0  0  0
 43 44  1  0  0  0
 43 71  1  0  0  0
 44 45  1  0  0  0
 44 46  1  0  0  0
 44 68  1  0  0  0
 47 48  1  0  0  0
 47 49  2  0  0  0
 47 68  1  0  0  0
 49 50  1  0  0  0
 49 64  1  0  0  0
 50 51  1  0  0  0
 50 62  1  0  0  0
 50 63  1  0  0  0
 51 52  1  0  0  0
 51 53  2  0  0  0
 53 54  1  0  0  0
 53 58  1  0  0  0
 54 55  1  0  0  0
 54 56  1  0  0  0
 54 57  1  0  0  0
 58 59  1  0  0  0
 58 60  1  0  0  0
 58 61  1  0  0  0
 64 65  1  0  0  0
 64 66  1  0  0  0
 64 67  1  0  0  0
 68 69  1  0  0  0
 68 70  1  0  0  0
 71 72  1  0  0  0
 71 73  1  0  0  0
 71 74  1  0  0  0
M  END
> <s_m_entry_id>
21

> <s_m_entry_name>
ConMedNP.21

> <i_qp_#stars>
12

> <i_qp_#amine>
0

> <i_qp_#amidine>
0

> <i_qp_#acid>
0

> <i_qp_#amide>
0

> <i_qp_#rotor>
14

> <i_qp_#rtvFG>
0

> <i_qp_CNS>
2

> <r_qp_mol_MW>
   396.698

> <r_qp_dipole>
     0.754

> <r_qp_SASA>
   825.296

> <r_qp_FOSA>
   795.358

> <r_qp_FISA>
     0.000

> <r_qp_PISA>
    29.938

> <r_qp_WPSA>
     0.000

> <r_qp_volume>
  1592.717

> <r_qp_donorHB>
     0.000

> <r_qp_accptHB>
     0.000

> <r_qp_dip^2/V>
   0.0003570

> <r_qp_ACxDN^.5/SA>
   0.0000000

> <r_qp_glob>
   0.7991860

> <r_qp_QPpolrz>
    48.883

> <r_qp_QPlogPC16>
    13.207

> <r_qp_QPlogPoct>
    15.027

> <r_qp_QPlogPw>
    -4.218

> <r_qp_QPlogPo/w>
    11.411

> <r_qp_QPlogS>
   -14.394

> <r_qp_CIQPlogS>
   -14.394

> <r_qp_QPlogHERG>
    -4.924

> <r_qp_QPPCaco>
  9906.038

> <r_qp_QPlogBB>
     1.785

> <r_qp_QPPMDCK>
  5899.293

> <r_qp_QPlogKp>
    -0.070

> <r_qp_IP(eV)>
     9.243

> <r_qp_EA(eV)>
    -0.925

> <i_qp_#metab>
17

> <r_qp_QPlogKhsa>
     2.647

> <i_qp_HumanOralAbsorption>
1

> <r_qp_PercentHumanOralAbsorption>
   100.000

> <r_qp_SAfluorine>
     0.000

> <r_qp_SAamideO>
     0.000

> <r_qp_PSA>
     0.000

> <i_qp_#NandO>
0

> <i_qp_RuleOfFive>
1

> <i_qp_RuleOfThree>
2

> <i_qp_#ringatoms>
0

> <i_qp_#in34>
0

> <i_qp_#in56>
0

> <i_qp_#noncon>
0

> <i_qp_#nonHatm>
29

> <r_qp_Jm>
0

$$$$
OTH_UY_023
                    3D
 Structure written by MMmdl.
 80 79  0  0  1  0            999 V2000
   -0.1500   -0.3600    0.7250 C   0  0  0  0  0  0
    1.3540   -0.2690    0.7230 C   0  0  0  0  0  0
    1.9620   -0.0860   -0.6400 C   0  0  0  0  0  0
    3.0510   -0.1610   -0.6430 H   0  0  0  0  0  0
    1.6890    0.8940   -1.0450 H   0  0  0  0  0  0
    1.5900   -0.8560   -1.3240 H   0  0  0  0  0  0
    2.0490   -0.3630    1.8730 C   0  0  0  0  0  0
    1.4980   -0.5150    2.8010 H   0  0  0  0  0  0
    3.5400   -0.2590    2.0560 C   0  0  0  0  0  0
    4.1760   -1.6400    2.2430 C   0  0  0  0  0  0
    5.6730   -1.5690    2.4900 C   0  0  0  0  0  0
    6.5130   -1.3160    1.2670 C   0  0  0  0  0  0
    7.5760   -1.1970    1.4870 H   0  0  0  0  0  0
    6.1930   -0.3980    0.7640 H   0  0  0  0  0  0
    6.4090   -2.1480    0.5620 H   0  0  0  0  0  0
    6.1630   -1.7480    3.7340 C   0  0  0  0  0  0
    5.4570   -1.9160    4.5480 H   0  0  0  0  0  0
    7.6050   -1.7660    4.1640 C   0  0  0  0  0  0
    8.0090   -0.4440    4.8260 C   0  0  0  0  0  0
    9.4480   -0.4450    5.3120 C   0  0  0  0  0  0
   10.4850   -0.2530    4.2390 C   0  0  0  0  0  0
   11.5100   -0.3260    4.6070 H   0  0  0  0  0  0
   10.3670    0.7320    3.7750 H   0  0  0  0  0  0
   10.3780   -1.0140    3.4600 H   0  0  0  0  0  0
    9.7170   -0.5880    6.6260 C   0  0  0  0  0  0
    8.8810   -0.7270    7.3110 H   0  0  0  0  0  0
   11.0610   -0.5600    7.3040 C   0  0  0  0  0  0
   11.5160   -1.9650    7.7040 C   0  0  0  0  0  0
   12.8550   -1.9350    8.3910 C   0  0  0  0  0  0
   13.6980   -1.8020    7.7130 H   0  0  0  0  0  0
   13.1070   -2.0790    9.7080 C   0  0  0  0  0  0
   12.0460   -2.2320   10.7640 C   0  0  0  0  0  0
   11.0450   -1.9750   10.4070 H   0  0  0  0  0  0
   12.2530   -1.5670   11.6090 H   0  0  0  0  0  0
   12.0200   -3.2620   11.1330 H   0  0  0  0  0  0
   14.5360   -2.0480   10.2220 C   0  0  0  0  0  0
   15.0110   -3.4170   10.7220 C   0  0  0  0  0  0
   16.4500   -3.3710   11.1620 C   0  0  0  0  0  0
   17.1660   -3.3790   10.3400 H   0  0  0  0  0  0
   16.9240   -3.3510   12.4240 C   0  0  0  0  0  0
   16.0580   -3.3000   13.6550 C   0  0  0  0  0  0
   15.0200   -3.0380   13.4380 H   0  0  0  0  0  0
   16.4310   -2.5380   14.3490 H   0  0  0  0  0  0
   16.0650   -4.2660   14.1670 H   0  0  0  0  0  0
   18.4200   -3.3340   12.6810 C   0  0  0  0  0  0
   18.9300   -4.6510   13.2770 C   0  0  0  0  0  0
   20.4250   -4.6320   13.4490 C   0  0  0  0  0  0
   20.9790   -4.7930   12.5250 H   0  0  0  0  0  0
   21.1200   -4.4620   14.5910 C   0  0  0  0  0  0
   20.5120   -4.2050   15.9420 C   0  0  0  0  0  0
   19.4330   -4.0370   15.9080 H   0  0  0  0  0  0
   20.9560   -3.3100   16.3900 H   0  0  0  0  0  0
   20.7010   -5.0540   16.6070 H   0  0  0  0  0  0
   22.6250   -4.5070   14.5860 C   0  0  0  0  0  0
   23.0350   -3.5510   14.9310 H   0  0  0  0  0  0
   23.0340   -4.7030   13.5890 H   0  0  0  0  0  0
   22.9820   -5.2990   15.2520 H   0  0  0  0  0  0
   18.6780   -5.4830   12.6070 H   0  0  0  0  0  0
   18.4230   -4.8710   14.2220 H   0  0  0  0  0  0
   18.6560   -2.4990   13.3540 H   0  0  0  0  0  0
   18.9620   -3.1250   11.7490 H   0  0  0  0  0  0
   14.9290   -4.1560    9.9150 H   0  0  0  0  0  0
   14.3630   -3.7840   11.5240 H   0  0  0  0  0  0
   14.6070   -1.3060   11.0290 H   0  0  0  0  0  0
   15.2150   -1.6960    9.4350 H   0  0  0  0  0  0
   11.6110   -2.5930    6.8080 H   0  0  0  0  0  0
   10.7560   -2.4520    8.3250 H   0  0  0  0  0  0
   10.9710    0.0700    8.2000 H   0  0  0  0  0  0
   11.8200   -0.0760    6.6820 H   0  0  0  0  0  0
    7.3280   -0.2360    5.6630 H   0  0  0  0  0  0
    7.8720    0.3890    4.1230 H   0  0  0  0  0  0
    8.2670   -2.0000    3.3240 H   0  0  0  0  0  0
    7.7340   -2.5910    4.8760 H   0  0  0  0  0  0
    3.9920   -2.2660    1.3590 H   0  0  0  0  0  0
    3.6810   -2.1570    3.0770 H   0  0  0  0  0  0
    3.7280    0.3600    2.9420 H   0  0  0  0  0  0
    4.0050    0.2760    1.2220 H   0  0  0  0  0  0
   -0.5590   -0.4860    1.7330 H   0  0  0  0  0  0
   -0.4800   -1.2140    0.1240 H   0  0  0  0  0  0
   -0.5850    0.5520    0.3030 H   0  0  0  0  0  0
  1  2  1  0  0  0
  1 78  1  0  0  0
  1 79  1  0  0  0
  1 80  1  0  0  0
  2  3  1  0  0  0
  2  7  2  0  0  0
  3  4  1  0  0  0
  3  5  1  0  0  0
  3  6  1  0  0  0
  7  8  1  0  0  0
  7  9  1  0  0  0
  9 10  1  0  0  0
  9 76  1  0  0  0
  9 77  1  0  0  0
 10 11  1  0  0  0
 10 74  1  0  0  0
 10 75  1  0  0  0
 11 12  1  0  0  0
 11 16  2  0  0  0
 12 13  1  0  0  0
 12 14  1  0  0  0
 12 15  1  0  0  0
 16 17  1  0  0  0
 16 18  1  0  0  0
 18 19  1  0  0  0
 18 72  1  0  0  0
 18 73  1  0  0  0
 19 20  1  0  0  0
 19 70  1  0  0  0
 19 71  1  0  0  0
 20 21  1  0  0  0
 20 25  2  0  0  0
 21 22  1  0  0  0
 21 23  1  0  0  0
 21 24  1  0  0  0
 25 26  1  0  0  0
 25 27  1  0  0  0
 27 28  1  0  0  0
 27 68  1  0  0  0
 27 69  1  0  0  0
 28 29  1  0  0  0
 28 66  1  0  0  0
 28 67  1  0  0  0
 29 30  1  0  0  0
 29 31  2  0  0  0
 31 32  1  0  0  0
 31 36  1  0  0  0
 32 33  1  0  0  0
 32 34  1  0  0  0
 32 35  1  0  0  0
 36 37  1  0  0  0
 36 64  1  0  0  0
 36 65  1  0  0  0
 37 38  1  0  0  0
 37 62  1  0  0  0
 37 63  1  0  0  0
 38 39  1  0  0  0
 38 40  2  0  0  0
 40 41  1  0  0  0
 40 45  1  0  0  0
 41 42  1  0  0  0
 41 43  1  0  0  0
 41 44  1  0  0  0
 45 46  1  0  0  0
 45 60  1  0  0  0
 45 61  1  0  0  0
 46 47  1  0  0  0
 46 58  1  0  0  0
 46 59  1  0  0  0
 47 48  1  0  0  0
 47 49  2  0  0  0
 49 50  1  0  0  0
 49 54  1  0  0  0
 50 51  1  0  0  0
 50 52  1  0  0  0
 50 53  1  0  0  0
 54 55  1  0  0  0
 54 56  1  0  0  0
 54 57  1  0  0  0
M  END
> <s_m_entry_id>
22

> <s_m_entry_name>
ConMedNP.22

> <i_qp_#stars>
12

> <i_qp_#amine>
0

> <i_qp_#amidine>
0

> <i_qp_#acid>
0

> <i_qp_#amide>
0

> <i_qp_#rotor>
15

> <i_qp_#rtvFG>
0

> <i_qp_CNS>
2

> <r_qp_mol_MW>
   410.725

> <r_qp_dipole>
     0.141

> <r_qp_SASA>
   989.581

> <r_qp_FOSA>
   932.749

> <r_qp_FISA>
     0.000

> <r_qp_PISA>
    56.832

> <r_qp_WPSA>
     0.000

> <r_qp_volume>
  1767.288

> <r_qp_donorHB>
     0.000

> <r_qp_accptHB>
     0.000

> <r_qp_dip^2/V>
   0.0000110

> <r_qp_ACxDN^.5/SA>
   0.0000000

> <r_qp_glob>
   0.7143630

> <r_qp_QPpolrz>
    55.484

> <r_qp_QPlogPC16>
    15.868

> <r_qp_QPlogPoct>
    16.905

> <r_qp_QPlogPw>
    -2.828

> <r_qp_QPlogPo/w>
    14.220

> <r_qp_QPlogS>
   -16.211

> <r_qp_CIQPlogS>
   -16.211

> <r_qp_QPlogHERG>
    -6.425

> <r_qp_QPPCaco>
  9906.038

> <r_qp_QPlogBB>
     2.060

> <r_qp_QPPMDCK>
  5899.293

> <r_qp_QPlogKp>
     0.121

> <r_qp_IP(eV)>
     9.292

> <r_qp_EA(eV)>
    -0.805

> <i_qp_#metab>
18

> <r_qp_QPlogKhsa>
     3.112

> <i_qp_HumanOralAbsorption>
1

> <r_qp_PercentHumanOralAbsorption>
   100.000

> <r_qp_SAfluorine>
     0.000

> <r_qp_SAamideO>
     0.000

> <r_qp_PSA>
     0.000

> <i_qp_#NandO>
0

> <i_qp_RuleOfFive>
1

> <i_qp_RuleOfThree>
2

> <i_qp_#ringatoms>
0

> <i_qp_#in34>
0

> <i_qp_#in56>
0

> <i_qp_#noncon>
0

> <i_qp_#nonHatm>
30

> <r_qp_Jm>
0

$$$$
SE_UB_10_3C
                    3D
 Structure written by MMmdl.
 53 52  0  0  1  0            999 V2000
   -0.5880    0.0400   -0.1970 C   0  0  0  0  0  0
    0.9320    0.0340   -0.1580 C   0  0  0  0  0  0
    1.4560   -0.3310    1.2310 C   0  0  0  0  0  0
    2.9850   -0.3370    1.2650 C   0  0  0  0  0  0
    3.5100   -0.7040    2.6550 C   0  0  0  0  0  0
    5.0390   -0.7100    2.6890 C   0  0  0  0  0  0
    5.5630   -1.0790    4.0780 C   0  0  0  0  0  0
    7.0920   -1.0850    4.1130 C   0  0  0  0  0  0
    7.6160   -1.4530    5.5030 C   0  0  0  0  0  0
    9.1450   -1.4580    5.5380 C   0  0  0  0  0  0
    9.6690   -1.8250    6.9280 C   0  0  0  0  0  0
   11.1990   -1.8280    6.9640 C   0  0  0  0  0  0
   11.7230   -2.1960    8.3540 C   0  0  0  0  0  0
   13.2540   -2.1940    8.3880 C   0  0  0  0  0  0
   13.8400   -2.6780    9.7280 C   0  0  0  0  0  0
   13.4500   -3.6820    9.9400 H   0  0  0  0  0  0
   13.6210   -1.1830    8.1670 H   0  0  0  0  0  0
   13.6250   -2.8440    7.5860 H   0  0  0  0  0  0
   15.3640   -2.7820    9.6210 C   0  0  0  0  0  0
   15.7950   -3.1630   10.5530 H   0  0  0  0  0  0
   15.8160   -1.8060    9.4120 H   0  0  0  0  0  0
   15.6520   -3.4680    8.8170 H   0  0  0  0  0  0
   11.3500   -3.1890    8.6350 H   0  0  0  0  0  0
   11.3290   -1.4800    9.0840 H   0  0  0  0  0  0
   11.5750   -0.8380    6.6800 H   0  0  0  0  0  0
   11.5810   -2.5440    6.2250 H   0  0  0  0  0  0
    9.2930   -2.8150    7.2120 H   0  0  0  0  0  0
    9.2860   -1.1090    7.6660 H   0  0  0  0  0  0
    9.5220   -0.4680    5.2540 H   0  0  0  0  0  0
    9.5280   -2.1740    4.8000 H   0  0  0  0  0  0
    7.2390   -2.4440    5.7870 H   0  0  0  0  0  0
    7.2340   -0.7380    6.2410 H   0  0  0  0  0  0
    7.4700   -0.0950    3.8290 H   0  0  0  0  0  0
    7.4740   -1.8010    3.3750 H   0  0  0  0  0  0
    5.1850   -2.0690    4.3630 H   0  0  0  0  0  0
    5.1820   -0.3630    4.8170 H   0  0  0  0  0  0
    5.4170    0.2790    2.4050 H   0  0  0  0  0  0
    5.4200   -1.4260    1.9510 H   0  0  0  0  0  0
    3.1310   -1.6930    2.9400 H   0  0  0  0  0  0
    3.1290    0.0130    3.3920 H   0  0  0  0  0  0
    3.3630    0.6530    0.9800 H   0  0  0  0  0  0
    3.3670   -1.0530    0.5280 H   0  0  0  0  0  0
    1.0780   -1.3200    1.5170 H   0  0  0  0  0  0
    1.0750    0.3870    1.9670 H   0  0  0  0  0  0
    1.3030    1.0240   -0.4480 H   0  0  0  0  0  0
    1.3080   -0.6820   -0.8980 H   0  0  0  0  0  0
   -0.9950    0.7710    0.5090 H   0  0  0  0  0  0
   -0.9910   -0.9450    0.0560 H   0  0  0  0  0  0
   -0.9400    0.3040   -1.1990 H   0  0  0  0  0  0
   13.4670   -1.7630   10.8950 C   0  0  0  0  0  0
   12.3880   -1.7720   11.0800 H   0  0  0  0  0  0
   13.7730   -0.7290   10.7040 H   0  0  0  0  0  0
   13.9540   -2.0940   11.8190 H   0  0  0  0  0  0
  1  2  1  0  0  0
  1 47  1  0  0  0
  1 48  1  0  0  0
  1 49  1  0  0  0
  2  3  1  0  0  0
  2 45  1  0  0  0
  2 46  1  0  0  0
  3  4  1  0  0  0
  3 43  1  0  0  0
  3 44  1  0  0  0
  4  5  1  0  0  0
  4 41  1  0  0  0
  4 42  1  0  0  0
  5  6  1  0  0  0
  5 39  1  0  0  0
  5 40  1  0  0  0
  6  7  1  0  0  0
  6 37  1  0  0  0
  6 38  1  0  0  0
  7  8  1  0  0  0
  7 35  1  0  0  0
  7 36  1  0  0  0
  8  9  1  0  0  0
  8 33  1  0  0  0
  8 34  1  0  0  0
  9 10  1  0  0  0
  9 31  1  0  0  0
  9 32  1  0  0  0
 10 11  1  0  0  0
 10 29  1  0  0  0
 10 30  1  0  0  0
 11 12  1  0  0  0
 11 27  1  0  0  0
 11 28  1  0  0  0
 12 13  1  0  0  0
 12 25  1  0  0  0
 12 26  1  0  0  0
 13 14  1  0  0  0
 13 23  1  0  0  0
 13 24  1  0  0  0
 14 15  1  0  0  0
 14 17  1  0  0  0
 14 18  1  0  0  0
 15 16  1  0  0  0
 15 19  1  0  0  0
 15 50  1  0  0  0
 19 20  1  0  0  0
 19 21  1  0  0  0
 19 22  1  0  0  0
 50 51  1  0  0  0
 50 52  1  0  0  0
 50 53  1  0  0  0
M  END
> <s_m_entry_id>
23

> <s_m_entry_name>
ConMedNP.23

> <i_qp_#stars>
11

> <i_qp_#amine>
0

> <i_qp_#amidine>
0

> <i_qp_#acid>
0

> <i_qp_#amide>
0

> <i_qp_#rotor>
13

> <i_qp_#rtvFG>
0

> <i_qp_CNS>
2

> <r_qp_mol_MW>
   240.471

> <r_qp_dipole>
     0.029

> <r_qp_SASA>
   682.125

> <r_qp_FOSA>
   682.125

> <r_qp_FISA>
     0.000

> <r_qp_PISA>
     0.000

> <r_qp_WPSA>
     0.000

> <r_qp_volume>
  1150.034

> <r_qp_donorHB>
     0.000

> <r_qp_accptHB>
     0.000

> <r_qp_dip^2/V>
   0.0000010

> <r_qp_ACxDN^.5/SA>
   0.0000000

> <r_qp_glob>
   0.7782310

> <r_qp_QPpolrz>
    31.523

> <r_qp_QPlogPC16>
     8.939

> <r_qp_QPlogPoct>
     8.684

> <r_qp_QPlogPw>
    -3.640

> <r_qp_QPlogPo/w>
     9.900

> <r_qp_QPlogS>
   -10.629

> <r_qp_CIQPlogS>
   -10.629

> <r_qp_QPlogHERG>
    -5.120

> <r_qp_QPPCaco>
  9906.038

> <r_qp_QPlogBB>
     1.558

> <r_qp_QPPMDCK>
  5899.293

> <r_qp_QPlogKp>
     4.675

> <r_qp_IP(eV)>
    11.363

> <r_qp_EA(eV)>
    -3.028

> <i_qp_#metab>
0

> <r_qp_QPlogKhsa>
     1.405

> <i_qp_HumanOralAbsorption>
1

> <r_qp_PercentHumanOralAbsorption>
   100.000

> <r_qp_SAfluorine>
     0.000

> <r_qp_SAamideO>
     0.000

> <r_qp_PSA>
     0.000

> <i_qp_#NandO>
0

> <i_qp_RuleOfFive>
1

> <i_qp_RuleOfThree>
1

> <i_qp_#ringatoms>
0

> <i_qp_#in34>
0

> <i_qp_#in56>
0

> <i_qp_#noncon>
0

> <i_qp_#nonHatm>
17

> <r_qp_Jm>
0.267385

$$$$
SAG4
                    3D
 Structure written by MMmdl.
 39 40  0  0  1  0            999 V2000
    3.0840   -2.0110    0.7260 C   0  0  0  0  0  0
    3.8600   -0.6900    0.5150 C   0  0  0  0  0  0
    4.8240   -0.9320    0.0460 H   0  0  0  0  0  0
    4.1120   -0.2490    1.4880 H   0  0  0  0  0  0
    3.1240    0.3540   -0.3190 C   0  0  0  0  0  0
    2.0980    1.2220    0.3750 C   0  0  2  0  0  0
    2.0470    0.9780    1.4450 H   0  0  0  0  0  0
    3.6280   -2.6540    1.4270 H   0  0  0  0  0  0
    1.7300   -1.6940    1.2890 C   0  0  0  0  0  0
    1.7580   -1.2440    2.2820 H   0  0  0  0  0  0
    3.0300   -2.5550   -0.2220 H   0  0  0  0  0  0
    3.4020    0.5190   -1.6230 C   0  0  0  0  0  0
    4.1450   -0.0970   -2.1200 H   0  0  0  0  0  0
    2.9020    1.2600   -2.2380 H   0  0  0  0  0  0
    0.6630    1.3770   -0.2760 C   0  0  1  0  0  0
    0.7330    1.3420   -1.3760 H   0  0  0  0  0  0
   -0.6170    0.5800    0.0630 C   0  0  0  0  0  0
   -0.4540   -0.6160    1.0120 C   0  0  0  0  0  0
    0.6110   -1.5820    0.5480 C   0  0  0  0  0  0
    0.4200   -2.1880   -0.8150 C   0  0  0  0  0  0
    0.6240   -1.4580   -1.6030 H   0  0  0  0  0  0
   -0.6120   -2.5390   -0.9270 H   0  0  0  0  0  0
    1.0600   -3.0600   -0.9750 H   0  0  0  0  0  0
   -1.0590    0.2220   -0.8770 H   0  0  0  0  0  0
   -1.3800    1.2460    0.4820 H   0  0  0  0  0  0
   -1.4090   -1.1480    1.0960 H   0  0  0  0  0  0
   -0.2300   -0.2330    2.0160 H   0  0  0  0  0  0
    2.2630    2.7560    0.2110 C   0  0  0  0  0  0
    2.7260    3.0870   -0.7270 H   0  0  0  0  0  0
    2.7920    3.2540    1.0310 H   0  0  0  0  0  0
    0.7100    2.8800    0.2260 C   0  0  0  0  0  0
    0.1680    3.8800   -0.7940 C   0  0  0  0  0  0
    0.5850    3.7060   -1.7920 H   0  0  0  0  0  0
    0.4170    4.9070   -0.5060 H   0  0  0  0  0  0
   -0.9220    3.8040   -0.8720 H   0  0  0  0  0  0
    0.1620    3.1790    1.6260 C   0  0  0  0  0  0
    0.4940    2.4430    2.3660 H   0  0  0  0  0  0
   -0.9330    3.1820    1.6300 H   0  0  0  0  0  0
    0.4940    4.1650    1.9680 H   0  0  0  0  0  0
  1  2  1  0  0  0
  1  8  1  0  0  0
  1  9  1  0  0  0
  1 11  1  0  0  0
  2  3  1  0  0  0
  2  4  1  0  0  0
  2  5  1  0  0  0
  5  6  1  0  0  0
  5 12  2  0  0  0
  6  7  1  0  0  0
  6 15  1  0  0  0
  6 28  1  0  0  0
  9 10  1  0  0  0
  9 19  2  0  0  0
 12 13  1  0  0  0
 12 14  1  0  0  0
 15 16  1  0  0  0
 15 17  1  0  0  0
 15 31  1  0  0  0
 17 18  1  0  0  0
 17 24  1  0  0  0
 17 25  1  0  0  0
 18 19  1  0  0  0
 18 26  1  0  0  0
 18 27  1  0  0  0
 19 20  1  0  0  0
 20 21  1  0  0  0
 20 22  1  0  0  0
 20 23  1  0  0  0
 28 29  1  0  0  0
 28 30  1  0  0  0
 28 31  1  0  0  0
 31 32  1  0  0  0
 31 36  1  0  0  0
 32 33  1  0  0  0
 32 34  1  0  0  0
 32 35  1  0  0  0
 36 37  1  0  0  0
 36 38  1  0  0  0
 36 39  1  0  0  0
M  END
> <s_m_entry_id>
24

> <s_m_entry_name>
ConMedNP.24

> <i_qp_#stars>
7

> <i_qp_#amine>
0

> <i_qp_#amidine>
0

> <i_qp_#acid>
0

> <i_qp_#amide>
0

> <i_qp_#rotor>
0

> <i_qp_#rtvFG>
0

> <i_qp_CNS>
2

> <r_qp_mol_MW>
   204.355

> <r_qp_dipole>
     0.306

> <r_qp_SASA>
   436.146

> <r_qp_FOSA>
   404.479

> <r_qp_FISA>
     0.000

> <r_qp_PISA>
    31.667

> <r_qp_WPSA>
     0.000

> <r_qp_volume>
   801.103

> <r_qp_donorHB>
     0.000

> <r_qp_accptHB>
     0.000

> <r_qp_dip^2/V>
   0.0001170

> <r_qp_ACxDN^.5/SA>
   0.0000000

> <r_qp_glob>
   0.9564420

> <r_qp_QPpolrz>
    26.209

> <r_qp_QPlogPC16>
     6.490

> <r_qp_QPlogPoct>
     7.780

> <r_qp_QPlogPw>
    -0.932

> <r_qp_QPlogPo/w>
     4.805

> <r_qp_QPlogS>
    -6.155

> <r_qp_CIQPlogS>
    -6.155

> <r_qp_QPlogHERG>
    -2.388

> <r_qp_QPPCaco>
  9906.038

> <r_qp_QPlogBB>
     1.002

> <r_qp_QPPMDCK>
  5899.293

> <r_qp_QPlogKp>
    -1.408

> <r_qp_IP(eV)>
     9.241

> <r_qp_EA(eV)>
    -0.870

> <i_qp_#metab>
5

> <r_qp_QPlogKhsa>
     0.944

> <i_qp_HumanOralAbsorption>
3

> <r_qp_PercentHumanOralAbsorption>
   100.000

> <r_qp_SAfluorine>
     0.000

> <r_qp_SAamideO>
     0.000

> <r_qp_PSA>
     0.000

> <i_qp_#NandO>
0

> <i_qp_RuleOfFive>
0

> <i_qp_RuleOfThree>
1

> <i_qp_#ringatoms>
11

> <i_qp_#in34>
4

> <i_qp_#in56>
0

> <i_qp_#noncon>
8

> <i_qp_#nonHatm>
15

> <r_qp_Jm>
0.005595

$$$$
BNG_UY_082_1
                    3D
 Structure written by MMmdl.
 78 82  0  0  1  0            999 V2000
    1.2220    0.7240   -0.3530 C   0  0  2  0  0  0
    1.2460    0.1960   -1.3200 H   0  0  0  0  0  0
   -0.1320    1.4620   -0.4080 C   0  0  0  0  0  0
   -1.3430    0.6160   -0.2440 C   0  0  0  0  0  0
   -1.2330   -0.6700    0.1440 C   0  0  0  0  0  0
   -2.1120   -1.3020    0.2200 H   0  0  0  0  0  0
    0.0580   -1.3650    0.4490 C   0  0  0  0  0  0
    0.2860   -2.0100   -0.4100 H   0  0  0  0  0  0
   -0.0930   -2.0380    1.3030 H   0  0  0  0  0  0
    1.2400   -0.4010    0.7360 C   0  0  2  0  0  0
    1.0740    0.1330    2.1790 C   0  0  0  0  0  0
    1.9490    0.6780    2.5340 H   0  0  0  0  0  0
    0.9310   -0.6960    2.8840 H   0  0  0  0  0  0
    0.2080    0.7940    2.2840 H   0  0  0  0  0  0
    2.5510   -1.2240    0.6400 C   0  0  0  0  0  0
    3.8230   -0.3790    0.6210 C   0  0  0  0  0  0
    3.8040    0.7200   -0.4520 C   0  0  1  0  0  0
    2.5370   -1.8370   -0.2700 H   0  0  0  0  0  0
    2.6080   -1.9360    1.4740 H   0  0  0  0  0  0
    4.6860   -1.0370    0.4620 H   0  0  0  0  0  0
    3.9760    0.0690    1.6090 H   0  0  0  0  0  0
    3.9890    0.1260   -1.8550 C   0  0  0  0  0  0
    4.0210    0.9200   -2.6080 H   0  0  0  0  0  0
    3.1880   -0.5650   -2.1300 H   0  0  0  0  0  0
    4.9350   -0.4230   -1.9150 H   0  0  0  0  0  0
    4.6770    1.3650   -0.2810 H   0  0  0  0  0  0
    2.4910    2.2090   -1.2730 H   0  0  0  0  0  0
    2.5250    1.5970   -0.3600 C   0  0  2  0  0  0
    2.6730    2.5940    0.8050 C   0  0  0  0  0  0
    1.7210    3.0050    1.1460 H   0  0  0  0  0  0
    3.2950    3.4370    0.4830 H   0  0  0  0  0  0
    3.1770    2.1640    1.6730 H   0  0  0  0  0  0
   -0.2610    2.7850   -0.6510 C   0  0  0  0  0  0
    0.6090    3.4000   -0.8570 H   0  0  0  0  0  0
   -1.5620    3.5490   -0.6430 C   0  0  0  0  0  0
   -1.7980    3.8400   -1.6740 H   0  0  0  0  0  0
   -1.4120    4.4840   -0.0890 H   0  0  0  0  0  0
   -2.7210    2.7410   -0.0010 C   0  0  2  0  0  0
   -2.4600    2.7360    1.5370 C   0  0  0  0  0  0
   -2.9020    1.8770    2.0420 H   0  0  0  0  0  0
   -2.8330    3.6450    2.0170 H   0  0  0  0  0  0
   -1.3940    2.6940    1.7830 H   0  0  0  0  0  0
   -2.6970    1.2740   -0.6140 C   0  0  1  0  0  0
   -2.7400    1.2390   -2.1800 C   0  0  0  0  0  0
   -2.7380    0.2020   -2.5400 H   0  0  0  0  0  0
   -1.8800    1.7270   -2.6490 H   0  0  0  0  0  0
   -3.6330    1.7110   -2.5980 H   0  0  0  0  0  0
   -4.0850    3.3940   -0.3510 C   0  0  1  0  0  0
   -4.1150    3.3950   -1.4520 H   0  0  0  0  0  0
   -5.3710    2.6520    0.1220 C   0  0  2  0  0  0
   -5.5990    2.6020    1.6500 C   0  0  0  0  0  0
   -5.4970    3.5800    2.1270 H   0  0  0  0  0  0
   -4.9260    1.9140    2.1600 H   0  0  0  0  0  0
   -6.6030    2.2320    1.8860 H   0  0  0  0  0  0
   -5.3160    1.2150   -0.4300 C   0  0  0  0  0  0
   -5.4960    1.2210   -1.5110 H   0  0  0  0  0  0
   -6.1160    0.6030   -0.0020 H   0  0  0  0  0  0
   -3.9750    0.4990   -0.1390 C   0  0  0  0  0  0
   -4.0230   -0.4810   -0.6330 H   0  0  0  0  0  0
   -3.9110    0.2800    0.9330 H   0  0  0  0  0  0
   -4.3500    4.8560   -0.0040 C   0  0  0  0  0  0
   -3.7740    5.5370   -0.6390 H   0  0  0  0  0  0
   -4.1110    5.0980    1.0350 H   0  0  0  0  0  0
   -5.8590    5.0180   -0.2490 C   0  0  0  0  0  0
   -6.0420    5.6840   -1.0990 H   0  0  0  0  0  0
   -6.3240    5.4720    0.6330 H   0  0  0  0  0  0
   -6.4330    3.5980   -0.5380 C   0  0  2  0  0  0
   -6.3800    3.4470   -1.6280 H   0  0  0  0  0  0
   -7.9290    3.4860   -0.1450 C   0  0  0  0  0  0
   -8.5140    2.0970   -0.4070 C   0  0  0  0  0  0
   -9.6010    2.0970   -0.2720 H   0  0  0  0  0  0
   -8.1180    1.3580    0.2940 H   0  0  0  0  0  0
   -8.3020    1.7600   -1.4270 H   0  0  0  0  0  0
   -8.7740    4.5180   -0.9100 C   0  0  0  0  0  0
   -8.4720    5.5420   -0.6710 H   0  0  0  0  0  0
   -9.8340    4.4280   -0.6450 H   0  0  0  0  0  0
   -8.6840    4.3790   -1.9930 H   0  0  0  0  0  0
   -8.0460    3.7100    0.9220 H   0  0  0  0  0  0
  1  2  1  0  0  0
  1  3  1  0  0  0
  1 10  1  0  0  0
  1 28  1  0  0  0
  3  4  1  0  0  0
  3 33  2  0  0  0
  4  5  2  0  0  0
  4 43  1  0  0  0
  5  6  1  0  0  0
  5  7  1  0  0  0
  7  8  1  0  0  0
  7  9  1  0  0  0
  7 10  1  0  0  0
 10 11  1  0  0  0
 10 15  1  0  0  0
 11 12  1  0  0  0
 11 13  1  0  0  0
 11 14  1  0  0  0
 15 16  1  0  0  0
 15 18  1  0  0  0
 15 19  1  0  0  0
 16 17  1  0  0  0
 16 20  1  0  0  0
 16 21  1  0  0  0
 17 22  1  0  0  0
 17 26  1  0  0  0
 17 28  1  0  0  0
 22 23  1  0  0  0
 22 24  1  0  0  0
 22 25  1  0  0  0
 27 28  1  0  0  0
 28 29  1  0  0  0
 29 30  1  0  0  0
 29 31  1  0  0  0
 29 32  1  0  0  0
 33 34  1  0  0  0
 33 35  1  0  0  0
 35 36  1  0  0  0
 35 37  1  0  0  0
 35 38  1  0  0  0
 38 39  1  0  0  0
 38 43  1  0  0  0
 38 48  1  0  0  0
 39 40  1  0  0  0
 39 41  1  0  0  0
 39 42  1  0  0  0
 43 44  1  0  0  0
 43 58  1  0  0  0
 44 45  1  0  0  0
 44 46  1  0  0  0
 44 47  1  0  0  0
 48 49  1  0  0  0
 48 50  1  0  0  0
 48 61  1  0  0  0
 50 51  1  0  0  0
 50 55  1  0  0  0
 50 67  1  0  0  0
 51 52  1  0  0  0
 51 53  1  0  0  0
 51 54  1  0  0  0
 55 56  1  0  0  0
 55 57  1  0  0  0
 55 58  1  0  0  0
 58 59  1  0  0  0
 58 60  1  0  0  0
 61 62  1  0  0  0
 61 63  1  0  0  0
 61 64  1  0  0  0
 64 65  1  0  0  0
 64 66  1  0  0  0
 64 67  1  0  0  0
 67 68  1  0  0  0
 67 69  1  0  0  0
 69 70  1  0  0  0
 69 74  1  0  0  0
 69 78  1  0  0  0
 70 71  1  0  0  0
 70 72  1  0  0  0
 70 73  1  0  0  0
 74 75  1  0  0  0
 74 76  1  0  0  0
 74 77  1  0  0  0
M  END
> <s_m_entry_id>
25

> <s_m_entry_name>
ConMedNP.25

> <i_qp_#stars>
9

> <i_qp_#amine>
0

> <i_qp_#amidine>
0

> <i_qp_#acid>
0

> <i_qp_#amide>
0

> <i_qp_#rotor>
1

> <i_qp_#rtvFG>
0

> <i_qp_CNS>
2

> <r_qp_mol_MW>
   408.709

> <r_qp_dipole>
     0.143

> <r_qp_SASA>
   677.747

> <r_qp_FOSA>
   651.409

> <r_qp_FISA>
     0.000

> <r_qp_PISA>
    26.337

> <r_qp_WPSA>
     0.000

> <r_qp_volume>
  1369.213

> <r_qp_donorHB>
     0.000

> <r_qp_accptHB>
     0.000

> <r_qp_dip^2/V>
   0.0000150

> <r_qp_ACxDN^.5/SA>
   0.0000000

> <r_qp_glob>
   0.8798570

> <r_qp_QPpolrz>
    48.251

> <r_qp_QPlogPC16>
    11.053

> <r_qp_QPlogPoct>
    15.481

> <r_qp_QPlogPw>
     0.020

> <r_qp_QPlogPo/w>
     8.903

> <r_qp_QPlogS>
   -12.068

> <r_qp_CIQPlogS>
   -12.068

> <r_qp_QPlogHERG>
    -3.602

> <r_qp_QPPCaco>
  9906.038

> <r_qp_QPlogBB>
     1.497

> <r_qp_QPPMDCK>
  5899.293

> <r_qp_QPlogKp>
    -1.331

> <r_qp_IP(eV)>
     8.710

> <r_qp_EA(eV)>
    -0.390

> <i_qp_#metab>
3

> <r_qp_QPlogKhsa>
     2.550

> <i_qp_HumanOralAbsorption>
1

> <r_qp_PercentHumanOralAbsorption>
   100.000

> <r_qp_SAfluorine>
     0.000

> <r_qp_SAamideO>
     0.000

> <r_qp_PSA>
     0.000

> <i_qp_#NandO>
0

> <i_qp_RuleOfFive>
1

> <i_qp_RuleOfThree>
1

> <i_qp_#ringatoms>
21

> <i_qp_#in34>
0

> <i_qp_#in56>
21

> <i_qp_#noncon>
17

> <i_qp_#nonHatm>
30

> <r_qp_Jm>
0

$$$$
OTH_UY_YY08
                    3D
 Structure written by MMmdl.
 82 86  0  0  1  0            999 V2000
    1.3600    0.8840   -0.4120 C   0  0  1  0  0  0
    1.2610    1.2750   -1.9060 C   0  0  0  0  0  0
    0.8450    0.4820   -2.5290 H   0  0  0  0  0  0
    2.2320    1.5190   -2.3440 H   0  0  0  0  0  0
    0.6550    2.1700   -2.0640 H   0  0  0  0  0  0
    0.0710    1.3400    0.4120 C   0  0  2  0  0  0
    0.3580    1.1250    1.4500 H   0  0  0  0  0  0
   -1.2590    0.5130    0.1600 C   0  0  1  0  0  0
   -1.8200    0.7760   -1.2730 C   0  0  0  0  0  0
   -2.7560    0.2430   -1.4540 H   0  0  0  0  0  0
   -1.1580    0.4120   -2.0570 H   0  0  0  0  0  0
   -1.9950    1.8310   -1.4870 H   0  0  0  0  0  0
   -0.9380   -1.0080    0.2240 C   0  0  0  0  0  0
   -1.8070   -1.5920   -0.1040 H   0  0  0  0  0  0
   -0.7360   -1.3210    1.2510 H   0  0  0  0  0  0
    0.2830   -1.4470   -0.5930 C   0  0  0  0  0  0
    0.4170   -2.5170   -0.4060 H   0  0  0  0  0  0
    0.0880   -1.3580   -1.6640 H   0  0  0  0  0  0
    1.5400   -0.6630   -0.1700 C   0  0  1  0  0  0
    1.5830   -0.7740    0.9270 H   0  0  0  0  0  0
    2.8970   -1.2880   -0.6560 C   0  0  0  0  0  0
    3.0320   -1.3950   -2.1860 C   0  0  0  0  0  0
    2.1830   -1.9250   -2.6300 H   0  0  0  0  0  0
    3.9360   -1.9560   -2.4570 H   0  0  0  0  0  0
    3.1210   -0.4260   -2.6780 H   0  0  0  0  0  0
    4.0680   -0.4620   -0.0680 C   0  0  0  0  0  0
    4.1180   -0.6280    1.0170 H   0  0  0  0  0  0
    5.0250   -0.8160   -0.4730 H   0  0  0  0  0  0
    3.9540    1.0360   -0.3060 C   0  0  0  0  0  0
    4.1150    1.2620   -1.3650 H   0  0  0  0  0  0
    4.7650    1.5440    0.2300 H   0  0  0  0  0  0
    2.6170    1.6010    0.1760 C   0  0  0  0  0  0
    2.5980    2.6700   -0.0690 H   0  0  0  0  0  0
    2.5980    1.5340    1.2720 H   0  0  0  0  0  0
    3.0520   -2.7290   -0.1010 C   0  0  0  0  0  0
    2.8690   -2.7620    0.9790 H   0  0  0  0  0  0
    4.0660   -3.1100   -0.2730 H   0  0  0  0  0  0
    2.3650   -3.4310   -0.5830 H   0  0  0  0  0  0
   -0.2010    2.8640    0.3900 C   0  0  0  0  0  0
   -0.4800    3.2020   -0.6120 H   0  0  0  0  0  0
    0.7050    3.4190    0.6560 H   0  0  0  0  0  0
   -1.2960    3.2970    1.3690 C   0  0  0  0  0  0
   -1.4840    4.3670    1.2200 H   0  0  0  0  0  0
   -0.9100    3.1960    2.3870 H   0  0  0  0  0  0
   -2.6000    2.5050    1.1820 C   0  0  1  0  0  0
   -2.8920    2.6880    0.1400 H   0  0  0  0  0  0
   -2.3650    0.9430    1.2940 C   0  0  2  0  0  0
   -1.8640    0.5500    2.7190 C   0  0  0  0  0  0
   -0.9640    1.0840    3.0290 H   0  0  0  0  0  0
   -2.6090    0.7310    3.4910 H   0  0  0  0  0  0
   -1.6580   -0.5190    2.8050 H   0  0  0  0  0  0
   -3.8130    3.0640    1.9990 C   0  0  2  0  0  0
   -3.5690    3.1500    3.5250 C   0  0  0  0  0  0
   -4.1710    3.9300    4.0030 H   0  0  0  0  0  0
   -3.8220    2.2300    4.0520 H   0  0  0  0  0  0
   -2.5330    3.4040    3.7640 H   0  0  0  0  0  0
   -5.0670    2.2480    1.6050 C   0  0  1  0  0  0
   -5.1320    2.2860    0.5020 H   0  0  0  0  0  0
   -4.9160    0.7650    1.9040 C   0  0  0  0  0  0
   -5.8190    0.2300    1.5900 H   0  0  0  0  0  0
   -4.7800    0.5720    2.9710 H   0  0  0  0  0  0
   -3.7280    0.1910    1.1040 C   0  0  0  0  0  0
   -4.0370    0.2140    0.0570 H   0  0  0  0  0  0
   -3.6140   -0.8700    1.3600 H   0  0  0  0  0  0
   -4.2790    4.4550    1.5140 C   0  0  0  0  0  0
   -4.2290    4.5330    0.4210 H   0  0  0  0  0  0
   -3.6840    5.2760    1.9280 H   0  0  0  0  0  0
   -5.7490    4.5410    1.9600 C   0  0  0  0  0  0
   -6.3330    5.1360    1.2500 H   0  0  0  0  0  0
   -5.7920    5.0560    2.9240 H   0  0  0  0  0  0
   -6.2910    3.0830    2.0510 C   0  0  2  0  0  0
   -7.0570    2.9700    1.2690 H   0  0  0  0  0  0
   -6.9980    2.7720    3.3990 C   0  0  0  0  0  0
   -6.2750    2.8320    4.2200 H   0  0  0  0  0  0
   -7.6440    1.3820    3.4380 C   0  0  0  0  0  0
   -8.3290    1.2880    4.2890 H   0  0  0  0  0  0
   -6.9040    0.5910    3.5660 H   0  0  0  0  0  0
   -8.2170    1.1820    2.5260 H   0  0  0  0  0  0
   -8.1130    3.7960    3.6870 C   0  0  0  0  0  0
   -8.8520    3.8120    2.8780 H   0  0  0  0  0  0
   -7.7230    4.8100    3.8100 H   0  0  0  0  0  0
   -8.6380    3.5500    4.6170 H   0  0  0  0  0  0
  1  2  1  0  0  0
  1  6  1  0  0  0
  1 19  1  0  0  0
  1 32  1  0  0  0
  2  3  1  0  0  0
  2  4  1  0  0  0
  2  5  1  0  0  0
  6  7  1  0  0  0
  6  8  1  0  0  0
  6 39  1  0  0  0
  8  9  1  0  0  0
  8 13  1  0  0  0
  8 47  1  0  0  0
  9 10  1  0  0  0
  9 11  1  0  0  0
  9 12  1  0  0  0
 13 14  1  0  0  0
 13 15  1  0  0  0
 13 16  1  0  0  0
 16 17  1  0  0  0
 16 18  1  0  0  0
 16 19  1  0  0  0
 19 20  1  0  0  0
 19 21  1  0  0  0
 21 22  1  0  0  0
 21 26  1  0  0  0
 21 35  1  0  0  0
 22 23  1  0  0  0
 22 24  1  0  0  0
 22 25  1  0  0  0
 26 27  1  0  0  0
 26 28  1  0  0  0
 26 29  1  0  0  0
 29 30  1  0  0  0
 29 31  1  0  0  0
 29 32  1  0  0  0
 32 33  1  0  0  0
 32 34  1  0  0  0
 35 36  1  0  0  0
 35 37  1  0  0  0
 35 38  1  0  0  0
 39 40  1  0  0  0
 39 41  1  0  0  0
 39 42  1  0  0  0
 42 43  1  0  0  0
 42 44  1  0  0  0
 42 45  1  0  0  0
 45 46  1  0  0  0
 45 47  1  0  0  0
 45 52  1  0  0  0
 47 48  1  0  0  0
 47 62  1  0  0  0
 48 49  1  0  0  0
 48 50  1  0  0  0
 48 51  1  0  0  0
 52 53  1  0  0  0
 52 57  1  0  0  0
 52 65  1  0  0  0
 53 54  1  0  0  0
 53 55  1  0  0  0
 53 56  1  0  0  0
 57 58  1  0  0  0
 57 59  1  0  0  0
 57 71  1  0  0  0
 59 60  1  0  0  0
 59 61  1  0  0  0
 59 62  1  0  0  0
 62 63  1  0  0  0
 62 64  1  0  0  0
 65 66  1  0  0  0
 65 67  1  0  0  0
 65 68  1  0  0  0
 68 69  1  0  0  0
 68 70  1  0  0  0
 68 71  1  0  0  0
 71 72  1  0  0  0
 71 73  1  0  0  0
 73 74  1  0  0  0
 73 75  1  0  0  0
 73 79  1  0  0  0
 75 76  1  0  0  0
 75 77  1  0  0  0
 75 78  1  0  0  0
 79 80  1  0  0  0
 79 81  1  0  0  0
 79 82  1  0  0  0
M  END
> <s_m_entry_id>
26

> <s_m_entry_name>
ConMedNP.26

> <i_qp_#stars>
11

> <i_qp_#amine>
0

> <i_qp_#amidine>
0

> <i_qp_#acid>
0

> <i_qp_#amide>
0

> <i_qp_#rotor>
4

> <i_qp_#rtvFG>
0

> <i_qp_CNS>
2

> <r_qp_mol_MW>
   412.741

> <r_qp_dipole>
     0.153

> <r_qp_SASA>
   636.265

> <r_qp_FOSA>
   636.265

> <r_qp_FISA>
     0.000

> <r_qp_PISA>
     0.000

> <r_qp_WPSA>
     0.000

> <r_qp_volume>
  1367.177

> <r_qp_donorHB>
     0.000

> <r_qp_accptHB>
     0.000

> <r_qp_dip^2/V>
   0.0000170

> <r_qp_ACxDN^.5/SA>
   0.0000000

> <r_qp_glob>
   0.9362890

> <r_qp_QPpolrz>
    45.992

> <r_qp_QPlogPC16>
    10.946

> <r_qp_QPlogPoct>
    14.748

> <r_qp_QPlogPw>
    -2.612

> <r_qp_QPlogPo/w>
    11.890

> <r_qp_QPlogS>
   -12.881

> <r_qp_CIQPlogS>
   -12.881

> <r_qp_QPlogHERG>
    -2.563

> <r_qp_QPPCaco>
  9906.038

> <r_qp_QPlogBB>
     1.466

> <r_qp_QPPMDCK>
  5899.293

> <r_qp_QPlogKp>
     6.167

> <r_qp_IP(eV)>
    10.534

> <r_qp_EA(eV)>
    -2.745

> <i_qp_#metab>
6

> <r_qp_QPlogKhsa>
     2.417

> <i_qp_HumanOralAbsorption>
1

> <r_qp_PercentHumanOralAbsorption>
   100.000

> <r_qp_SAfluorine>
     0.000

> <r_qp_SAamideO>
     0.000

> <r_qp_PSA>
     0.000

> <i_qp_#NandO>
0

> <i_qp_RuleOfFive>
1

> <i_qp_RuleOfThree>
1

> <i_qp_#ringatoms>
19

> <i_qp_#in34>
0

> <i_qp_#in56>
19

> <i_qp_#noncon>
17

> <i_qp_#nonHatm>
30

> <r_qp_Jm>
0.079744

$$$$
OTH_UY_046
                    3D
 Structure written by MMmdl.
 39 39  0  0  1  0            999 V2000
    1.3620    0.8870    0.0380 C   0  0  2  0  0  0
    2.5220    1.6710    0.6660 C   0  0  0  0  0  0
    3.3260    1.1510    1.6170 C   0  0  0  0  0  0
    3.1250    0.1420    1.9740 H   0  0  0  0  0  0
    4.5050    1.7820    2.3060 C   0  0  0  0  0  0
    5.7670    1.0140    2.0270 C   0  0  0  0  0  0
    5.8420    0.0740    2.5730 H   0  0  0  0  0  0
    6.7840    1.3550    1.2110 C   0  0  0  0  0  0
    7.9850    0.4570    1.0690 C   0  0  0  0  0  0
    8.8950    0.9920    1.3610 H   0  0  0  0  0  0
    8.0930    0.1290    0.0300 H   0  0  0  0  0  0
    7.9130   -0.4390    1.6940 H   0  0  0  0  0  0
    6.8410    2.5990    0.3700 C   0  0  0  0  0  0
    5.9360    3.2060    0.4270 H   0  0  0  0  0  0
    6.9840    2.3340   -0.6830 H   0  0  0  0  0  0
    7.6810    3.2270    0.6840 H   0  0  0  0  0  0
    4.3230    1.7500    3.3880 H   0  0  0  0  0  0
    4.6190    2.8420    2.0770 H   0  0  0  0  0  0
    2.6820    3.0620    0.0990 C   0  0  0  0  0  0
    1.7730    3.6480    0.2650 H   0  0  0  0  0  0
    2.8650    3.0080   -0.9790 H   0  0  0  0  0  0
    3.5070    3.6260    0.5350 H   0  0  0  0  0  0
    1.3350    1.1640   -1.0270 H   0  0  0  0  0  0
    0.0150    1.2960    0.6710 C   0  0  0  0  0  0
   -0.2140    2.3340    0.4020 H   0  0  0  0  0  0
    0.0770    1.2580    1.7660 H   0  0  0  0  0  0
   -1.1380    0.4340    0.2390 C   0  0  0  0  0  0
   -2.1320    0.8130    0.4670 H   0  0  0  0  0  0
   -0.9960   -0.7360   -0.4080 C   0  0  0  0  0  0
   -2.1770   -1.5440   -0.8620 C   0  0  0  0  0  0
   -2.1430   -1.6870   -1.9470 H   0  0  0  0  0  0
   -3.1280   -1.0580   -0.6200 H   0  0  0  0  0  0
   -2.1730   -2.5270   -0.3810 H   0  0  0  0  0  0
    0.3610   -1.3140   -0.7180 C   0  0  0  0  0  0
    0.5480   -1.2100   -1.7940 H   0  0  0  0  0  0
    0.3700   -2.3870   -0.4920 H   0  0  0  0  0  0
    1.4960   -0.6480    0.0670 C   0  0  0  0  0  0
    2.4580   -0.9610   -0.3560 H   0  0  0  0  0  0
    1.4620   -1.0160    1.1010 H   0  0  0  0  0  0
  1  2  1  0  0  0
  1 23  1  0  0  0
  1 24  1  0  0  0
  1 37  1  0  0  0
  2  3  2  0  0  0
  2 19  1  0  0  0
  3  4  1  0  0  0
  3  5  1  0  0  0
  5  6  1  0  0  0
  5 17  1  0  0  0
  5 18  1  0  0  0
  6  7  1  0  0  0
  6  8  2  0  0  0
  8  9  1  0  0  0
  8 13  1  0  0  0
  9 10  1  0  0  0
  9 11  1  0  0  0
  9 12  1  0  0  0
 13 14  1  0  0  0
 13 15  1  0  0  0
 13 16  1  0  0  0
 19 20  1  0  0  0
 19 21  1  0  0  0
 19 22  1  0  0  0
 24 25  1  0  0  0
 24 26  1  0  0  0
 24 27  1  0  0  0
 27 28  1  0  0  0
 27 29  2  0  0  0
 29 30  1  0  0  0
 29 34  1  0  0  0
 30 31  1  0  0  0
 30 32  1  0  0  0
 30 33  1  0  0  0
 34 35  1  0  0  0
 34 36  1  0  0  0
 34 37  1  0  0  0
 37 38  1  0  0  0
 37 39  1  0  0  0
M  END
> <s_m_entry_id>
27

> <s_m_entry_name>
ConMedNP.27

> <i_qp_#stars>
7

> <i_qp_#amine>
0

> <i_qp_#amidine>
0

> <i_qp_#acid>
0

> <i_qp_#amide>
0

> <i_qp_#rotor>
3

> <i_qp_#rtvFG>
0

> <i_qp_CNS>
2

> <r_qp_mol_MW>
   204.355

> <r_qp_dipole>
     0.529

> <r_qp_SASA>
   508.016

> <r_qp_FOSA>
   459.255

> <r_qp_FISA>
     0.000

> <r_qp_PISA>
    48.761

> <r_qp_WPSA>
     0.000

> <r_qp_volume>
   881.611

> <r_qp_donorHB>
     0.000

> <r_qp_accptHB>
     0.000

> <r_qp_dip^2/V>
   0.0003180

> <r_qp_ACxDN^.5/SA>
   0.0000000

> <r_qp_glob>
   0.8752640

> <r_qp_QPpolrz>
    27.667

> <r_qp_QPlogPC16>
     6.807

> <r_qp_QPlogPoct>
     8.038

> <r_qp_QPlogPw>
    -0.587

> <r_qp_QPlogPo/w>
     6.037

> <r_qp_QPlogS>
    -6.993

> <r_qp_CIQPlogS>
    -6.993

> <r_qp_QPlogHERG>
    -3.783

> <r_qp_QPPCaco>
  9906.038

> <r_qp_QPlogBB>
     1.112

> <r_qp_QPPMDCK>
  5899.293

> <r_qp_QPlogKp>
    -1.060

> <r_qp_IP(eV)>
     9.364

> <r_qp_EA(eV)>
    -0.907

> <i_qp_#metab>
8

> <r_qp_QPlogKhsa>
     1.050

> <i_qp_HumanOralAbsorption>
1

> <r_qp_PercentHumanOralAbsorption>
   100.000

> <r_qp_SAfluorine>
     0.000

> <r_qp_SAamideO>
     0.000

> <r_qp_PSA>
     0.000

> <i_qp_#NandO>
0

> <i_qp_RuleOfFive>
1

> <i_qp_RuleOfThree>
2

> <i_qp_#ringatoms>
6

> <i_qp_#in34>
0

> <i_qp_#in56>
6

> <i_qp_#noncon>
4

> <i_qp_#nonHatm>
15

> <r_qp_Jm>
0.001812

$$$$
bisabolene
                    3D
 Structure written by MMmdl.
 39 39  0  0  1  0            999 V2000
    1.0120    0.8170    0.7710 C   0  0  0  0  0  0
    0.6280    0.7180    1.7950 H   0  0  0  0  0  0
    1.9420    1.3830    0.8540 H   0  0  0  0  0  0
   -0.0490    1.4990   -0.0730 C   0  0  0  0  0  0
    0.1120    2.6900   -0.7050 C   0  0  0  0  0  0
   -0.9520    3.3160   -1.5960 C   0  0  0  0  0  0
   -1.4750    2.5500   -2.1790 H   0  0  0  0  0  0
   -0.4610    3.9410   -2.3550 H   0  0  0  0  0  0
   -1.9480    4.1630   -0.7980 C   0  0  0  0  0  0
   -2.9930    4.7670   -1.6960 C   0  0  0  0  0  0
   -3.7860    4.0760   -1.9840 H   0  0  0  0  0  0
   -3.0550    6.0350   -2.1450 C   0  0  0  0  0  0
   -4.1990    6.4870   -3.0140 C   0  0  0  0  0  0
   -4.7300    7.3180   -2.5390 H   0  0  0  0  0  0
   -4.9270    5.6880   -3.1940 H   0  0  0  0  0  0
   -3.8270    6.8220   -3.9880 H   0  0  0  0  0  0
   -2.0330    7.1010   -1.8620 C   0  0  0  0  0  0
   -1.1440    6.7260   -1.3500 H   0  0  0  0  0  0
   -2.4720    7.8900   -1.2430 H   0  0  0  0  0  0
   -1.6900    7.5510   -2.8000 H   0  0  0  0  0  0
   -1.4240    4.9300   -0.2190 H   0  0  0  0  0  0
   -2.4630    3.5380   -0.0570 H   0  0  0  0  0  0
    1.3570    3.5420   -0.6160 C   0  0  0  0  0  0
    1.0860    4.5930   -0.4660 H   0  0  0  0  0  0
    1.9290    3.4660   -1.5470 H   0  0  0  0  0  0
    2.0170    3.2840    0.2130 H   0  0  0  0  0  0
   -1.3260    0.6690   -0.1260 C   0  0  0  0  0  0
   -1.9880    0.9770   -0.9380 H   0  0  0  0  0  0
   -1.8810    0.8190    0.8080 H   0  0  0  0  0  0
   -1.0700   -0.8060   -0.2910 C   0  0  0  0  0  0
   -1.9370   -1.4150   -0.5370 H   0  0  0  0  0  0
    0.1380   -1.3830   -0.1610 C   0  0  0  0  0  0
    0.3560   -2.8510   -0.3780 C   0  0  0  0  0  0
   -0.5670   -3.3670   -0.6630 H   0  0  0  0  0  0
    0.7310   -3.3190    0.5380 H   0  0  0  0  0  0
    1.0870   -3.0110   -1.1760 H   0  0  0  0  0  0
    1.3530   -0.5720    0.2120 C   0  0  0  0  0  0
    1.9900   -0.4670   -0.6750 H   0  0  0  0  0  0
    1.9390   -1.1100    0.9680 H   0  0  0  0  0  0
  1  2  1  0  0  0
  1  3  1  0  0  0
  1  4  1  0  0  0
  1 37  1  0  0  0
  4  5  2  0  0  0
  4 27  1  0  0  0
  5  6  1  0  0  0
  5 23  1  0  0  0
  6  7  1  0  0  0
  6  8  1  0  0  0
  6  9  1  0  0  0
  9 10  1  0  0  0
  9 21  1  0  0  0
  9 22  1  0  0  0
 10 11  1  0  0  0
 10 12  2  0  0  0
 12 13  1  0  0  0
 12 17  1  0  0  0
 13 14  1  0  0  0
 13 15  1  0  0  0
 13 16  1  0  0  0
 17 18  1  0  0  0
 17 19  1  0  0  0
 17 20  1  0  0  0
 23 24  1  0  0  0
 23 25  1  0  0  0
 23 26  1  0  0  0
 27 28  1  0  0  0
 27 29  1  0  0  0
 27 30  1  0  0  0
 30 31  1  0  0  0
 30 32  2  0  0  0
 32 33  1  0  0  0
 32 37  1  0  0  0
 33 34  1  0  0  0
 33 35  1  0  0  0
 33 36  1  0  0  0
 37 38  1  0  0  0
 37 39  1  0  0  0
M  END
> <s_m_entry_id>
28

> <s_m_entry_name>
ConMedNP.28

> <i_qp_#stars>
8

> <i_qp_#amine>
0

> <i_qp_#amidine>
0

> <i_qp_#acid>
0

> <i_qp_#amide>
0

> <i_qp_#rotor>
3

> <i_qp_#rtvFG>
0

> <i_qp_CNS>
2

> <r_qp_mol_MW>
   204.355

> <r_qp_dipole>
     0.479

> <r_qp_SASA>
   520.331

> <r_qp_FOSA>
   468.428

> <r_qp_FISA>
     0.000

> <r_qp_PISA>
    51.903

> <r_qp_WPSA>
     0.000

> <r_qp_volume>
   885.778

> <r_qp_donorHB>
     0.000

> <r_qp_accptHB>
     0.000

> <r_qp_dip^2/V>
   0.0002590

> <r_qp_ACxDN^.5/SA>
   0.0000000

> <r_qp_glob>
   0.8572380

> <r_qp_QPpolrz>
    27.864

> <r_qp_QPlogPC16>
     6.780

> <r_qp_QPlogPoct>
     8.059

> <r_qp_QPlogPw>
    -0.220

> <r_qp_QPlogPo/w>
     6.248

> <r_qp_QPlogS>
    -7.036

> <r_qp_CIQPlogS>
    -7.036

> <r_qp_QPlogHERG>
    -4.090

> <r_qp_QPPCaco>
  9906.038

> <r_qp_QPlogBB>
     1.130

> <r_qp_QPPMDCK>
  5899.293

> <r_qp_QPlogKp>
    -1.049

> <r_qp_IP(eV)>
     9.148

> <r_qp_EA(eV)>
    -0.902

> <i_qp_#metab>
9

> <r_qp_QPlogKhsa>
     1.062

> <i_qp_HumanOralAbsorption>
1

> <r_qp_PercentHumanOralAbsorption>
   100.000

> <r_qp_SAfluorine>
     0.000

> <r_qp_SAamideO>
     0.000

> <r_qp_PSA>
     0.000

> <i_qp_#NandO>
0

> <i_qp_RuleOfFive>
1

> <i_qp_RuleOfThree>
2

> <i_qp_#ringatoms>
6

> <i_qp_#in34>
0

> <i_qp_#in56>
6

> <i_qp_#noncon>
3

> <i_qp_#nonHatm>
15

> <r_qp_Jm>
0.001682

$$$$
RDC_0050-1
                    3D
 Structure written by MMmdl.
 18 18  0  0  1  0            999 V2000
    1.2990    0.7500   -0.1500 C   0  0  0  0  0  0
    2.0910    1.2070    0.4430 H   0  0  0  0  0  0
    1.5190    0.8770   -1.2100 H   0  0  0  0  0  0
    0.0000    1.5000    0.1500 C   0  0  0  0  0  0
    0.0000    2.4150   -0.4430 H   0  0  0  0  0  0
    0.0000    1.7540    1.2100 H   0  0  0  0  0  0
   -1.2990    0.7500   -0.1500 C   0  0  0  0  0  0
   -1.5190    0.8770   -1.2100 H   0  0  0  0  0  0
   -2.0910    1.2070    0.4430 H   0  0  0  0  0  0
   -1.2990   -0.7500    0.1500 C   0  0  0  0  0  0
   -2.0910   -1.2070   -0.4430 H   0  0  0  0  0  0
   -1.5190   -0.8770    1.2100 H   0  0  0  0  0  0
    0.0000   -1.5000   -0.1500 C   0  0  0  0  0  0
    0.0000   -1.7540   -1.2100 H   0  0  0  0  0  0
    0.0000   -2.4150    0.4430 H   0  0  0  0  0  0
    1.2990   -0.7500    0.1500 C   0  0  0  0  0  0
    2.0910   -1.2070   -0.4430 H   0  0  0  0  0  0
    1.5190   -0.8770    1.2100 H   0  0  0  0  0  0
  1  2  1  0  0  0
  1  3  1  0  0  0
  1  4  1  0  0  0
  1 16  1  0  0  0
  4  5  1  0  0  0
  4  6  1  0  0  0
  4  7  1  0  0  0
  7  8  1  0  0  0
  7  9  1  0  0  0
  7 10  1  0  0  0
 10 11  1  0  0  0
 10 12  1  0  0  0
 10 13  1  0  0  0
 13 14  1  0  0  0
 13 15  1  0  0  0
 13 16  1  0  0  0
 16 17  1  0  0  0
 16 18  1  0  0  0
M  END
> <s_m_entry_id>
29

> <s_m_entry_name>
ConMedNP.29

> <i_qp_#stars>
14

> <i_qp_#amine>
0

> <i_qp_#amidine>
0

> <i_qp_#acid>
0

> <i_qp_#amide>
0

> <i_qp_#rotor>
0

> <i_qp_#rtvFG>
0

> <i_qp_CNS>
2

> <r_qp_mol_MW>
    84.161

> <r_qp_dipole>
     0.000

> <r_qp_SASA>
   293.772

> <r_qp_FOSA>
   293.772

> <r_qp_FISA>
     0.000

> <r_qp_PISA>
     0.000

> <r_qp_WPSA>
     0.000

> <r_qp_volume>
   437.323

> <r_qp_donorHB>
     0.000

> <r_qp_accptHB>
     0.000

> <r_qp_dip^2/V>
   0.0000000

> <r_qp_ACxDN^.5/SA>
   0.0000000

> <r_qp_glob>
   0.9484680

> <r_qp_QPpolrz>
    11.348

> <r_qp_QPlogPC16>
     2.490

> <r_qp_QPlogPoct>
     2.446

> <r_qp_QPlogPw>
    -1.059

> <r_qp_QPlogPo/w>
     2.713

> <r_qp_QPlogS>
    -2.991

> <r_qp_CIQPlogS>
    -2.368

> <r_qp_QPlogHERG>
    -2.366

> <r_qp_QPPCaco>
  9906.038

> <r_qp_QPlogBB>
     0.780

> <r_qp_QPPMDCK>
  5899.293

> <r_qp_QPlogKp>
    -1.520

> <r_qp_IP(eV)>
    10.902

> <r_qp_EA(eV)>
    -3.576

> <i_qp_#metab>
0

> <r_qp_QPlogKhsa>
    -0.112

> <i_qp_HumanOralAbsorption>
3

> <r_qp_PercentHumanOralAbsorption>
   100.000

> <r_qp_SAfluorine>
     0.000

> <r_qp_SAamideO>
     0.000

> <r_qp_PSA>
     0.000

> <i_qp_#NandO>
0

> <i_qp_RuleOfFive>
0

> <i_qp_RuleOfThree>
0

> <i_qp_#ringatoms>
6

> <i_qp_#in34>
0

> <i_qp_#in56>
6

> <i_qp_#noncon>
6

> <i_qp_#nonHatm>
6

> <r_qp_Jm>
10.893995

$$$$
LBS_UY_453
                    3D
 Structure written by MMmdl.
 86 89  0  0  1  0            999 V2000
    1.2200    0.7850   -0.5120 C   0  0  1  0  0  0
    1.6880    0.9590   -1.9800 C   0  0  0  0  0  0
    2.5420    0.3210   -2.2280 H   0  0  0  0  0  0
    1.9980    1.9920   -2.1780 H   0  0  0  0  0  0
    0.8900    0.7240   -2.6940 H   0  0  0  0  0  0
   -0.0980    1.5840   -0.3660 C   0  0  0  0  0  0
   -1.3100    0.9720   -0.3780 C   0  0  0  0  0  0
   -1.4910   -0.5200   -0.5320 C   0  0  0  0  0  0
   -2.2590   -0.7380   -1.2820 H   0  0  0  0  0  0
   -1.8600   -0.9160    0.4230 H   0  0  0  0  0  0
   -0.2270   -1.2830   -0.9150 C   0  0  0  0  0  0
   -0.0740   -1.2230   -1.9990 H   0  0  0  0  0  0
   -0.3810   -2.3440   -0.6800 H   0  0  0  0  0  0
    0.9830   -0.7260   -0.1550 C   0  0  1  0  0  0
    0.7040   -0.7760    0.9110 H   0  0  0  0  0  0
    2.2790   -1.5350   -0.2570 C   0  0  0  0  0  0
    2.4490   -2.5790   -1.0880 C   0  0  0  0  0  0
    1.6690   -2.9170   -1.7610 H   0  0  0  0  0  0
    3.3790   -3.1360   -1.1460 H   0  0  0  0  0  0
    3.3470   -1.0160    0.6970 C   0  0  2  0  0  0
    2.9540   -1.1060    1.7200 H   0  0  0  0  0  0
    3.6140    0.4730    0.4340 C   0  0  0  0  0  0
    4.1290    0.6060   -0.5260 H   0  0  0  0  0  0
    4.3010    0.8630    1.1960 H   0  0  0  0  0  0
    2.3310    1.3130    0.4460 C   0  0  0  0  0  0
    2.6100    2.3420    0.1880 H   0  0  0  0  0  0
    1.9440    1.3420    1.4740 H   0  0  0  0  0  0
    0.0280    3.1060   -0.2250 C   0  0  0  0  0  0
    0.5760    3.5140   -1.0810 H   0  0  0  0  0  0
    0.6350    3.3140    0.6640 H   0  0  0  0  0  0
   -1.2740    3.9180   -0.0530 C   0  0  0  0  0  0
   -1.5970    4.3040   -1.0280 H   0  0  0  0  0  0
   -1.0490    4.8060    0.5480 H   0  0  0  0  0  0
   -2.3760    3.0710    0.5920 C   0  0  2  0  0  0
   -1.9400    2.7240    2.0530 C   0  0  0  0  0  0
   -1.0650    2.0700    2.0990 H   0  0  0  0  0  0
   -2.7300    2.2260    2.6220 H   0  0  0  0  0  0
   -1.6750    3.6340    2.6030 H   0  0  0  0  0  0
   -2.5860    1.8020   -0.3140 C   0  0  1  0  0  0
   -2.9430    2.1050   -1.8050 C   0  0  0  0  0  0
   -2.1220    2.5940   -2.3410 H   0  0  0  0  0  0
   -3.8300    2.7340   -1.9190 H   0  0  0  0  0  0
   -3.1600    1.1760   -2.3480 H   0  0  0  0  0  0
   -3.8130    3.6770    0.6140 C   0  0  2  0  0  0
   -4.0070    4.1420   -0.3620 H   0  0  0  0  0  0
   -4.1500    4.7500    1.6820 C   0  0  2  0  0  0
   -3.9670    4.3380    2.6820 H   0  0  0  0  0  0
   -4.7080    2.4090    0.7300 C   0  0  0  0  0  0
   -5.5720    2.4980    0.0610 H   0  0  0  0  0  0
   -5.0930    2.2650    1.7460 H   0  0  0  0  0  0
   -3.8410    1.1950    0.3380 C   0  0  0  0  0  0
   -4.3900    0.5210   -0.3290 H   0  0  0  0  0  0
   -3.5900    0.6150    1.2330 H   0  0  0  0  0  0
    4.6750   -1.7700    0.6550 C   0  0  0  0  0  0
    5.5130   -1.6670   -0.2320 O   0  0  0  0  0  0
    4.7810   -2.5880    1.7420 O   0  0  0  0  0  0
    5.9840   -3.3570    1.7870 C   0  0  0  0  0  0
    5.9610   -3.9710    2.6910 H   0  0  0  0  0  0
    6.8570   -2.6980    1.8360 H   0  0  0  0  0  0
    6.0470   -4.0200    0.9180 H   0  0  0  0  0  0
   -5.6310    5.1930    1.6120 C   0  0  0  0  0  0
   -6.0110    6.1610    2.7380 C   0  0  0  0  0  0
   -7.5160    6.4350    2.8910 C   0  0  0  0  0  0
   -8.0290    5.4880    3.1080 H   0  0  0  0  0  0
   -7.6190    7.0350    3.8070 H   0  0  0  0  0  0
   -8.2590    7.1790    1.7540 C   0  0  0  0  0  0
   -8.5820    6.0630    0.3770 Cl  0  0  0  0  0  0
   -7.4780    8.3860    1.2270 C   0  0  0  0  0  0
   -6.5410    8.0910    0.7430 H   0  0  0  0  0  0
   -7.2310    9.0770    2.0410 H   0  0  0  0  0  0
   -8.0610    8.9460    0.4860 H   0  0  0  0  0  0
   -9.6270    7.6480    2.2740 C   0  0  0  0  0  0
   -9.5110    8.3610    3.0980 H   0  0  0  0  0  0
  -10.2240    6.8070    2.6460 H   0  0  0  0  0  0
  -10.2080    8.1480    1.4890 H   0  0  0  0  0  0
   -5.4760    7.1100    2.6200 H   0  0  0  0  0  0
   -5.6630    5.7380    3.6900 H   0  0  0  0  0  0
   -6.2840    4.3160    1.6790 H   0  0  0  0  0  0
   -5.8130    5.6660    0.6410 H   0  0  0  0  0  0
   -3.2790    5.9790    1.4780 C   0  0  0  0  0  0
   -3.2090    6.6150    0.4350 O   0  0  0  0  0  0
   -2.6100    6.2770    2.6280 O   0  0  0  0  0  0
   -1.7800    7.4370    2.5430 C   0  0  0  0  0  0
   -1.2960    7.5800    3.5130 H   0  0  0  0  0  0
   -2.3820    8.3230    2.3210 H   0  0  0  0  0  0
   -1.0020    7.2960    1.7850 H   0  0  0  0  0  0
  1  2  1  0  0  0
  1  6  1  0  0  0
  1 14  1  0  0  0
  1 25  1  0  0  0
  2  3  1  0  0  0
  2  4  1  0  0  0
  2  5  1  0  0  0
  6  7  2  0  0  0
  6 28  1  0  0  0
  7  8  1  0  0  0
  7 39  1  0  0  0
  8  9  1  0  0  0
  8 10  1  0  0  0
  8 11  1  0  0  0
 11 12  1  0  0  0
 11 13  1  0  0  0
 11 14  1  0  0  0
 14 15  1  0  0  0
 14 16  1  0  0  0
 16 17  2  0  0  0
 16 20  1  0  0  0
 17 18  1  0  0  0
 17 19  1  0  0  0
 20 21  1  0  0  0
 20 22  1  0  0  0
 20 54  1  0  0  0
 22 23  1  0  0  0
 22 24  1  0  0  0
 22 25  1  0  0  0
 25 26  1  0  0  0
 25 27  1  0  0  0
 28 29  1  0  0  0
 28 30  1  0  0  0
 28 31  1  0  0  0
 31 32  1  0  0  0
 31 33  1  0  0  0
 31 34  1  0  0  0
 34 35  1  0  0  0
 34 39  1  0  0  0
 34 44  1  0  0  0
 35 36  1  0  0  0
 35 37  1  0  0  0
 35 38  1  0  0  0
 39 40  1  0  0  0
 39 51  1  0  0  0
 40 41  1  0  0  0
 40 42  1  0  0  0
 40 43  1  0  0  0
 44 45  1  0  0  0
 44 46  1  0  0  0
 44 48  1  0  0  0
 46 47  1  0  0  0
 46 61  1  0  0  0
 46 80  1  0  0  0
 48 49  1  0  0  0
 48 50  1  0  0  0
 48 51  1  0  0  0
 51 52  1  0  0  0
 51 53  1  0  0  0
 54 55  2  0  0  0
 54 56  1  0  0  0
 56 57  1  0  0  0
 57 58  1  0  0  0
 57 59  1  0  0  0
 57 60  1  0  0  0
 61 62  1  0  0  0
 61 78  1  0  0  0
 61 79  1  0  0  0
 62 63  1  0  0  0
 62 76  1  0  0  0
 62 77  1  0  0  0
 63 64  1  0  0  0
 63 65  1  0  0  0
 63 66  1  0  0  0
 66 67  1  0  0  0
 66 68  1  0  0  0
 66 72  1  0  0  0
 68 69  1  0  0  0
 68 70  1  0  0  0
 68 71  1  0  0  0
 72 73  1  0  0  0
 72 74  1  0  0  0
 72 75  1  0  0  0
 80 81  2  0  0  0
 80 82  1  0  0  0
 82 83  1  0  0  0
 83 84  1  0  0  0
 83 85  1  0  0  0
 83 86  1  0  0  0
M  END
> <s_m_entry_id>
30

> <s_m_entry_name>
ConMedNP.30

> <i_qp_#stars>
3

> <i_qp_#amine>
0

> <i_qp_#amidine>
0

> <i_qp_#acid>
0

> <i_qp_#amide>
0

> <i_qp_#rotor>
7

> <i_qp_#rtvFG>
2

> <i_qp_CNS>
0

> <r_qp_mol_MW>
   533.190

> <r_qp_dipole>
     5.566

> <r_qp_SASA>
   844.058

> <r_qp_FOSA>
   720.074

> <r_qp_FISA>
    59.932

> <r_qp_PISA>
    21.542

> <r_qp_WPSA>
    42.509

> <r_qp_volume>
  1680.270

> <r_qp_donorHB>
     0.000

> <r_qp_accptHB>
     4.000

> <r_qp_dip^2/V>
   0.0184370

> <r_qp_ACxDN^.5/SA>
   0.0000000

> <r_qp_glob>
   0.8098020

> <r_qp_QPpolrz>
    56.801

> <r_qp_QPlogPC16>
    14.560

> <r_qp_QPlogPoct>
    21.032

> <r_qp_QPlogPw>
     4.716

> <r_qp_QPlogPo/w>
     8.082

> <r_qp_QPlogS>
    -9.163

> <r_qp_CIQPlogS>
    -8.653

> <r_qp_QPlogHERG>
    -4.712

> <r_qp_QPPCaco>
  2676.469

> <r_qp_QPlogBB>
    -0.363

> <r_qp_QPPMDCK>
  2451.093

> <r_qp_QPlogKp>
    -1.876

> <r_qp_IP(eV)>
     9.229

> <r_qp_EA(eV)>
    -0.899

> <i_qp_#metab>
5

> <r_qp_QPlogKhsa>
     2.129

> <i_qp_HumanOralAbsorption>
1

> <r_qp_PercentHumanOralAbsorption>
   100.000

> <r_qp_SAfluorine>
     0.000

> <r_qp_SAamideO>
     0.000

> <r_qp_PSA>
    60.175

> <i_qp_#NandO>
4

> <i_qp_RuleOfFive>
2

> <i_qp_RuleOfThree>
1

> <i_qp_#ringatoms>
17

> <i_qp_#in34>
0

> <i_qp_#in56>
17

> <i_qp_#noncon>
14

> <i_qp_#nonHatm>
37

> <r_qp_Jm>
5e-06

$$$$
PTA_UDS_325_1
                    3D
 Structure written by MMmdl.
 63 68  0  0  1  0            999 V2000
    1.1850    0.9130   -0.8250 C   0  0  1  0  0  0
    0.8490    1.2190   -2.3050 C   0  0  0  0  0  0
    1.6260    0.8510   -2.9830 H   0  0  0  0  0  0
    0.7290    2.2920   -2.4800 H   0  0  0  0  0  0
   -0.0950    0.7670   -2.6140 H   0  0  0  0  0  0
   -0.0010    1.3320    0.0770 C   0  0  0  0  0  0
   -0.3140    2.3540   -0.1680 H   0  0  0  0  0  0
    0.2940    1.3310    1.1340 H   0  0  0  0  0  0
   -1.1940    0.4350   -0.0690 C   0  0  0  0  0  0
   -2.1710    0.8660    0.1400 H   0  0  0  0  0  0
   -1.1020   -0.8530   -0.4310 C   0  0  0  0  0  0
   -2.0230   -1.4250   -0.5000 H   0  0  0  0  0  0
    0.2210   -1.5800   -0.6660 C   0  0  2  0  0  0
    0.2410   -2.4060   -2.0020 C   0  0  1  0  0  0
    1.2180   -2.9000   -2.0490 H   0  0  0  0  0  0
   -0.8130   -3.5090   -2.1960 C   0  0  0  0  0  0
   -0.9290   -3.6210   -3.7280 C   0  0  2  0  0  0
   -1.7740   -3.2280   -1.7590 H   0  0  0  0  0  0
   -0.4970   -4.4390   -1.7100 H   0  0  0  0  0  0
    0.3110   -4.3670   -4.2620 C   0  0  0  0  0  0
    1.2620   -4.2670   -3.7460 H   0  0  0  0  0  0
    0.3190   -2.5960    0.5070 C   0  0  0  0  0  0
    1.2110   -3.2260    0.4170 H   0  0  0  0  0  0
   -0.5490   -3.2650    0.5460 H   0  0  0  0  0  0
    0.3730   -2.0860    1.4770 H   0  0  0  0  0  0
    1.4380   -0.5970   -0.6380 C   0  0  2  0  0  0
    2.3820   -0.8840    0.4230 O   0  0  0  0  0  0
    2.8540   -1.0700   -0.9130 C   0  0  2  0  0  0
    3.0330   -2.0920   -1.2190 H   0  0  0  0  0  0
    3.8860   -0.1100   -1.3630 C   0  0  0  0  0  0
    4.9130   -0.5160   -1.8920 O   0  0  0  0  0  0
    3.6180    1.2180   -1.2160 O   0  0  0  0  0  0
    2.4960    1.6710   -0.4110 C   0  0  1  0  0  0
    2.4140    3.1740   -0.4800 C   0  0  0  0  0  0
    2.7560    1.4390    0.6310 H   0  0  0  0  0  0
    2.7520    4.0200   -1.5780 C   0  0  0  0  0  0
    3.1150    3.7170   -2.5510 H   0  0  0  0  0  0
    2.5280    5.3110   -1.1650 C   0  0  0  0  0  0
    2.6340    6.2780   -1.6360 H   0  0  0  0  0  0
    2.0870    5.3270    0.1170 O   0  0  0  0  0  0
    2.0310    4.0360    0.5300 C   0  0  0  0  0  0
    1.7040    3.8920    1.5510 H   0  0  0  0  0  0
   -0.8100   -2.0980   -4.0920 C   0  0  1  0  0  0
   -2.2770   -1.1020   -3.7570 Cl  0  0  0  0  0  0
    0.1940   -1.5820   -3.1820 O   0  0  0  0  0  0
   -0.3780   -1.7690   -5.5200 C   0  0  0  0  0  0
    0.6150   -2.1690   -5.7480 H   0  0  0  0  0  0
   -0.2820   -0.6840   -5.6600 H   0  0  0  0  0  0
   -1.0910   -2.1470   -6.2580 H   0  0  0  0  0  0
    0.2900   -5.1170   -5.3680 C   0  0  0  0  0  0
    1.1790   -5.6100   -5.7440 H   0  0  0  0  0  0
   -0.9230   -5.2470   -6.1820 C   0  0  0  0  0  0
   -0.8860   -5.7480   -7.2970 O   0  0  0  0  0  0
   -2.0610   -4.7420   -5.6340 O   0  0  0  0  0  0
   -2.1590   -4.4800   -4.2020 C   0  0  0  0  0  0
   -2.2320   -5.8550   -3.4800 C   0  0  0  0  0  0
   -1.2950   -6.4160   -3.5320 H   0  0  0  0  0  0
   -2.9860   -6.4980   -3.9500 H   0  0  0  0  0  0
   -2.4950   -5.7400   -2.4230 H   0  0  0  0  0  0
   -3.5530   -3.8600   -4.0330 C   0  0  0  0  0  0
   -3.7320   -3.0630   -4.7610 H   0  0  0  0  0  0
   -3.7310   -3.4990   -3.0160 H   0  0  0  0  0  0
   -4.3340   -4.5990   -4.2540 H   0  0  0  0  0  0
  1  2  1  0  0  0
  1  6  1  0  0  0
  1 26  1  0  0  0
  1 33  1  0  0  0
  2  3  1  0  0  0
  2  4  1  0  0  0
  2  5  1  0  0  0
  6  7  1  0  0  0
  6  8  1  0  0  0
  6  9  1  0  0  0
  9 10  1  0  0  0
  9 11  2  0  0  0
 11 12  1  0  0  0
 11 13  1  0  0  0
 13 14  1  0  0  0
 13 22  1  0  0  0
 13 26  1  0  0  0
 14 15  1  0  0  0
 14 16  1  0  0  0
 14 45  1  0  0  0
 16 17  1  0  0  0
 16 18  1  0  0  0
 16 19  1  0  0  0
 17 20  1  0  0  0
 17 43  1  0  0  0
 17 55  1  0  0  0
 20 21  1  0  0  0
 20 50  2  0  0  0
 22 23  1  0  0  0
 22 24  1  0  0  0
 22 25  1  0  0  0
 26 27  1  0  0  0
 26 28  1  0  0  0
 27 28  1  0  0  0
 28 29  1  0  0  0
 28 30  1  0  0  0
 30 31  2  0  0  0
 30 32  1  0  0  0
 32 33  1  0  0  0
 33 34  1  0  0  0
 33 35  1  0  0  0
 34 36  1  0  0  0
 34 41  2  0  0  0
 36 37  1  0  0  0
 36 38  2  0  0  0
 38 39  1  0  0  0
 38 40  1  0  0  0
 40 41  1  0  0  0
 41 42  1  0  0  0
 43 44  1  0  0  0
 43 45  1  0  0  0
 43 46  1  0  0  0
 46 47  1  0  0  0
 46 48  1  0  0  0
 46 49  1  0  0  0
 50 51  1  0  0  0
 50 52  1  0  0  0
 52 53  2  0  0  0
 52 54  1  0  0  0
 54 55  1  0  0  0
 55 56  1  0  0  0
 55 60  1  0  0  0
 56 57  1  0  0  0
 56 58  1  0  0  0
 56 59  1  0  0  0
 60 61  1  0  0  0
 60 62  1  0  0  0
 60 63  1  0  0  0
M  END
> <s_m_entry_id>
31

> <s_m_entry_name>
ConMedNP.31

> <i_qp_#stars>
0

> <i_qp_#amine>
0

> <i_qp_#amidine>
0

> <i_qp_#acid>
0

> <i_qp_#amide>
0

> <i_qp_#rotor>
0

> <i_qp_#rtvFG>
5

> <i_qp_CNS>
-1

> <r_qp_mol_MW>
   488.964

> <r_qp_dipole>
     6.770

> <r_qp_SASA>
   635.720

> <r_qp_FOSA>
   281.463

> <r_qp_FISA>
   118.247

> <r_qp_PISA>
   210.128

> <r_qp_WPSA>
    25.882

> <r_qp_volume>
  1295.630

> <r_qp_donorHB>
     0.000

> <r_qp_accptHB>
     9.250

> <r_qp_dip^2/V>
   0.0353780

> <r_qp_ACxDN^.5/SA>
   0.0000000

> <r_qp_glob>
   0.9041070

> <r_qp_QPpolrz>
    47.704

> <r_qp_QPlogPC16>
    12.784

> <r_qp_QPlogPoct>
    21.864

> <r_qp_QPlogPw>
    12.603

> <r_qp_QPlogPo/w>
     2.769

> <r_qp_QPlogS>
    -3.534

> <r_qp_CIQPlogS>
    -5.832

> <r_qp_QPlogHERG>
    -4.086

> <r_qp_QPPCaco>
   749.149

> <r_qp_QPlogBB>
    -0.337

> <r_qp_QPPMDCK>
   501.831

> <r_qp_QPlogKp>
    -2.959

> <r_qp_IP(eV)>
     9.553

> <r_qp_EA(eV)>
     0.645

> <i_qp_#metab>
4

> <r_qp_QPlogKhsa>
    -0.095

> <i_qp_HumanOralAbsorption>
3

> <r_qp_PercentHumanOralAbsorption>
    94.611

> <r_qp_SAfluorine>
     0.000

> <r_qp_SAamideO>
     0.000

> <r_qp_PSA>
    97.065

> <i_qp_#NandO>
7

> <i_qp_RuleOfFive>
0

> <i_qp_RuleOfThree>
0

> <i_qp_#ringatoms>
26

> <i_qp_#in34>
3

> <i_qp_#in56>
23

> <i_qp_#noncon>
11

> <i_qp_#nonHatm>
34

> <r_qp_Jm>
0.157433

$$$$
JCS_UB_026
                    3D
 Structure written by MMmdl.
 79 83  0  0  1  0            999 V2000
    1.5160    1.1140    0.0920 C   0  0  2  0  0  0
    1.8890    1.9320    1.3680 C   0  0  0  0  0  0
    2.7970    1.5880    1.8580 H   0  0  0  0  0  0
    1.1110    1.8300    2.1350 H   0  0  0  0  0  0
    1.9800    3.0020    1.1660 H   0  0  0  0  0  0
    0.0640    1.5960   -0.2360 C   0  0  0  0  0  0
    0.0670    2.5900   -0.6930 H   0  0  0  0  0  0
   -0.4970    1.7380    0.6980 H   0  0  0  0  0  0
   -0.7490    0.6520   -1.1070 C   0  0  0  0  0  0
   -0.3230    0.5800   -2.1120 H   0  0  0  0  0  0
   -1.7530    1.0820   -1.2220 H   0  0  0  0  0  0
   -0.8670   -0.7160   -0.4470 C   0  0  2  0  0  0
   -1.5480   -1.3330   -1.0450 H   0  0  0  0  0  0
   -1.5050   -0.5350    0.8220 O   0  0  0  0  0  0
   -1.8600   -1.3980    1.0940 H   0  0  0  0  0  0
    0.5240   -1.3930   -0.2830 C   0  0  2  0  0  0
    1.0250   -1.8630   -1.6700 C   0  0  0  0  0  0
    0.0220   -2.6100   -2.3560 O   0  0  0  0  0  0
    0.4070   -2.8930   -3.2040 H   0  0  0  0  0  0
    1.8820   -2.5340   -1.5710 H   0  0  0  0  0  0
    1.2980   -1.0290   -2.3140 H   0  0  0  0  0  0
    0.3300   -2.6840    0.5690 C   0  0  0  0  0  0
   -0.4880   -3.2990    0.1760 H   0  0  0  0  0  0
    0.0940   -2.4520    1.6130 H   0  0  0  0  0  0
    1.2280   -3.3090    0.5710 H   0  0  0  0  0  0
    1.5250   -0.4180    0.4870 C   0  0  1  0  0  0
    1.1440   -0.4400    1.5210 H   0  0  0  0  0  0
    2.9770   -0.9400    0.6050 C   0  0  0  0  0  0
    2.9800   -2.0110    0.8340 H   0  0  0  0  0  0
    3.4550   -0.4740    1.4750 H   0  0  0  0  0  0
    3.8650   -0.7010   -0.6140 C   0  0  0  0  0  0
    3.5350   -1.3600   -1.4090 H   0  0  0  0  0  0
    4.8740   -1.0590   -0.3720 H   0  0  0  0  0  0
    3.9310    0.7640   -1.1100 C   0  0  2  0  0  0
    4.8730    1.5320   -0.1260 C   0  0  0  0  0  0
    5.1990    2.5000   -0.5170 H   0  0  0  0  0  0
    5.7780    0.9570    0.1020 H   0  0  0  0  0  0
    4.4220    1.7250    0.8410 H   0  0  0  0  0  0
    2.4900    1.4060   -1.1330 C   0  0  2  0  0  0
    1.9710    0.9510   -1.9800 H   0  0  0  0  0  0
    4.5600    0.8560   -2.6240 C   0  0  1  0  0  0
    3.8140   -0.0680   -3.6350 C   0  0  0  0  0  0
    3.8980   -1.1260   -3.3740 H   0  0  0  0  0  0
    4.2250    0.0070   -4.6470 H   0  0  0  0  0  0
    2.7540    0.1800   -3.7290 H   0  0  0  0  0  0
    4.4260    2.2940   -3.1900 C   0  0  0  0  0  0
    3.5620    3.1750   -2.6460 C   0  0  0  0  0  0
    3.4820    4.1850   -3.0380 H   0  0  0  0  0  0
    2.6180    2.9010   -1.5110 C   0  0  0  0  0  0
    1.6430    3.2920   -1.8170 H   0  0  0  0  0  0
    2.9490    3.5040   -0.6600 H   0  0  0  0  0  0
    6.0560    0.4000   -2.6090 C   0  0  0  0  0  0
    6.1100   -0.6840   -2.4460 H   0  0  0  0  0  0
    6.6000    0.8450   -1.7740 H   0  0  0  0  0  0
    6.8540    0.7380   -3.8710 C   0  0  0  0  0  0
    6.4980    0.1150   -4.7010 H   0  0  0  0  0  0
    7.9020    0.4500   -3.7130 H   0  0  0  0  0  0
    6.7630    2.2260   -4.2560 C   0  0  1  0  0  0
    5.2760    2.6280   -4.4340 C   0  0  2  0  0  0
    4.8660    1.9880   -5.2270 H   0  0  0  0  0  0
    7.5350    3.2180   -2.9450 Cl  0  0  0  0  0  0
    7.5540    2.4630   -5.5590 C   0  0  0  0  0  0
    7.2180    1.7540   -6.3260 H   0  0  0  0  0  0
    8.6190    2.2450   -5.4020 H   0  0  0  0  0  0
    7.4170    3.8850   -6.1060 C   0  0  0  0  0  0
    7.9490    3.9490   -7.0650 H   0  0  0  0  0  0
    7.9360    4.5800   -5.4340 H   0  0  0  0  0  0
    5.9520    4.3310   -6.2840 C   0  0  0  0  0  0
    5.3080    3.5990   -7.4790 C   0  0  0  0  0  0
    5.3000    2.5120   -7.3530 H   0  0  0  0  0  0
    5.8490    3.8140   -8.4080 H   0  0  0  0  0  0
    4.2690    3.9190   -7.6220 H   0  0  0  0  0  0
    5.9250    5.8410   -6.5920 C   0  0  0  0  0  0
    6.3710    6.4220   -5.7770 H   0  0  0  0  0  0
    4.8980    6.1990   -6.7320 H   0  0  0  0  0  0
    6.4860    6.0690   -7.5060 H   0  0  0  0  0  0
    5.1450    4.0730   -4.9860 C   0  0  0  0  0  0
    4.0880    4.2920   -5.1900 H   0  0  0  0  0  0
    5.4640    4.7880   -4.2170 H   0  0  0  0  0  0
  1  2  1  0  0  0
  1  6  1  0  0  0
  1 26  1  0  0  0
  1 39  1  0  0  0
  2  3  1  0  0  0
  2  4  1  0  0  0
  2  5  1  0  0  0
  6  7  1  0  0  0
  6  8  1  0  0  0
  6  9  1  0  0  0
  9 10  1  0  0  0
  9 11  1  0  0  0
  9 12  1  0  0  0
 12 13  1  0  0  0
 12 14  1  0  0  0
 12 16  1  0  0  0
 14 15  1  0  0  0
 16 17  1  0  0  0
 16 22  1  0  0  0
 16 26  1  0  0  0
 17 18  1  0  0  0
 17 20  1  0  0  0
 17 21  1  0  0  0
 18 19  1  0  0  0
 22 23  1  0  0  0
 22 24  1  0  0  0
 22 25  1  0  0  0
 26 27  1  0  0  0
 26 28  1  0  0  0
 28 29  1  0  0  0
 28 30  1  0  0  0
 28 31  1  0  0  0
 31 32  1  0  0  0
 31 33  1  0  0  0
 31 34  1  0  0  0
 34 35  1  0  0  0
 34 39  1  0  0  0
 34 41  1  0  0  0
 35 36  1  0  0  0
 35 37  1  0  0  0
 35 38  1  0  0  0
 39 40  1  0  0  0
 39 49  1  0  0  0
 41 42  1  0  0  0
 41 46  1  0  0  0
 41 52  1  0  0  0
 42 43  1  0  0  0
 42 44  1  0  0  0
 42 45  1  0  0  0
 46 47  2  0  0  0
 46 59  1  0  0  0
 47 48  1  0  0  0
 47 49  1  0  0  0
 49 50  1  0  0  0
 49 51  1  0  0  0
 52 53  1  0  0  0
 52 54  1  0  0  0
 52 55  1  0  0  0
 55 56  1  0  0  0
 55 57  1  0  0  0
 55 58  1  0  0  0
 58 59  1  0  0  0
 58 61  1  0  0  0
 58 62  1  0  0  0
 59 60  1  0  0  0
 59 77  1  0  0  0
 62 63  1  0  0  0
 62 64  1  0  0  0
 62 65  1  0  0  0
 65 66  1  0  0  0
 65 67  1  0  0  0
 65 68  1  0  0  0
 68 69  1  0  0  0
 68 73  1  0  0  0
 68 77  1  0  0  0
 69 70  1  0  0  0
 69 71  1  0  0  0
 69 72  1  0  0  0
 73 74  1  0  0  0
 73 75  1  0  0  0
 73 76  1  0  0  0
 77 78  1  0  0  0
 77 79  1  0  0  0
M  END
> <s_m_entry_id>
32

> <s_m_entry_name>
ConMedNP.32

> <i_qp_#stars>
2

> <i_qp_#amine>
0

> <i_qp_#amidine>
0

> <i_qp_#acid>
0

> <i_qp_#amide>
0

> <i_qp_#rotor>
6

> <i_qp_#rtvFG>
0

> <i_qp_CNS>
0

> <r_qp_mol_MW>
   463.142

> <r_qp_dipole>
     4.093

> <r_qp_SASA>
   670.492

> <r_qp_FOSA>
   561.217

> <r_qp_FISA>
    72.190

> <r_qp_PISA>
     4.690

> <r_qp_WPSA>
    32.396

> <r_qp_volume>
  1377.093

> <r_qp_donorHB>
     2.000

> <r_qp_accptHB>
     3.400

> <r_qp_dip^2/V>
   0.0121660

> <r_qp_ACxDN^.5/SA>
   0.0071710

> <r_qp_glob>
   0.8927850

> <r_qp_QPpolrz>
    45.149

> <r_qp_QPlogPC16>
    12.167

> <r_qp_QPlogPoct>
    19.674

> <r_qp_QPlogPw>
     6.822

> <r_qp_QPlogPo/w>
     5.971

> <r_qp_QPlogS>
    -6.221

> <r_qp_CIQPlogS>
    -7.271

> <r_qp_QPlogHERG>
    -3.289

> <r_qp_QPPCaco>
  2047.983

> <r_qp_QPlogBB>
    -0.322

> <r_qp_QPPMDCK>
  1615.551

> <r_qp_QPlogKp>
    -2.257

> <r_qp_IP(eV)>
     9.441

> <r_qp_EA(eV)>
    -1.047

> <i_qp_#metab>
9

> <r_qp_QPlogKhsa>
     1.393

> <i_qp_HumanOralAbsorption>
1

> <r_qp_PercentHumanOralAbsorption>
   100.000

> <r_qp_SAfluorine>
     0.000

> <r_qp_SAamideO>
     0.000

> <r_qp_PSA>
    38.557

> <i_qp_#NandO>
2

> <i_qp_RuleOfFive>
1

> <i_qp_RuleOfThree>
2

> <i_qp_#ringatoms>
20

> <i_qp_#in34>
0

> <i_qp_#in56>
20

> <i_qp_#noncon>
17

> <i_qp_#nonHatm>
32

> <r_qp_Jm>
0.00154

$$$$
DAF1
                    3D
 Structure written by MMmdl.
 78 82  0  0  1  0            999 V2000
    2.0730    0.5720    0.7820 C   0  0  2  0  0  0
    3.0160    0.5030    2.0410 C   0  0  0  0  0  0
    3.8610   -0.1720    1.9240 H   0  0  0  0  0  0
    2.4820    0.1720    2.9390 H   0  0  0  0  0  0
    3.4170    1.4950    2.2840 H   0  0  0  0  0  0
    0.8810    1.4470    1.3190 C   0  0  0  0  0  0
    1.2100    2.4870    1.4430 H   0  0  0  0  0  0
    0.6260    1.1080    2.3330 H   0  0  0  0  0  0
   -0.4220    1.4270    0.5430 C   0  0  0  0  0  0
   -0.3780    1.9720   -0.4010 H   0  0  0  0  0  0
   -1.2090    1.9010    1.1420 H   0  0  0  0  0  0
   -0.8180    0.0100    0.2600 C   0  0  0  0  0  0
   -0.9700   -0.5190    1.3510 O   0  0  0  0  0  0
    0.2210   -0.8280   -0.4680 C   0  0  2  0  0  0
    0.4000   -0.3140   -1.4190 H   0  0  0  0  0  0
   -0.3910   -2.1880   -0.8450 C   0  0  0  0  0  0
   -0.7930   -2.7180    0.0250 H   0  0  0  0  0  0
    0.3260   -2.8440   -1.3460 H   0  0  0  0  0  0
   -1.2310   -2.0420   -1.5350 H   0  0  0  0  0  0
    1.5750   -0.8850    0.3420 C   0  0  2  0  0  0
    1.3450   -1.7840    1.5940 C   0  0  0  0  0  0
    0.6210   -1.3410    2.2850 H   0  0  0  0  0  0
    2.2770   -1.9620    2.1410 H   0  0  0  0  0  0
    0.9760   -2.7790    1.3260 H   0  0  0  0  0  0
    2.6180   -1.6130   -0.5610 C   0  0  0  0  0  0
    2.2340   -1.6900   -1.5790 H   0  0  0  0  0  0
    2.7230   -2.6600   -0.2440 H   0  0  0  0  0  0
    4.0160   -1.0150   -0.6330 C   0  0  0  0  0  0
    4.6130   -1.6160   -1.3280 H   0  0  0  0  0  0
    4.5080   -1.1900    0.3290 H   0  0  0  0  0  0
    4.0830    0.4850   -1.0340 C   0  0  2  0  0  0
    5.3920    1.0360   -0.3590 C   0  0  0  0  0  0
    6.2440    0.3610   -0.4940 H   0  0  0  0  0  0
    5.6550    2.0260   -0.7460 H   0  0  0  0  0  0
    5.2880    1.1390    0.7250 H   0  0  0  0  0  0
    2.9030    1.3200   -0.3640 C   0  0  1  0  0  0
    3.4020    2.1370    0.1840 H   0  0  0  0  0  0
    4.2130    0.6730   -2.6690 C   0  0  1  0  0  0
    3.2090   -0.2200   -3.4530 C   0  0  0  0  0  0
    3.4500   -1.2840   -3.3560 H   0  0  0  0  0  0
    3.2260   -0.0080   -4.5280 H   0  0  0  0  0  0
    2.1770   -0.0740   -3.1260 H   0  0  0  0  0  0
    3.8750    2.1180   -3.1000 C   0  0  2  0  0  0
    4.6340    2.7070   -2.5840 H   0  0  0  0  0  0
    2.9030    2.7720   -2.4370 C   0  0  0  0  0  0
    2.1960    3.1080   -3.1960 H   0  0  0  0  0  0
    3.3810    3.6370   -1.9780 H   0  0  0  0  0  0
    2.0830    2.1350   -1.3640 C   0  0  0  0  0  0
    1.3010    1.5440   -1.8410 H   0  0  0  0  0  0
    1.5820    2.9540   -0.8340 H   0  0  0  0  0  0
    5.6410    0.2300   -3.1540 C   0  0  0  0  0  0
    5.7110   -0.8660   -3.1630 H   0  0  0  0  0  0
    6.4230    0.5510   -2.4680 H   0  0  0  0  0  0
    6.0700    0.7450   -4.5260 C   0  0  0  0  0  0
    5.4700    0.2550   -5.3030 H   0  0  0  0  0  0
    7.1080    0.4370   -4.7100 H   0  0  0  0  0  0
    5.9420    2.2720   -4.6430 C   0  0  2  0  0  0
    7.0050    3.0680   -3.4080 Cl  0  0  0  0  0  0
    4.4620    2.6640   -4.4190 C   0  0  2  0  0  0
    3.8840    2.1350   -5.1920 H   0  0  0  0  0  0
    6.4240    2.7170   -6.0390 C   0  0  0  0  0  0
    5.9070    2.1330   -6.8110 H   0  0  0  0  0  0
    7.4910    2.4900   -6.1620 H   0  0  0  0  0  0
    6.2020    4.2060   -6.3100 C   0  0  0  0  0  0
    6.5080    4.4280   -7.3410 H   0  0  0  0  0  0
    6.8730    4.7930   -5.6710 H   0  0  0  0  0  0
    4.7450    4.6520   -6.0830 C   0  0  0  0  0  0
    3.8390    4.1140   -7.2100 C   0  0  0  0  0  0
    3.8300    3.0210   -7.2570 H   0  0  0  0  0  0
    4.1730    4.4780   -8.1890 H   0  0  0  0  0  0
    2.8030    4.4440   -7.0730 H   0  0  0  0  0  0
    4.6830    6.1920   -6.1290 C   0  0  0  0  0  0
    3.6590    6.5520   -5.9810 H   0  0  0  0  0  0
    5.0360    6.5740   -7.0940 H   0  0  0  0  0  0
    5.3080    6.6390   -5.3480 H   0  0  0  0  0  0
    4.2310    4.1730   -4.7010 C   0  0  0  0  0  0
    3.1590    4.4020   -4.6550 H   0  0  0  0  0  0
    4.7040    4.7660   -3.9060 H   0  0  0  0  0  0
  1  2  1  0  0  0
  1  6  1  0  0  0
  1 20  1  0  0  0
  1 36  1  0  0  0
  2  3  1  0  0  0
  2  4  1  0  0  0
  2  5  1  0  0  0
  6  7  1  0  0  0
  6  8  1  0  0  0
  6  9  1  0  0  0
  9 10  1  0  0  0
  9 11  1  0  0  0
  9 12  1  0  0  0
 12 13  2  0  0  0
 12 14  1  0  0  0
 14 15  1  0  0  0
 14 16  1  0  0  0
 14 20  1  0  0  0
 16 17  1  0  0  0
 16 18  1  0  0  0
 16 19  1  0  0  0
 20 21  1  0  0  0
 20 25  1  0  0  0
 21 22  1  0  0  0
 21 23  1  0  0  0
 21 24  1  0  0  0
 25 26  1  0  0  0
 25 27  1  0  0  0
 25 28  1  0  0  0
 28 29  1  0  0  0
 28 30  1  0  0  0
 28 31  1  0  0  0
 31 32  1  0  0  0
 31 36  1  0  0  0
 31 38  1  0  0  0
 32 33  1  0  0  0
 32 34  1  0  0  0
 32 35  1  0  0  0
 36 37  1  0  0  0
 36 48  1  0  0  0
 38 39  1  0  0  0
 38 43  1  0  0  0
 38 51  1  0  0  0
 39 40  1  0  0  0
 39 41  1  0  0  0
 39 42  1  0  0  0
 43 44  1  0  0  0
 43 45  1  0  0  0
 43 59  1  0  0  0
 45 46  1  0  0  0
 45 47  1  0  0  0
 45 48  1  0  0  0
 48 49  1  0  0  0
 48 50  1  0  0  0
 51 52  1  0  0  0
 51 53  1  0  0  0
 51 54  1  0  0  0
 54 55  1  0  0  0
 54 56  1  0  0  0
 54 57  1  0  0  0
 57 58  1  0  0  0
 57 59  1  0  0  0
 57 61  1  0  0  0
 59 60  1  0  0  0
 59 76  1  0  0  0
 61 62  1  0  0  0
 61 63  1  0  0  0
 61 64  1  0  0  0
 64 65  1  0  0  0
 64 66  1  0  0  0
 64 67  1  0  0  0
 67 68  1  0  0  0
 67 72  1  0  0  0
 67 76  1  0  0  0
 68 69  1  0  0  0
 68 70  1  0  0  0
 68 71  1  0  0  0
 72 73  1  0  0  0
 72 74  1  0  0  0
 72 75  1  0  0  0
 76 77  1  0  0  0
 76 78  1  0  0  0
M  END
> <s_m_entry_id>
33

> <s_m_entry_name>
ConMedNP.33

> <i_qp_#stars>
4

> <i_qp_#amine>
0

> <i_qp_#amidine>
0

> <i_qp_#acid>
0

> <i_qp_#amide>
0

> <i_qp_#rotor>
3

> <i_qp_#rtvFG>
1

> <i_qp_CNS>
1

> <r_qp_mol_MW>
   447.143

> <r_qp_dipole>
     3.579

> <r_qp_SASA>
   664.271

> <r_qp_FOSA>
   596.411

> <r_qp_FISA>
    34.178

> <r_qp_PISA>
     0.000

> <r_qp_WPSA>
    33.682

> <r_qp_volume>
  1360.688

> <r_qp_donorHB>
     0.000

> <r_qp_accptHB>
     2.000

> <r_qp_dip^2/V>
   0.0094110

> <r_qp_ACxDN^.5/SA>
   0.0000000

> <r_qp_glob>
   0.8939740

> <r_qp_QPpolrz>
    46.374

> <r_qp_QPlogPC16>
    11.287

> <r_qp_QPlogPoct>
    16.308

> <r_qp_QPlogPw>
     2.870

> <r_qp_QPlogPo/w>
     7.090

> <r_qp_QPlogS>
    -7.416

> <r_qp_CIQPlogS>
    -7.738

> <r_qp_QPlogHERG>
    -3.248

> <r_qp_QPPCaco>
  4696.706

> <r_qp_QPlogBB>
     0.180

> <r_qp_QPPMDCK>
  4027.087

> <r_qp_QPlogKp>
    -1.861

> <r_qp_IP(eV)>
     9.642

> <r_qp_EA(eV)>
     0.154

> <i_qp_#metab>
8

> <r_qp_QPlogKhsa>
     1.906

> <i_qp_HumanOralAbsorption>
1

> <r_qp_PercentHumanOralAbsorption>
   100.000

> <r_qp_SAfluorine>
     0.000

> <r_qp_SAamideO>
     0.000

> <r_qp_PSA>
    22.757

> <i_qp_#NandO>
1

> <i_qp_RuleOfFive>
1

> <i_qp_RuleOfThree>
2

> <i_qp_#ringatoms>
20

> <i_qp_#in34>
0

> <i_qp_#in56>
20

> <i_qp_#noncon>
17

> <i_qp_#nonHatm>
31

> <r_qp_Jm>
0.000236

$$$$
SE_UB_19_66R
                    3D
 Structure written by MMmdl.
 35 38  0  0  1  0            999 V2000
    0.5690    1.0810   -0.4300 C   0  0  0  0  0  0
   -0.6620    1.7630   -0.3620 C   0  0  0  0  0  0
   -0.7650    2.6570    0.2450 H   0  0  0  0  0  0
   -1.7560    1.2770   -1.0880 C   0  0  0  0  0  0
   -2.7070    1.8010   -1.0390 H   0  0  0  0  0  0
   -1.6380    0.1300   -1.8710 C   0  0  0  0  0  0
   -2.5000   -0.2300   -2.4270 H   0  0  0  0  0  0
   -0.4270   -0.5650   -1.9540 C   0  0  0  0  0  0
   -0.3390   -1.4580   -2.5650 H   0  0  0  0  0  0
    0.6590   -0.0670   -1.2240 C   0  0  0  0  0  0
    1.9490   -0.5420   -1.1210 N   0  0  0  0  0  0
    2.6800    0.2760   -0.3030 C   0  0  0  0  0  0
    1.8480    1.2780    0.1540 C   0  0  0  0  0  0
    4.1190    0.0860    0.0830 C   0  0  1  0  0  0
    4.1420   -0.7040    0.8470 H   0  0  0  0  0  0
    5.0100   -0.3370   -1.0760 C   0  0  0  0  0  0
    4.6450    1.3260    0.7090 N   0  0  0  0  0  0
    4.7680    2.0180   -0.0290 H   0  0  0  0  0  0
    3.6990    1.8780    1.7040 C   0  0  0  0  0  0
    4.1680    2.7380    2.1950 H   0  0  0  0  0  0
    3.5250    1.1300    2.4880 H   0  0  0  0  0  0
    2.3520    2.3240    1.0850 C   0  0  0  0  0  0
    2.4950    3.2580    0.5280 H   0  0  0  0  0  0
    1.6260    2.5160    1.8830 H   0  0  0  0  0  0
    2.2960   -1.3700   -1.5860 H   0  0  0  0  0  0
    5.8750   -1.4340   -0.9280 C   0  0  0  0  0  0
    5.9080   -1.9810    0.0120 H   0  0  0  0  0  0
    6.7030   -1.8260   -1.9820 C   0  0  0  0  0  0
    7.7520   -3.1770   -1.7850 Cl  0  0  0  0  0  0
    6.6890   -1.1340   -3.1910 C   0  0  0  0  0  0
    7.3330   -1.4390   -4.0110 H   0  0  0  0  0  0
    5.8440   -0.0380   -3.3480 C   0  0  0  0  0  0
    5.8320    0.5100   -4.2870 H   0  0  0  0  0  0
    5.0130    0.3610   -2.2980 C   0  0  0  0  0  0
    4.3630    1.2220   -2.4400 H   0  0  0  0  0  0
  1  2  2  0  0  0
  1 10  1  0  0  0
  1 13  1  0  0  0
  2  3  1  0  0  0
  2  4  1  0  0  0
  4  5  1  0  0  0
  4  6  2  0  0  0
  6  7  1  0  0  0
  6  8  1  0  0  0
  8  9  1  0  0  0
  8 10  2  0  0  0
 10 11  1  0  0  0
 11 12  1  0  0  0
 11 25  1  0  0  0
 12 13  2  0  0  0
 12 14  1  0  0  0
 13 22  1  0  0  0
 14 15  1  0  0  0
 14 16  1  0  0  0
 14 17  1  0  0  0
 16 26  2  0  0  0
 16 34  1  0  0  0
 17 18  1  0  0  0
 17 19  1  0  0  0
 19 20  1  0  0  0
 19 21  1  0  0  0
 19 22  1  0  0  0
 22 23  1  0  0  0
 22 24  1  0  0  0
 26 27  1  0  0  0
 26 28  1  0  0  0
 28 29  1  0  0  0
 28 30  2  0  0  0
 30 31  1  0  0  0
 30 32  1  0  0  0
 32 33  1  0  0  0
 32 34  2  0  0  0
 34 35  1  0  0  0
M  END
> <s_m_entry_id>
34

> <s_m_entry_name>
ConMedNP.35

> <i_qp_#stars>
1

> <i_qp_#amine>
1

> <i_qp_#amidine>
0

> <i_qp_#acid>
0

> <i_qp_#amide>
0

> <i_qp_#rotor>
0

> <i_qp_#rtvFG>
0

> <i_qp_CNS>
2

> <r_qp_mol_MW>
   282.772

> <r_qp_dipole>
     1.949

> <r_qp_SASA>
   526.812

> <r_qp_FOSA>
   108.044

> <r_qp_FISA>
    33.043

> <r_qp_PISA>
   314.409

> <r_qp_WPSA>
    71.316

> <r_qp_volume>
   902.595

> <r_qp_donorHB>
     2.000

> <r_qp_accptHB>
     1.500

> <r_qp_dip^2/V>
   0.0042090

> <r_qp_ACxDN^.5/SA>
   0.0040270

> <r_qp_glob>
   0.8573760

> <r_qp_QPpolrz>
    32.970

> <r_qp_QPlogPC16>
     9.988

> <r_qp_QPlogPoct>
    14.667

> <r_qp_QPlogPw>
     7.782

> <r_qp_QPlogPo/w>
     3.917

> <r_qp_QPlogS>
    -4.106

> <r_qp_CIQPlogS>
    -4.050

> <r_qp_QPlogHERG>
    -6.065

> <r_qp_QPPCaco>
  1200.761

> <r_qp_QPlogBB>
     0.837

> <r_qp_QPPMDCK>
  1639.771

> <r_qp_QPlogKp>
    -3.084

> <r_qp_IP(eV)>
     8.246

> <r_qp_EA(eV)>
     0.207

> <i_qp_#metab>
3

> <r_qp_QPlogKhsa>
     0.642

> <i_qp_HumanOralAbsorption>
3

> <r_qp_PercentHumanOralAbsorption>
   100.000

> <r_qp_SAfluorine>
     0.000

> <r_qp_SAamideO>
     0.000

> <r_qp_PSA>
    26.977

> <i_qp_#NandO>
2

> <i_qp_RuleOfFive>
0

> <i_qp_RuleOfThree>
0

> <i_qp_#ringatoms>
19

> <i_qp_#in34>
0

> <i_qp_#in56>
19

> <i_qp_#noncon>
3

> <i_qp_#nonHatm>
20

> <r_qp_Jm>
0.018296

$$$$
SE_UB_17_35R
                    3D
 Structure written by MMmdl.
 32 34  0  0  1  0            999 V2000
   -2.9370   -1.8990   -0.6180 C   0  0  0  0  0  0
   -1.6920   -1.2880   -0.7850 C   0  0  0  0  0  0
   -1.4850    0.0440   -0.3830 C   0  0  0  0  0  0
   -2.5530    0.7620    0.1910 C   0  0  0  0  0  0
   -3.7960    0.1380    0.3650 C   0  0  0  0  0  0
   -3.9780   -1.1790   -0.0440 C   0  0  0  0  0  0
   -0.1240    0.7000   -0.5960 C   0  0  2  0  0  0
    0.6050   -0.0260   -0.2060 H   0  0  0  0  0  0
   -1.0840    2.8180    0.1100 C   0  0  0  0  0  0
   -2.3520    2.1750    0.6760 C   0  0  0  0  0  0
    0.0700    1.9200    0.2160 N   0  0  0  0  0  0
   -5.2100   -1.7370    0.1410 O   0  0  0  0  0  0
   -3.0700   -2.9270   -0.9400 H   0  0  0  0  0  0
   -0.8810   -1.8560   -1.2380 H   0  0  0  0  0  0
   -4.6250    0.6740    0.8210 H   0  0  0  0  0  0
    0.2570    0.9420   -2.0560 C   0  0  0  0  0  0
   -0.8690    3.7380    0.6660 H   0  0  0  0  0  0
   -1.2390    3.1250   -0.9310 H   0  0  0  0  0  0
   -2.2910    2.1520    1.7720 H   0  0  0  0  0  0
   -3.2160    2.7920    0.4010 H   0  0  0  0  0  0
    0.1650    1.6330    1.1900 H   0  0  0  0  0  0
   -5.1950   -2.6440   -0.2040 H   0  0  0  0  0  0
    1.6160    0.9280   -2.4190 C   0  0  0  0  0  0
    2.3800    0.7460   -1.6650 H   0  0  0  0  0  0
    2.0120    1.1540   -3.7400 C   0  0  0  0  0  0
    3.0680    1.1380   -4.0000 H   0  0  0  0  0  0
    1.0560    1.4080   -4.7200 C   0  0  0  0  0  0
    1.3680    1.5850   -5.7460 H   0  0  0  0  0  0
   -1.4760    1.7640   -5.5810 Cl  0  0  0  0  0  0
   -0.2930    1.4400   -4.3730 C   0  0  0  0  0  0
   -0.6950    1.2140   -3.0550 C   0  0  0  0  0  0
   -1.7530    1.2540   -2.8100 H   0  0  0  0  0  0
  1  2  2  0  0  0
  1  6  1  0  0  0
  1 13  1  0  0  0
  2  3  1  0  0  0
  2 14  1  0  0  0
  3  4  2  0  0  0
  3  7  1  0  0  0
  4  5  1  0  0  0
  4 10  1  0  0  0
  5  6  2  0  0  0
  5 15  1  0  0  0
  6 12  1  0  0  0
  7  8  1  0  0  0
  7 11  1  0  0  0
  7 16  1  0  0  0
  9 10  1  0  0  0
  9 11  1  0  0  0
  9 17  1  0  0  0
  9 18  1  0  0  0
 10 19  1  0  0  0
 10 20  1  0  0  0
 11 21  1  0  0  0
 12 22  1  0  0  0
 16 23  2  0  0  0
 16 31  1  0  0  0
 23 24  1  0  0  0
 23 25  1  0  0  0
 25 26  1  0  0  0
 25 27  2  0  0  0
 27 28  1  0  0  0
 27 30  1  0  0  0
 29 30  1  0  0  0
 30 31  2  0  0  0
 31 32  1  0  0  0
M  END
> <s_m_entry_id>
35

> <s_m_entry_name>
ConMedNP.36

> <i_qp_#stars>
0

> <i_qp_#amine>
1

> <i_qp_#amidine>
0

> <i_qp_#acid>
0

> <i_qp_#amide>
0

> <i_qp_#rotor>
1

> <i_qp_#rtvFG>
0

> <i_qp_CNS>
1

> <r_qp_mol_MW>
   259.735

> <r_qp_dipole>
     3.386

> <r_qp_SASA>
   488.824

> <r_qp_FOSA>
   100.662

> <r_qp_FISA>
    77.033

> <r_qp_PISA>
   239.845

> <r_qp_WPSA>
    71.283

> <r_qp_volume>
   835.571

> <r_qp_donorHB>
     2.000

> <r_qp_accptHB>
     2.250

> <r_qp_dip^2/V>
   0.0137200

> <r_qp_ACxDN^.5/SA>
   0.0065090

> <r_qp_glob>
   0.8776780

> <r_qp_QPpolrz>
    28.934

> <r_qp_QPlogPC16>
     9.215

> <r_qp_QPlogPoct>
    13.897

> <r_qp_QPlogPw>
     8.001

> <r_qp_QPlogPo/w>
     2.889

> <r_qp_QPlogS>
    -3.078

> <r_qp_CIQPlogS>
    -3.150

> <r_qp_QPlogHERG>
    -5.381

> <r_qp_QPPCaco>
   459.506

> <r_qp_QPlogBB>
     0.410

> <r_qp_QPPMDCK>
   580.356

> <r_qp_QPlogKp>
    -4.061

> <r_qp_IP(eV)>
     9.192

> <r_qp_EA(eV)>
    -0.043

> <i_qp_#metab>
4

> <r_qp_QPlogKhsa>
     0.312

> <i_qp_HumanOralAbsorption>
3

> <r_qp_PercentHumanOralAbsorption>
    91.512

> <r_qp_SAfluorine>
     0.000

> <r_qp_SAamideO>
     0.000

> <r_qp_PSA>
    37.035

> <i_qp_#NandO>
2

> <i_qp_RuleOfFive>
0

> <i_qp_RuleOfThree>
0

> <i_qp_#ringatoms>
16

> <i_qp_#in34>
0

> <i_qp_#in56>
16

> <i_qp_#noncon>
3

> <i_qp_#nonHatm>
18

> <r_qp_Jm>
0.018854

$$$$
SE_UB_20_36S
                    3D
 Structure written by MMmdl.
 35 37  0  0  1  0            999 V2000
    1.1190    0.7310   -0.0300 C   0  0  0  0  0  0
   -0.1620    1.2850   -0.1710 C   0  0  0  0  0  0
   -0.3260    2.3460    0.0010 H   0  0  0  0  0  0
   -1.2350    0.4800   -0.5340 C   0  0  0  0  0  0
   -2.4580    1.0720   -0.6640 O   0  0  0  0  0  0
   -3.1070    0.3960   -0.9200 H   0  0  0  0  0  0
   -1.0600   -0.8800   -0.7550 C   0  0  0  0  0  0
   -1.8910   -1.5180   -1.0400 H   0  0  0  0  0  0
    0.2100   -1.4400   -0.6040 C   0  0  0  0  0  0
    0.3280   -2.5080   -0.7760 H   0  0  0  0  0  0
    1.3170   -0.6510   -0.2290 C   0  0  0  0  0  0
    2.7170   -1.2880   -0.0680 C   0  0  2  0  0  0
    3.2020   -1.6940   -1.4860 C   0  0  0  0  0  0
    3.2080   -0.8420   -2.1780 H   0  0  0  0  0  0
    2.5530   -2.4520   -1.9420 H   0  0  0  0  0  0
    4.2190   -2.1050   -1.4670 H   0  0  0  0  0  0
    2.6510   -2.4820    0.9190 C   0  0  0  0  0  0
    3.7250   -0.3520    0.4960 N   0  0  0  0  0  0
    4.6610   -0.7140    0.3210 H   0  0  0  0  0  0
    3.6110    1.0140   -0.0010 C   0  0  0  0  0  0
    3.7570    1.0540   -1.0870 H   0  0  0  0  0  0
    4.4090    1.6200    0.4420 H   0  0  0  0  0  0
    2.2640    1.6140    0.3890 C   0  0  0  0  0  0
    2.1700    2.6000   -0.0800 H   0  0  0  0  0  0
    2.2160    1.7540    1.4760 H   0  0  0  0  0  0
    2.2420   -2.2470    2.2490 C   0  0  0  0  0  0
    1.9850   -1.2360    2.5650 H   0  0  0  0  0  0
    2.1600   -3.2830    3.1820 C   0  0  0  0  0  0
    1.8400   -3.0610    4.1970 H   0  0  0  0  0  0
    2.4910   -4.5850    2.8090 C   0  0  0  0  0  0
    2.3700   -5.8240    4.0060 Cl  0  0  0  0  0  0
    2.9050   -4.8440    1.5000 C   0  0  0  0  0  0
    3.3320   -6.4330    0.9670 Cl  0  0  0  0  0  0
    2.9850   -3.8010    0.5650 C   0  0  0  0  0  0
    3.3140   -4.0420   -0.4420 H   0  0  0  0  0  0
  1  2  2  0  0  0
  1 11  1  0  0  0
  1 23  1  0  0  0
  2  3  1  0  0  0
  2  4  1  0  0  0
  4  5  1  0  0  0
  4  7  2  0  0  0
  5  6  1  0  0  0
  7  8  1  0  0  0
  7  9  1  0  0  0
  9 10  1  0  0  0
  9 11  2  0  0  0
 11 12  1  0  0  0
 12 13  1  0  0  0
 12 17  1  0  0  0
 12 18  1  0  0  0
 13 14  1  0  0  0
 13 15  1  0  0  0
 13 16  1  0  0  0
 17 26  2  0  0  0
 17 34  1  0  0  0
 18 19  1  0  0  0
 18 20  1  0  0  0
 20 21  1  0  0  0
 20 22  1  0  0  0
 20 23  1  0  0  0
 23 24  1  0  0  0
 23 25  1  0  0  0
 26 27  1  0  0  0
 26 28  1  0  0  0
 28 29  1  0  0  0
 28 30  2  0  0  0
 30 31  1  0  0  0
 30 32  1  0  0  0
 32 33  1  0  0  0
 32 34  2  0  0  0
 34 35  1  0  0  0
M  END
> <s_m_entry_id>
36

> <s_m_entry_name>
ConMedNP.37

> <i_qp_#stars>
1

> <i_qp_#amine>
1

> <i_qp_#amidine>
0

> <i_qp_#acid>
0

> <i_qp_#amide>
0

> <i_qp_#rotor>
1

> <i_qp_#rtvFG>
0

> <i_qp_CNS>
2

> <r_qp_mol_MW>
   308.207

> <r_qp_dipole>
     3.004

> <r_qp_SASA>
   527.385

> <r_qp_FOSA>
   145.445

> <r_qp_FISA>
    68.924

> <r_qp_PISA>
   182.785

> <r_qp_WPSA>
   130.231

> <r_qp_volume>
   911.669

> <r_qp_donorHB>
     2.000

> <r_qp_accptHB>
     1.750

> <r_qp_dip^2/V>
   0.0099010

> <r_qp_ACxDN^.5/SA>
   0.0046930

> <r_qp_glob>
   0.8621750

> <r_qp_QPpolrz>
    31.434

> <r_qp_QPlogPC16>
     9.840

> <r_qp_QPlogPoct>
    14.583

> <r_qp_QPlogPw>
     7.179

> <r_qp_QPlogPo/w>
     3.706

> <r_qp_QPlogS>
    -4.146

> <r_qp_CIQPlogS>
    -4.308

> <r_qp_QPlogHERG>
    -5.360

> <r_qp_QPPCaco>
   548.521

> <r_qp_QPlogBB>
     0.603

> <r_qp_QPPMDCK>
  1478.200

> <r_qp_QPlogKp>
    -4.112

> <r_qp_IP(eV)>
     9.110

> <r_qp_EA(eV)>
     0.134

> <i_qp_#metab>
2

> <r_qp_QPlogKhsa>
     0.588

> <i_qp_HumanOralAbsorption>
3

> <r_qp_PercentHumanOralAbsorption>
   100.000

> <r_qp_SAfluorine>
     0.000

> <r_qp_SAamideO>
     0.000

> <r_qp_PSA>
    34.451

> <i_qp_#NandO>
2

> <i_qp_RuleOfFive>
0

> <i_qp_RuleOfThree>
0

> <i_qp_#ringatoms>
16

> <i_qp_#in34>
0

> <i_qp_#in56>
16

> <i_qp_#noncon>
3

> <i_qp_#nonHatm>
20

> <r_qp_Jm>
0.001699

$$$$
SE_UB_19_67R
                    3D
 Structure written by MMmdl.
 35 38  0  0  1  0            999 V2000
    0.5690    1.0810   -0.4300 C   0  0  0  0  0  0
   -0.6620    1.7630   -0.3620 C   0  0  0  0  0  0
   -0.7650    2.6570    0.2450 H   0  0  0  0  0  0
   -1.7560    1.2770   -1.0880 C   0  0  0  0  0  0
   -2.7070    1.8010   -1.0390 H   0  0  0  0  0  0
   -1.6380    0.1300   -1.8710 C   0  0  0  0  0  0
   -2.5000   -0.2300   -2.4270 H   0  0  0  0  0  0
   -0.4270   -0.5650   -1.9540 C   0  0  0  0  0  0
   -0.3390   -1.4580   -2.5650 H   0  0  0  0  0  0
    0.6590   -0.0670   -1.2240 C   0  0  0  0  0  0
    1.9490   -0.5420   -1.1210 N   0  0  0  0  0  0
    2.6800    0.2760   -0.3030 C   0  0  0  0  0  0
    1.8480    1.2780    0.1540 C   0  0  0  0  0  0
    4.1190    0.0860    0.0830 C   0  0  1  0  0  0
    4.1420   -0.7040    0.8470 H   0  0  0  0  0  0
    5.0100   -0.3370   -1.0760 C   0  0  0  0  0  0
    4.6450    1.3260    0.7090 N   0  0  0  0  0  0
    4.7680    2.0180   -0.0290 H   0  0  0  0  0  0
    3.6990    1.8780    1.7040 C   0  0  0  0  0  0
    4.1680    2.7380    2.1950 H   0  0  0  0  0  0
    3.5250    1.1300    2.4880 H   0  0  0  0  0  0
    2.3520    2.3240    1.0850 C   0  0  0  0  0  0
    2.4950    3.2580    0.5280 H   0  0  0  0  0  0
    1.6260    2.5160    1.8830 H   0  0  0  0  0  0
    2.2960   -1.3700   -1.5860 H   0  0  0  0  0  0
    5.8750   -1.4340   -0.9280 C   0  0  0  0  0  0
    5.9080   -1.9810    0.0120 H   0  0  0  0  0  0
    6.7030   -1.8260   -1.9820 C   0  0  0  0  0  0
    7.7520   -3.1770   -1.7850 Cl  0  0  0  0  0  0
    6.6890   -1.1340   -3.1910 C   0  0  0  0  0  0
    7.7090   -1.6170   -4.4900 Cl  0  0  0  0  0  0
    5.8440   -0.0380   -3.3480 C   0  0  0  0  0  0
    5.8320    0.5100   -4.2870 H   0  0  0  0  0  0
    5.0130    0.3610   -2.2980 C   0  0  0  0  0  0
    4.3630    1.2220   -2.4400 H   0  0  0  0  0  0
  1  2  2  0  0  0
  1 10  1  0  0  0
  1 13  1  0  0  0
  2  3  1  0  0  0
  2  4  1  0  0  0
  4  5  1  0  0  0
  4  6  2  0  0  0
  6  7  1  0  0  0
  6  8  1  0  0  0
  8  9  1  0  0  0
  8 10  2  0  0  0
 10 11  1  0  0  0
 11 12  1  0  0  0
 11 25  1  0  0  0
 12 13  2  0  0  0
 12 14  1  0  0  0
 13 22  1  0  0  0
 14 15  1  0  0  0
 14 16  1  0  0  0
 14 17  1  0  0  0
 16 26  2  0  0  0
 16 34  1  0  0  0
 17 18  1  0  0  0
 17 19  1  0  0  0
 19 20  1  0  0  0
 19 21  1  0  0  0
 19 22  1  0  0  0
 22 23  1  0  0  0
 22 24  1  0  0  0
 26 27  1  0  0  0
 26 28  1  0  0  0
 28 29  1  0  0  0
 28 30  2  0  0  0
 30 31  1  0  0  0
 30 32  1  0  0  0
 32 33  1  0  0  0
 32 34  2  0  0  0
 34 35  1  0  0  0
M  END
> <s_m_entry_id>
37

> <s_m_entry_name>
ConMedNP.38

> <i_qp_#stars>
1

> <i_qp_#amine>
1

> <i_qp_#amidine>
0

> <i_qp_#acid>
0

> <i_qp_#amide>
0

> <i_qp_#rotor>
0

> <i_qp_#rtvFG>
0

> <i_qp_CNS>
2

> <r_qp_mol_MW>
   317.217

> <r_qp_dipole>
     1.708

> <r_qp_SASA>
   546.701

> <r_qp_FOSA>
   108.044

> <r_qp_FISA>
    33.043

> <r_qp_PISA>
   277.090

> <r_qp_WPSA>
   128.524

> <r_qp_volume>
   942.025

> <r_qp_donorHB>
     2.000

> <r_qp_accptHB>
     1.500

> <r_qp_dip^2/V>
   0.0030970

> <r_qp_ACxDN^.5/SA>
   0.0038800

> <r_qp_glob>
   0.8500740

> <r_qp_QPpolrz>
    34.192

> <r_qp_QPlogPC16>
    10.487

> <r_qp_QPlogPoct>
    15.289

> <r_qp_QPlogPw>
     7.596

> <r_qp_QPlogPo/w>
     4.342

> <r_qp_QPlogS>
    -4.717

> <r_qp_CIQPlogS>
    -4.762

> <r_qp_QPlogHERG>
    -6.006

> <r_qp_QPPCaco>
  1200.761

> <r_qp_QPlogBB>
     0.973

> <r_qp_QPPMDCK>
  3374.189

> <r_qp_QPlogKp>
    -3.215

> <r_qp_IP(eV)>
     8.289

> <r_qp_EA(eV)>
     0.447

> <i_qp_#metab>
2

> <r_qp_QPlogKhsa>
     0.750

> <i_qp_HumanOralAbsorption>
3

> <r_qp_PercentHumanOralAbsorption>
   100.000

> <r_qp_SAfluorine>
     0.000

> <r_qp_SAamideO>
     0.000

> <r_qp_PSA>
    26.977

> <i_qp_#NandO>
2

> <i_qp_RuleOfFive>
0

> <i_qp_RuleOfThree>
0

> <i_qp_#ringatoms>
19

> <i_qp_#in34>
0

> <i_qp_#in56>
19

> <i_qp_#noncon>
3

> <i_qp_#nonHatm>
21

> <r_qp_Jm>
0.003708

$$$$
SE_UB_17_32
                    3D
 Structure written by MMmdl.
 32 34  0  0  1  0            999 V2000
    2.9780   -1.9230    0.9570 C   0  0  0  0  0  0
    1.8870   -1.0620    0.9570 C   0  0  0  0  0  0
    1.9360    0.1870    0.3290 C   0  0  0  0  0  0
    3.1330    0.5800   -0.2920 C   0  0  0  0  0  0
    4.2300   -0.2850   -0.2920 C   0  0  0  0  0  0
    4.1580   -1.5310    0.3220 C   0  0  0  0  0  0
    0.7280    1.1300    0.4030 C   0  0  2  0  0  0
    2.1970    2.9140   -0.4090 C   0  0  0  0  0  0
    3.2520    1.9410   -0.9480 C   0  0  0  0  0  0
   -0.5950    0.4600    0.0630 C   0  0  0  0  0  0
   -1.7350    0.7640    0.8050 C   0  0  0  0  0  0
   -0.7190   -0.4090   -1.0260 C   0  0  0  0  0  0
   -2.9740    0.2140    0.4800 C   0  0  0  0  0  0
   -1.9510   -0.9570   -1.3610 C   0  0  0  0  0  0
   -3.0860   -0.6520   -0.6100 C   0  0  0  0  0  0
    0.8500    2.3460   -0.4210 N   0  0  0  0  0  0
    5.2730   -2.3250    0.2790 O   0  0  0  0  0  0
    2.9120   -2.8900    1.4460 H   0  0  0  0  0  0
    0.9740   -1.3740    1.4540 H   0  0  0  0  0  0
    5.1610    0.0090   -0.7650 H   0  0  0  0  0  0
    0.6570    1.4740    1.4440 H   0  0  0  0  0  0
    2.1880    3.8390   -0.9900 H   0  0  0  0  0  0
    2.4360    3.1890    0.6240 H   0  0  0  0  0  0
    3.1240    1.8380   -2.0340 H   0  0  0  0  0  0
    4.2600    2.3400   -0.7930 H   0  0  0  0  0  0
   -1.6710    1.4430    1.6460 H   0  0  0  0  0  0
    0.1550   -0.6740   -1.6090 H   0  0  0  0  0  0
   -2.0450   -1.6310   -2.2030 H   0  0  0  0  0  0
    0.5630    2.1430   -1.3740 H   0  0  0  0  0  0
    5.1050   -3.1470    0.7510 H   0  0  0  0  0  0
   -4.3610    0.6300    1.4600 Cl  0  0  0  0  0  0
   -4.6150   -1.3720   -1.0570 Cl  0  0  0  0  0  0
  1  2  2  0  0  0
  1  6  1  0  0  0
  1 18  1  0  0  0
  2  3  1  0  0  0
  2 19  1  0  0  0
  3  4  2  0  0  0
  3  7  1  0  0  0
  4  5  1  0  0  0
  4  9  1  0  0  0
  5  6  2  0  0  0
  5 20  1  0  0  0
  6 17  1  0  0  0
  7 10  1  0  0  0
  7 16  1  0  0  0
  7 21  1  0  0  0
  8  9  1  0  0  0
  8 16  1  0  0  0
  8 22  1  0  0  0
  8 23  1  0  0  0
  9 24  1  0  0  0
  9 25  1  0  0  0
 10 11  2  0  0  0
 10 12  1  0  0  0
 11 13  1  0  0  0
 11 26  1  0  0  0
 12 14  2  0  0  0
 12 27  1  0  0  0
 13 15  2  0  0  0
 13 31  1  0  0  0
 14 15  1  0  0  0
 14 28  1  0  0  0
 15 32  1  0  0  0
 16 29  1  0  0  0
 17 30  1  0  0  0
M  END
> <s_m_entry_id>
38

> <s_m_entry_name>
ConMedNP.39

> <i_qp_#stars>
0

> <i_qp_#amine>
1

> <i_qp_#amidine>
0

> <i_qp_#acid>
0

> <i_qp_#amide>
0

> <i_qp_#rotor>
1

> <i_qp_#rtvFG>
0

> <i_qp_CNS>
2

> <r_qp_mol_MW>
   294.180

> <r_qp_dipole>
     2.888

> <r_qp_SASA>
   516.785

> <r_qp_FOSA>
   110.506

> <r_qp_FISA>
    72.955

> <r_qp_PISA>
   202.822

> <r_qp_WPSA>
   130.502

> <r_qp_volume>
   874.988

> <r_qp_donorHB>
     2.000

> <r_qp_accptHB>
     2.250

> <r_qp_dip^2/V>
   0.0095330

> <r_qp_ACxDN^.5/SA>
   0.0061570

> <r_qp_glob>
   0.8560970

> <r_qp_QPpolrz>
    30.158

> <r_qp_QPlogPC16>
     9.620

> <r_qp_QPlogPoct>
    14.428

> <r_qp_QPlogPw>
     7.809

> <r_qp_QPlogPo/w>
     3.356

> <r_qp_QPlogS>
    -3.831

> <r_qp_CIQPlogS>
    -3.846

> <r_qp_QPlogHERG>
    -5.554

> <r_qp_QPPCaco>
   502.305

> <r_qp_QPlogBB>
     0.558

> <r_qp_QPPMDCK>
  1348.648

> <r_qp_QPlogKp>
    -4.116

> <r_qp_IP(eV)>
     9.208

> <r_qp_EA(eV)>
     0.274

> <i_qp_#metab>
3

> <r_qp_QPlogKhsa>
     0.411

> <i_qp_HumanOralAbsorption>
3

> <r_qp_PercentHumanOralAbsorption>
    94.939

> <r_qp_SAfluorine>
     0.000

> <r_qp_SAamideO>
     0.000

> <r_qp_PSA>
    36.590

> <i_qp_#NandO>
2

> <i_qp_RuleOfFive>
0

> <i_qp_RuleOfThree>
0

> <i_qp_#ringatoms>
16

> <i_qp_#in34>
0

> <i_qp_#in56>
16

> <i_qp_#noncon>
3

> <i_qp_#nonHatm>
19

> <r_qp_Jm>
0.003322

$$$$
SE_UB_20_36R
                    3D
 Structure written by MMmdl.
 32 34  0  0  1  0            999 V2000
    1.1080    0.7420    0.0650 C   0  0  0  0  0  0
   -0.1790    1.2910   -0.0090 C   0  0  0  0  0  0
   -0.3510    2.3320    0.2500 H   0  0  0  0  0  0
   -1.2520    0.5010   -0.4100 C   0  0  0  0  0  0
   -2.4830    1.0880   -0.4680 O   0  0  0  0  0  0
   -3.1400    0.4200   -0.7240 H   0  0  0  0  0  0
   -1.0700   -0.8390   -0.7320 C   0  0  0  0  0  0
   -1.9020   -1.4620   -1.0450 H   0  0  0  0  0  0
    0.2070   -1.3950   -0.6510 C   0  0  0  0  0  0
    0.3430   -2.4450   -0.9040 H   0  0  0  0  0  0
    1.3090   -0.6150   -0.2530 C   0  0  0  0  0  0
    2.7010   -1.2370   -0.1920 C   0  0  1  0  0  0
    2.5750   -2.1480    0.4110 H   0  0  0  0  0  0
    3.2550   -1.6770   -1.5490 C   0  0  0  0  0  0
    3.6830   -0.4230    0.5520 N   0  0  0  0  0  0
    4.6200   -0.7840    0.3820 H   0  0  0  0  0  0
    3.6190    0.9920    0.1950 C   0  0  0  0  0  0
    3.8360    1.1370   -0.8700 H   0  0  0  0  0  0
    4.3960    1.5340    0.7450 H   0  0  0  0  0  0
    2.2560    1.5870    0.5530 C   0  0  0  0  0  0
    2.1880    2.5950    0.1250 H   0  0  0  0  0  0
    2.1710    1.6810    1.6430 H   0  0  0  0  0  0
    4.0270   -2.8510   -1.6280 C   0  0  0  0  0  0
    4.2080   -3.4390   -0.7300 H   0  0  0  0  0  0
    4.5670   -3.2760   -2.8480 C   0  0  0  0  0  0
    5.4960   -4.7340   -2.8520 Cl  0  0  0  0  0  0
    4.3480   -2.5270   -4.0070 C   0  0  0  0  0  0
    4.9820   -2.9920   -5.5450 Cl  0  0  0  0  0  0
    3.5920   -1.3550   -3.9400 C   0  0  0  0  0  0
    3.4160   -0.7600   -4.8340 H   0  0  0  0  0  0
    3.0540   -0.9320   -2.7220 C   0  0  0  0  0  0
    2.4730   -0.0120   -2.7010 H   0  0  0  0  0  0
  1  2  2  0  0  0
  1 11  1  0  0  0
  1 20  1  0  0  0
  2  3  1  0  0  0
  2  4  1  0  0  0
  4  5  1  0  0  0
  4  7  2  0  0  0
  5  6  1  0  0  0
  7  8  1  0  0  0
  7  9  1  0  0  0
  9 10  1  0  0  0
  9 11  2  0  0  0
 11 12  1  0  0  0
 12 13  1  0  0  0
 12 14  1  0  0  0
 12 15  1  0  0  0
 14 23  2  0  0  0
 14 31  1  0  0  0
 15 16  1  0  0  0
 15 17  1  0  0  0
 17 18  1  0  0  0
 17 19  1  0  0  0
 17 20  1  0  0  0
 20 21  1  0  0  0
 20 22  1  0  0  0
 23 24  1  0  0  0
 23 25  1  0  0  0
 25 26  1  0  0  0
 25 27  2  0  0  0
 27 28  1  0  0  0
 27 29  1  0  0  0
 29 30  1  0  0  0
 29 31  2  0  0  0
 31 32  1  0  0  0
M  END
> <s_m_entry_id>
39

> <s_m_entry_name>
ConMedNP.40

> <i_qp_#stars>
0

> <i_qp_#amine>
1

> <i_qp_#amidine>
0

> <i_qp_#acid>
0

> <i_qp_#amide>
0

> <i_qp_#rotor>
1

> <i_qp_#rtvFG>
0

> <i_qp_CNS>
2

> <r_qp_mol_MW>
   294.180

> <r_qp_dipole>
     1.503

> <r_qp_SASA>
   509.418

> <r_qp_FOSA>
   102.470

> <r_qp_FISA>
    77.315

> <r_qp_PISA>
   199.230

> <r_qp_WPSA>
   130.404

> <r_qp_volume>
   867.751

> <r_qp_donorHB>
     2.000

> <r_qp_accptHB>
     2.250

> <r_qp_dip^2/V>
   0.0026020

> <r_qp_ACxDN^.5/SA>
   0.0062460

> <r_qp_glob>
   0.8636830

> <r_qp_QPpolrz>
    29.834

> <r_qp_QPlogPC16>
     9.590

> <r_qp_QPlogPoct>
    14.256

> <r_qp_QPlogPw>
     7.797

> <r_qp_QPlogPo/w>
     3.310

> <r_qp_QPlogS>
    -3.700

> <r_qp_CIQPlogS>
    -3.846

> <r_qp_QPlogHERG>
    -5.414

> <r_qp_QPPCaco>
   456.695

> <r_qp_QPlogBB>
     0.531

> <r_qp_QPPMDCK>
  1215.288

> <r_qp_QPlogKp>
    -4.209

> <r_qp_IP(eV)>
     9.090

> <r_qp_EA(eV)>
     0.357

> <i_qp_#metab>
3

> <r_qp_QPlogKhsa>
     0.394

> <i_qp_HumanOralAbsorption>
3

> <r_qp_PercentHumanOralAbsorption>
    93.929

> <r_qp_SAfluorine>
     0.000

> <r_qp_SAamideO>
     0.000

> <r_qp_PSA>
    36.994

> <i_qp_#NandO>
2

> <i_qp_RuleOfFive>
0

> <i_qp_RuleOfThree>
0

> <i_qp_#ringatoms>
16

> <i_qp_#in34>
0

> <i_qp_#in56>
16

> <i_qp_#noncon>
3

> <i_qp_#nonHatm>
19

> <r_qp_Jm>
0.003627

$$$$
AN_UY_278_1
                    3D
 Structure written by MMmdl.
 42 46  0  0  1  0            999 V2000
    1.2300    0.7100    0.0000 C   0  0  0  0  0  0
    2.1650    1.2500    0.0000 H   0  0  0  0  0  0
    0.0000    1.4200    0.0000 C   0  0  0  0  0  0
    0.0000    2.5000    0.0000 H   0  0  0  0  0  0
   -1.2300    0.7100    0.0000 C   0  0  0  0  0  0
   -2.1650    1.2500    0.0000 H   0  0  0  0  0  0
   -1.2300   -0.7100    0.0000 C   0  0  0  0  0  0
   -2.1650   -1.2500    0.0000 H   0  0  0  0  0  0
    0.0000   -1.4200    0.0000 C   0  0  0  0  0  0
    1.2300   -0.7100    0.0000 C   0  0  0  0  0  0
   -0.0350   -2.8200    0.1500 C   0  0  0  0  0  0
    1.2640   -3.5700   -0.1500 C   0  0  0  0  0  0
    2.4600   -2.8400    0.0000 C   0  0  0  0  0  0
    2.4600   -1.4200    0.0000 C   0  0  0  0  0  0
    3.6890   -3.5500    0.0000 N   0  0  0  0  0  0
    4.9190   -2.8400    0.0000 C   0  0  0  0  0  0
    4.9190   -1.4200    0.0000 C   0  0  0  0  0  0
    3.6890   -0.7100    0.0000 N   0  0  0  0  0  0
    6.1490   -3.5500    0.0000 C   0  0  0  0  0  0
    6.1490   -4.6300    0.0000 H   0  0  0  0  0  0
    7.3780   -2.8400    0.0000 C   0  0  0  0  0  0
    8.8690   -3.7000    0.0000 Cl  0  0  0  0  0  0
    7.3780   -1.4200    0.0000 C   0  0  0  0  0  0
    8.8690   -0.5600    0.0000 Cl  0  0  0  0  0  0
    6.1490   -0.7100    0.0000 C   0  0  0  0  0  0
    6.1490    0.3700    0.0000 H   0  0  0  0  0  0
   -1.3340   -3.5700   -0.1500 O   0  0  0  0  0  0
   -1.3340   -5.0700    0.1500 C   0  0  0  0  0  0
   -2.4300   -5.7030   -0.6700 C   0  0  0  0  0  0
   -2.2090   -5.5760   -1.7330 H   0  0  0  0  0  0
   -3.3830   -5.2230   -0.4360 H   0  0  0  0  0  0
   -2.4910   -6.7690   -0.4360 H   0  0  0  0  0  0
   -1.6380   -5.2460    1.6170 C   0  0  0  0  0  0
   -0.8430   -4.7870    2.2110 H   0  0  0  0  0  0
   -1.6990   -6.3110    1.8510 H   0  0  0  0  0  0
   -2.5910   -4.7660    1.8510 H   0  0  0  0  0  0
   -0.0350   -5.8200   -0.1500 C   0  0  0  0  0  0
   -0.0350   -6.0740   -1.2100 H   0  0  0  0  0  0
   -0.0350   -6.7350    0.4430 H   0  0  0  0  0  0
    1.2640   -5.0700    0.1500 C   0  0  0  0  0  0
    2.0570   -5.5270   -0.4430 H   0  0  0  0  0  0
    1.4840   -5.1970    1.2100 H   0  0  0  0  0  0
  1  2  1  0  0  0
  1  3  2  0  0  0
  1 10  1  0  0  0
  3  4  1  0  0  0
  3  5  1  0  0  0
  5  6  1  0  0  0
  5  7  2  0  0  0
  7  8  1  0  0  0
  7  9  1  0  0  0
  9 10  2  0  0  0
  9 11  1  0  0  0
 10 14  1  0  0  0
 11 12  2  0  0  0
 11 27  1  0  0  0
 12 13  1  0  0  0
 12 40  1  0  0  0
 13 14  2  0  0  0
 13 15  1  0  0  0
 14 18  1  0  0  0
 15 16  2  0  0  0
 16 17  1  0  0  0
 16 19  1  0  0  0
 17 18  2  0  0  0
 17 25  1  0  0  0
 19 20  1  0  0  0
 19 21  2  0  0  0
 21 22  1  0  0  0
 21 23  1  0  0  0
 23 24  1  0  0  0
 23 25  2  0  0  0
 25 26  1  0  0  0
 27 28  1  0  0  0
 28 29  1  0  0  0
 28 33  1  0  0  0
 28 37  1  0  0  0
 29 30  1  0  0  0
 29 31  1  0  0  0
 29 32  1  0  0  0
 33 34  1  0  0  0
 33 35  1  0  0  0
 33 36  1  0  0  0
 37 38  1  0  0  0
 37 39  1  0  0  0
 37 40  1  0  0  0
 40 41  1  0  0  0
 40 42  1  0  0  0
M  END
> <s_m_entry_id>
40

> <s_m_entry_name>
ConMedNP.41

> <i_qp_#stars>
2

> <i_qp_#amine>
0

> <i_qp_#amidine>
0

> <i_qp_#acid>
0

> <i_qp_#amide>
0

> <i_qp_#rotor>
0

> <i_qp_#rtvFG>
0

> <i_qp_CNS>
2

> <r_qp_mol_MW>
   383.276

> <r_qp_dipole>
     4.204

> <r_qp_SASA>
   630.150

> <r_qp_FOSA>
   202.784

> <r_qp_FISA>
    18.276

> <r_qp_PISA>
   280.290

> <r_qp_WPSA>
   128.800

> <r_qp_volume>
  1115.977

> <r_qp_donorHB>
     0.000

> <r_qp_accptHB>
     2.750

> <r_qp_dip^2/V>
   0.0158380

> <r_qp_ACxDN^.5/SA>
   0.0000000

> <r_qp_glob>
   0.8257050

> <r_qp_QPpolrz>
    41.184

> <r_qp_QPlogPC16>
    11.584

> <r_qp_QPlogPoct>
    15.573

> <r_qp_QPlogPw>
     6.020

> <r_qp_QPlogPo/w>
     5.930

> <r_qp_QPlogS>
    -7.280

> <r_qp_CIQPlogS>
    -7.061

> <r_qp_QPlogHERG>
    -5.689

> <r_qp_QPPCaco>
  6646.439

> <r_qp_QPlogBB>
     0.701

> <r_qp_QPPMDCK>
 10000.000

> <r_qp_QPlogKp>
    -0.869

> <r_qp_IP(eV)>
     8.290

> <r_qp_EA(eV)>
     2.140

> <i_qp_#metab>
1

> <r_qp_QPlogKhsa>
     1.122

> <i_qp_HumanOralAbsorption>
1

> <r_qp_PercentHumanOralAbsorption>
   100.000

> <r_qp_SAfluorine>
     0.000

> <r_qp_SAamideO>
     0.000

> <r_qp_PSA>
    28.643

> <i_qp_#NandO>
3

> <i_qp_RuleOfFive>
1

> <i_qp_RuleOfThree>
1

> <i_qp_#ringatoms>
22

> <i_qp_#in34>
0

> <i_qp_#in56>
22

> <i_qp_#noncon>
3

> <i_qp_#nonHatm>
26

> <r_qp_Jm>
0.002719

$$$$
BNG_UY_538
                    3D
 Structure written by MMmdl.
 35 37  0  0  1  0            999 V2000
    1.6250    1.1840   -0.4380 C   0  0  0  0  0  0
    1.6840    0.4290   -1.2220 H   0  0  0  0  0  0
    2.3600    2.3780   -0.7050 C   0  0  0  0  0  0
    0.8880    0.9240    0.6500 C   0  0  0  0  0  0
    0.7930    1.6310    1.4650 H   0  0  0  0  0  0
    0.1950   -0.3820    0.7600 C   0  0  0  0  0  0
   -0.7960   -0.5570    1.8450 C   0  0  0  0  0  0
    0.4400   -1.3170    0.0060 O   0  0  0  0  0  0
   -1.5730    0.5040    2.3230 C   0  0  0  0  0  0
   -1.4940    1.5040    1.9070 H   0  0  0  0  0  0
   -2.5010    0.2810    3.3420 C   0  0  0  0  0  0
   -3.1080    1.1000    3.7180 H   0  0  0  0  0  0
   -2.6580   -0.9970    3.8710 C   0  0  0  0  0  0
   -3.5790   -1.1630    4.8640 O   0  0  0  0  0  0
   -3.5970   -2.0980    5.1270 H   0  0  0  0  0  0
   -1.9040   -2.0640    3.3940 C   0  0  0  0  0  0
   -2.0240   -3.0660    3.7940 H   0  0  0  0  0  0
   -0.9740   -1.8430    2.3740 C   0  0  0  0  0  0
   -0.3890   -2.6790    1.9980 H   0  0  0  0  0  0
    2.5070    3.4740    0.1150 C   0  0  0  0  0  0
    2.1110    3.6570    1.1030 H   0  0  0  0  0  0
    3.4830    4.6460   -0.6650 S   0  0  0  0  0  0
    3.6440    3.6100   -2.0370 C   0  0  0  0  0  0
    4.4250    3.9920   -3.2310 C   0  0  0  0  0  0
    3.0040    2.4590   -1.9210 N   0  0  0  0  0  0
    5.1570    5.1880   -3.3340 C   0  0  0  0  0  0
    5.1870    5.9070   -2.5190 H   0  0  0  0  0  0
    5.8800    5.4930   -4.4940 C   0  0  0  0  0  0
    6.4380    6.4240   -4.5470 H   0  0  0  0  0  0
    5.8810    4.6060   -5.5660 C   0  0  0  0  0  0
    6.7710    4.9840   -6.9900 Cl  0  0  0  0  0  0
    5.1670    3.4160   -5.4910 C   0  0  0  0  0  0
    5.1620    2.7160   -6.3230 H   0  0  0  0  0  0
    4.4460    3.1140   -4.3320 C   0  0  0  0  0  0
    3.8920    2.1760   -4.2920 H   0  0  0  0  0  0
  1  2  1  0  0  0
  1  3  1  0  0  0
  1  4  2  0  0  0
  3 20  2  0  0  0
  3 25  1  0  0  0
  4  5  1  0  0  0
  4  6  1  0  0  0
  6  7  1  0  0  0
  6  8  2  0  0  0
  7  9  2  0  0  0
  7 18  1  0  0  0
  9 10  1  0  0  0
  9 11  1  0  0  0
 11 12  1  0  0  0
 11 13  2  0  0  0
 13 14  1  0  0  0
 13 16  1  0  0  0
 14 15  1  0  0  0
 16 17  1  0  0  0
 16 18  2  0  0  0
 18 19  1  0  0  0
 20 21  1  0  0  0
 20 22  1  0  0  0
 22 23  1  0  0  0
 23 24  1  0  0  0
 23 25  2  0  0  0
 24 26  2  0  0  0
 24 34  1  0  0  0
 26 27  1  0  0  0
 26 28  1  0  0  0
 28 29  1  0  0  0
 28 30  2  0  0  0
 30 31  1  0  0  0
 30 32  1  0  0  0
 32 33  1  0  0  0
 32 34  2  0  0  0
 34 35  1  0  0  0
M  END
> <s_m_entry_id>
41

> <s_m_entry_name>
ConMedNP.42

> <i_qp_#stars>
0

> <i_qp_#amine>
0

> <i_qp_#amidine>
0

> <i_qp_#acid>
0

> <i_qp_#amide>
0

> <i_qp_#rotor>
5

> <i_qp_#rtvFG>
1

> <i_qp_CNS>
0

> <r_qp_mol_MW>
   341.811

> <r_qp_dipole>
     3.993

> <r_qp_SASA>
   615.760

> <r_qp_FOSA>
    19.722

> <r_qp_FISA>
   107.294

> <r_qp_PISA>
   375.743

> <r_qp_WPSA>
   113.001

> <r_qp_volume>
  1040.343

> <r_qp_donorHB>
     1.000

> <r_qp_accptHB>
     4.250

> <r_qp_dip^2/V>
   0.0153280

> <r_qp_ACxDN^.5/SA>
   0.0069020

> <r_qp_glob>
   0.8063760

> <r_qp_QPpolrz>
    35.858

> <r_qp_QPlogPC16>
    12.247

> <r_qp_QPlogPoct>
    16.224

> <r_qp_QPlogPw>
     9.074

> <r_qp_QPlogPo/w>
     4.147

> <r_qp_QPlogS>
    -5.627

> <r_qp_CIQPlogS>
    -5.479

> <r_qp_QPlogHERG>
    -6.457

> <r_qp_QPPCaco>
   951.542

> <r_qp_QPlogBB>
    -0.561

> <r_qp_QPPMDCK>
  1950.089

> <r_qp_QPlogKp>
    -1.693

> <r_qp_IP(eV)>
     9.208

> <r_qp_EA(eV)>
     1.379

> <i_qp_#metab>
2

> <r_qp_QPlogKhsa>
     0.404

> <i_qp_HumanOralAbsorption>
3

> <r_qp_PercentHumanOralAbsorption>
   100.000

> <r_qp_SAfluorine>
     0.000

> <r_qp_SAamideO>
     0.000

> <r_qp_PSA>
    59.681

> <i_qp_#NandO>
3

> <i_qp_RuleOfFive>
0

> <i_qp_RuleOfThree>
0

> <i_qp_#ringatoms>
17

> <i_qp_#in34>
0

> <i_qp_#in56>
17

> <i_qp_#noncon>
0

> <i_qp_#nonHatm>
23

> <r_qp_Jm>
0.016333

$$$$
BNG_UY_535
                    3D
 Structure written by MMmdl.
 34 36  0  0  1  0            999 V2000
    1.6240    1.1520   -0.4000 C   0  0  0  0  0  0
    1.5990    0.4370   -1.2220 H   0  0  0  0  0  0
    2.4150    2.3140   -0.6430 C   0  0  0  0  0  0
    0.9280    0.8760    0.7120 C   0  0  0  0  0  0
    0.9160    1.5420    1.5650 H   0  0  0  0  0  0
    0.1650   -0.3930    0.7940 C   0  0  0  0  0  0
   -0.7630   -0.5770    1.9330 C   0  0  0  0  0  0
    0.3040   -1.2930   -0.0260 O   0  0  0  0  0  0
   -1.4520    0.4930    2.5130 C   0  0  0  0  0  0
   -1.3480    1.5080    2.1410 H   0  0  0  0  0  0
   -2.3230    0.2630    3.5810 C   0  0  0  0  0  0
   -2.8600    1.0940    4.0320 H   0  0  0  0  0  0
   -2.5160   -1.0310    4.0650 C   0  0  0  0  0  0
   -3.1960   -1.2060    4.8940 H   0  0  0  0  0  0
   -1.8430   -2.1020    3.4770 C   0  0  0  0  0  0
   -1.9980   -3.1120    3.8470 H   0  0  0  0  0  0
   -0.9720   -1.8770    2.4100 C   0  0  0  0  0  0
   -0.4570   -2.7210    1.9560 H   0  0  0  0  0  0
    2.6570    3.3580    0.2210 C   0  0  0  0  0  0
    2.3110    3.5120    1.2330 H   0  0  0  0  0  0
    3.6670    4.5120   -0.5420 S   0  0  0  0  0  0
    3.7130    3.5390   -1.9680 C   0  0  0  0  0  0
    4.4660    3.9390   -3.1750 C   0  0  0  0  0  0
    3.0140    2.4210   -1.8810 N   0  0  0  0  0  0
    5.2730    5.0870   -3.2450 C   0  0  0  0  0  0
    5.3880    5.7540   -2.3940 H   0  0  0  0  0  0
    5.9630    5.4130   -4.4200 C   0  0  0  0  0  0
    6.5810    6.3070   -4.4480 H   0  0  0  0  0  0
    5.8560    4.5930   -5.5400 C   0  0  0  0  0  0
    6.7060    4.9940   -6.9800 Cl  0  0  0  0  0  0
    5.0660    3.4490   -5.4970 C   0  0  0  0  0  0
    4.9770    2.8020   -6.3660 H   0  0  0  0  0  0
    4.3780    3.1270   -4.3230 C   0  0  0  0  0  0
    3.7640    2.2270   -4.3090 H   0  0  0  0  0  0
  1  2  1  0  0  0
  1  3  1  0  0  0
  1  4  2  0  0  0
  3 19  2  0  0  0
  3 24  1  0  0  0
  4  5  1  0  0  0
  4  6  1  0  0  0
  6  7  1  0  0  0
  6  8  2  0  0  0
  7  9  2  0  0  0
  7 17  1  0  0  0
  9 10  1  0  0  0
  9 11  1  0  0  0
 11 12  1  0  0  0
 11 13  2  0  0  0
 13 14  1  0  0  0
 13 15  1  0  0  0
 15 16  1  0  0  0
 15 17  2  0  0  0
 17 18  1  0  0  0
 19 20  1  0  0  0
 19 21  1  0  0  0
 21 22  1  0  0  0
 22 23  1  0  0  0
 22 24  2  0  0  0
 23 25  2  0  0  0
 23 33  1  0  0  0
 25 26  1  0  0  0
 25 27  1  0  0  0
 27 28  1  0  0  0
 27 29  2  0  0  0
 29 30  1  0  0  0
 29 31  1  0  0  0
 31 32  1  0  0  0
 31 33  2  0  0  0
 33 34  1  0  0  0
M  END
> <s_m_entry_id>
42

> <s_m_entry_name>
ConMedNP.43

> <i_qp_#stars>
0

> <i_qp_#amine>
0

> <i_qp_#amidine>
0

> <i_qp_#acid>
0

> <i_qp_#amide>
0

> <i_qp_#rotor>
4

> <i_qp_#rtvFG>
1

> <i_qp_CNS>
1

> <r_qp_mol_MW>
   325.812

> <r_qp_dipole>
     5.069

> <r_qp_SASA>
   603.636

> <r_qp_FOSA>
    19.656

> <r_qp_FISA>
    52.938

> <r_qp_PISA>
   418.063

> <r_qp_WPSA>
   112.979

> <r_qp_volume>
  1018.073

> <r_qp_donorHB>
     0.000

> <r_qp_accptHB>
     3.500

> <r_qp_dip^2/V>
   0.0252400

> <r_qp_ACxDN^.5/SA>
   0.0000000

> <r_qp_glob>
   0.8107920

> <r_qp_QPpolrz>
    36.013

> <r_qp_QPlogPC16>
    11.715

> <r_qp_QPlogPoct>
    14.400

> <r_qp_QPlogPw>
     6.980

> <r_qp_QPlogPo/w>
     4.787

> <r_qp_QPlogS>
    -5.665

> <r_qp_CIQPlogS>
    -5.388

> <r_qp_QPlogHERG>
    -6.587

> <r_qp_QPPCaco>
  3118.110

> <r_qp_QPlogBB>
     0.063

> <r_qp_QPPMDCK>
  7032.155

> <r_qp_QPlogKp>
    -0.638

> <r_qp_IP(eV)>
     9.215

> <r_qp_EA(eV)>
     1.387

> <i_qp_#metab>
1

> <r_qp_QPlogKhsa>
     0.467

> <i_qp_HumanOralAbsorption>
3

> <r_qp_PercentHumanOralAbsorption>
   100.000

> <r_qp_SAfluorine>
     0.000

> <r_qp_SAamideO>
     0.000

> <r_qp_PSA>
    37.244

> <i_qp_#NandO>
2

> <i_qp_RuleOfFive>
0

> <i_qp_RuleOfThree>
0

> <i_qp_#ringatoms>
17

> <i_qp_#in34>
0

> <i_qp_#in56>
17

> <i_qp_#noncon>
0

> <i_qp_#nonHatm>
22

> <r_qp_Jm>
0.162107

$$$$
BNG_UY_537
                    3D
 Structure written by MMmdl.
 35 37  0  0  1  0            999 V2000
    1.3840    1.2960   -0.5840 C   0  0  0  0  0  0
    1.3630    0.5800   -1.4060 H   0  0  0  0  0  0
    2.2010    2.4440   -0.8120 C   0  0  0  0  0  0
    0.6690    1.0300    0.5180 C   0  0  0  0  0  0
    0.6550    1.6930    1.3740 H   0  0  0  0  0  0
   -0.1220   -0.2210    0.5910 C   0  0  0  0  0  0
   -0.9460   -0.4580    1.7950 C   0  0  0  0  0  0
   -0.0680   -1.0840   -0.2790 O   0  0  0  0  0  0
   -1.7370    0.5250    2.3960 C   0  0  0  0  0  0
   -1.8050    1.7820    1.8630 O   0  0  0  0  0  0
   -2.4750    2.2980    2.3430 H   0  0  0  0  0  0
   -2.4930    0.2230    3.5320 C   0  0  0  0  0  0
   -3.1090    0.9760    4.0150 H   0  0  0  0  0  0
   -2.4700   -1.0680    4.0630 C   0  0  0  0  0  0
   -3.0590   -1.3040    4.9460 H   0  0  0  0  0  0
   -1.7000   -2.0590    3.4560 C   0  0  0  0  0  0
   -1.6880   -3.0670    3.8630 H   0  0  0  0  0  0
   -0.9440   -1.7580    2.3220 C   0  0  0  0  0  0
   -0.3500   -2.5410    1.8540 H   0  0  0  0  0  0
    2.3720    3.5250    0.0230 C   0  0  0  0  0  0
    1.9380    3.7250    0.9920 H   0  0  0  0  0  0
    3.4530    4.6410   -0.6990 S   0  0  0  0  0  0
    3.6120    3.6080   -2.0740 C   0  0  0  0  0  0
    4.4800    3.9480   -3.2210 C   0  0  0  0  0  0
    2.9040    2.4950   -1.9970 N   0  0  0  0  0  0
    5.1260    5.1880   -3.3660 C   0  0  0  0  0  0
    5.0120    5.9760   -2.6260 H   0  0  0  0  0  0
    5.9360    5.4530   -4.4770 C   0  0  0  0  0  0
    6.4240    6.4210   -4.5660 H   0  0  0  0  0  0
    6.1090    4.4820   -5.4590 C   0  0  0  0  0  0
    7.1040    4.8110   -6.8240 Cl  0  0  0  0  0  0
    5.4800    3.2480   -5.3420 C   0  0  0  0  0  0
    5.6080    2.4840   -6.1040 H   0  0  0  0  0  0
    4.6720    2.9860   -4.2310 C   0  0  0  0  0  0
    4.1860    2.0130   -4.1570 H   0  0  0  0  0  0
  1  2  1  0  0  0
  1  3  1  0  0  0
  1  4  2  0  0  0
  3 20  2  0  0  0
  3 25  1  0  0  0
  4  5  1  0  0  0
  4  6  1  0  0  0
  6  7  1  0  0  0
  6  8  2  0  0  0
  7  9  2  0  0  0
  7 18  1  0  0  0
  9 10  1  0  0  0
  9 12  1  0  0  0
 10 11  1  0  0  0
 12 13  1  0  0  0
 12 14  2  0  0  0
 14 15  1  0  0  0
 14 16  1  0  0  0
 16 17  1  0  0  0
 16 18  2  0  0  0
 18 19  1  0  0  0
 20 21  1  0  0  0
 20 22  1  0  0  0
 22 23  1  0  0  0
 23 24  1  0  0  0
 23 25  2  0  0  0
 24 26  2  0  0  0
 24 34  1  0  0  0
 26 27  1  0  0  0
 26 28  1  0  0  0
 28 29  1  0  0  0
 28 30  2  0  0  0
 30 31  1  0  0  0
 30 32  1  0  0  0
 32 33  1  0  0  0
 32 34  2  0  0  0
 34 35  1  0  0  0
M  END
> <s_m_entry_id>
43

> <s_m_entry_name>
ConMedNP.44

> <i_qp_#stars>
0

> <i_qp_#amine>
0

> <i_qp_#amidine>
0

> <i_qp_#acid>
0

> <i_qp_#amide>
0

> <i_qp_#rotor>
5

> <i_qp_#rtvFG>
1

> <i_qp_CNS>
0

> <r_qp_mol_MW>
   341.811

> <r_qp_dipole>
     6.479

> <r_qp_SASA>
   610.483

> <r_qp_FOSA>
    19.422

> <r_qp_FISA>
    88.014

> <r_qp_PISA>
   390.250

> <r_qp_WPSA>
   112.797

> <r_qp_volume>
  1035.186

> <r_qp_donorHB>
     0.000

> <r_qp_accptHB>
     3.250

> <r_qp_dip^2/V>
   0.0405510

> <r_qp_ACxDN^.5/SA>
   0.0000000

> <r_qp_glob>
   0.8106570

> <r_qp_QPpolrz>
    35.791

> <r_qp_QPlogPC16>
    11.937

> <r_qp_QPlogPoct>
    14.494

> <r_qp_QPlogPw>
     6.579

> <r_qp_QPlogPo/w>
     4.744

> <r_qp_QPlogS>
    -5.762

> <r_qp_CIQPlogS>
    -5.843

> <r_qp_QPlogHERG>
    -6.457

> <r_qp_QPPCaco>
  1449.646

> <r_qp_QPlogBB>
    -0.354

> <r_qp_QPPMDCK>
  3065.885

> <r_qp_QPlogKp>
    -1.287

> <r_qp_IP(eV)>
     9.134

> <r_qp_EA(eV)>
     1.283

> <i_qp_#metab>
2

> <r_qp_QPlogKhsa>
     0.541

> <i_qp_HumanOralAbsorption>
3

> <r_qp_PercentHumanOralAbsorption>
   100.000

> <r_qp_SAfluorine>
     0.000

> <r_qp_SAamideO>
     0.000

> <r_qp_PSA>
    55.870

> <i_qp_#NandO>
3

> <i_qp_RuleOfFive>
0

> <i_qp_RuleOfThree>
1

> <i_qp_#ringatoms>
17

> <i_qp_#in34>
0

> <i_qp_#in56>
17

> <i_qp_#noncon>
0

> <i_qp_#nonHatm>
23

> <r_qp_Jm>
0.030559

$$$$
BNG_UY_533
                    3D
 Structure written by MMmdl.
 20 21  0  0  1  0            999 V2000
    1.2660    0.6620    0.0170 C   0  0  0  0  0  0
    2.5230    1.3860   -0.2630 C   0  0  0  0  0  0
    0.1580    1.3930    0.4870 C   0  0  0  0  0  0
    0.2380    2.4690    0.6380 H   0  0  0  0  0  0
   -1.0590    0.7670    0.7710 C   0  0  0  0  0  0
   -1.8950    1.3600    1.1330 H   0  0  0  0  0  0
   -1.1860   -0.6050    0.5880 C   0  0  0  0  0  0
   -2.6820   -1.3800    0.9360 Cl  0  0  0  0  0  0
   -0.1080   -1.3540    0.1240 C   0  0  0  0  0  0
   -0.2030   -2.4270   -0.0200 H   0  0  0  0  0  0
    1.1100   -0.7240   -0.1590 C   0  0  0  0  0  0
    1.9260   -1.3480   -0.5180 H   0  0  0  0  0  0
    3.9270    0.5960   -0.8830 S   0  0  0  0  0  0
    4.7730    2.0810   -0.8810 C   0  0  0  0  0  0
    5.8010    2.1490   -1.2110 H   0  0  0  0  0  0
    3.9540    3.0890   -0.4160 C   0  0  0  0  0  0
    2.6760    2.6840   -0.0680 N   0  0  0  0  0  0
    4.3470    4.4780   -0.2820 C   0  0  0  0  0  0
    3.5610    5.1460    0.1070 H   0  0  0  0  0  0
    5.4590    4.9070   -0.5710 O   0  0  0  0  0  0
  1  2  1  0  0  0
  1  3  2  0  0  0
  1 11  1  0  0  0
  2 13  1  0  0  0
  2 17  2  0  0  0
  3  4  1  0  0  0
  3  5  1  0  0  0
  5  6  1  0  0  0
  5  7  2  0  0  0
  7  8  1  0  0  0
  7  9  1  0  0  0
  9 10  1  0  0  0
  9 11  2  0  0  0
 11 12  1  0  0  0
 13 14  1  0  0  0
 14 15  1  0  0  0
 14 16  2  0  0  0
 16 17  1  0  0  0
 16 18  1  0  0  0
 18 19  1  0  0  0
 18 20  2  0  0  0
M  END
> <s_m_entry_id>
44

> <s_m_entry_name>
ConMedNP.45

> <i_qp_#stars>
0

> <i_qp_#amine>
0

> <i_qp_#amidine>
0

> <i_qp_#acid>
0

> <i_qp_#amide>
0

> <i_qp_#rotor>
1

> <i_qp_#rtvFG>
0

> <i_qp_CNS>
1

> <r_qp_mol_MW>
   223.676

> <r_qp_dipole>
     2.377

> <r_qp_SASA>
   427.011

> <r_qp_FOSA>
    20.831

> <r_qp_FISA>
    89.428

> <r_qp_PISA>
   203.826

> <r_qp_WPSA>
   112.926

> <r_qp_volume>
   685.296

> <r_qp_donorHB>
     0.000

> <r_qp_accptHB>
     3.500

> <r_qp_dip^2/V>
   0.0082440

> <r_qp_ACxDN^.5/SA>
   0.0000000

> <r_qp_glob>
   0.8803290

> <r_qp_QPpolrz>
    22.576

> <r_qp_QPlogPC16>
     7.371

> <r_qp_QPlogPoct>
     9.555

> <r_qp_QPlogPw>
     6.008

> <r_qp_QPlogPo/w>
     1.614

> <r_qp_QPlogS>
    -2.806

> <r_qp_CIQPlogS>
    -2.859

> <r_qp_QPlogHERG>
    -4.440

> <r_qp_QPPCaco>
  1405.562

> <r_qp_QPlogBB>
     0.011

> <r_qp_QPPMDCK>
  2970.064

> <r_qp_QPlogKp>
    -2.354

> <r_qp_IP(eV)>
     9.400

> <r_qp_EA(eV)>
     1.429

> <i_qp_#metab>
1

> <r_qp_QPlogKhsa>
    -0.371

> <i_qp_HumanOralAbsorption>
3

> <r_qp_PercentHumanOralAbsorption>
    92.734

> <r_qp_SAfluorine>
     0.000

> <r_qp_SAamideO>
     0.000

> <r_qp_PSA>
    48.838

> <i_qp_#NandO>
2

> <i_qp_RuleOfFive>
0

> <i_qp_RuleOfThree>
0

> <i_qp_#ringatoms>
11

> <i_qp_#in34>
0

> <i_qp_#in56>
11

> <i_qp_#noncon>
0

> <i_qp_#nonHatm>
14

> <r_qp_Jm>
1.549108

$$$$
SE_UB_19_29R
                    3D
 Structure written by MMmdl.
 35 38  0  0  1  0            999 V2000
    1.2300    0.7500   -0.1500 C   0  0  0  0  0  0
    0.0000    1.4200    0.0000 C   0  0  0  0  0  0
    0.0000    2.5000    0.0000 H   0  0  0  0  0  0
   -1.2300    0.7100    0.0000 C   0  0  0  0  0  0
   -2.1650    1.2500    0.0000 H   0  0  0  0  0  0
   -1.2300   -0.7100    0.0000 C   0  0  0  0  0  0
   -2.1650   -1.2500    0.0000 H   0  0  0  0  0  0
    0.0000   -1.4200    0.0000 C   0  0  0  0  0  0
    0.0000   -2.5000    0.0000 H   0  0  0  0  0  0
    1.2300   -0.7500    0.1500 C   0  0  0  0  0  0
    2.6560   -1.2140   -0.1500 N   0  0  0  0  0  0
    3.5250    0.0440   -0.2930 C   0  0  0  0  0  0
    2.6700    1.1690    0.2930 C   0  0  0  0  0  0
    5.0270    0.1220   -0.0170 C   0  0  2  0  0  0
    5.6460    1.5210   -0.0320 N   0  0  0  0  0  0
    5.8490    1.7580   -0.9930 H   0  0  0  0  0  0
    4.7910    2.6460    0.5550 C   0  0  0  0  0  0
    5.1560    3.5880    0.1460 H   0  0  0  0  0  0
    4.9310    2.6400    1.6360 H   0  0  0  0  0  0
    3.2890    2.5680    0.2780 C   0  0  0  0  0  0
    5.7040   -0.6710   -1.0250 C   0  0  0  0  0  0
    5.2070   -0.3100    0.9670 H   0  0  0  0  0  0
    3.1090    3.0000   -0.7060 H   0  0  0  0  0  0
    2.7800    3.1640    1.0360 H   0  0  0  0  0  0
    2.9690   -2.1700   -0.2380 H   0  0  0  0  0  0
    5.1990   -1.9500   -1.3780 C   0  0  0  0  0  0
    4.3110   -2.3320   -0.8960 H   0  0  0  0  0  0
    5.8610   -2.7280   -2.3650 C   0  0  0  0  0  0
    5.4770   -3.7010   -2.6330 H   0  0  0  0  0  0
    7.0290   -2.2250   -2.9980 C   0  0  0  0  0  0
    7.8320   -3.1670   -4.1940 Cl  0  0  0  0  0  0
    7.5330   -0.9460   -2.6450 C   0  0  0  0  0  0
    8.4210   -0.5640   -3.1270 H   0  0  0  0  0  0
    6.8710   -0.1690   -1.6580 C   0  0  0  0  0  0
    7.2550    0.8040   -1.3900 H   0  0  0  0  0  0
  1  2  2  0  0  0
  1 10  1  0  0  0
  1 13  1  0  0  0
  2  3  1  0  0  0
  2  4  1  0  0  0
  4  5  1  0  0  0
  4  6  2  0  0  0
  6  7  1  0  0  0
  6  8  1  0  0  0
  8  9  1  0  0  0
  8 10  2  0  0  0
 10 11  1  0  0  0
 11 12  1  0  0  0
 11 25  1  0  0  0
 12 13  2  0  0  0
 12 14  1  0  0  0
 13 20  1  0  0  0
 14 15  1  0  0  0
 14 21  1  0  0  0
 14 22  1  0  0  0
 15 16  1  0  0  0
 15 17  1  0  0  0
 17 18  1  0  0  0
 17 19  1  0  0  0
 17 20  1  0  0  0
 20 23  1  0  0  0
 20 24  1  0  0  0
 21 26  2  0  0  0
 21 34  1  0  0  0
 26 27  1  0  0  0
 26 28  1  0  0  0
 28 29  1  0  0  0
 28 30  2  0  0  0
 30 31  1  0  0  0
 30 32  1  0  0  0
 32 33  1  0  0  0
 32 34  2  0  0  0
 34 35  1  0  0  0
M  END
> <s_m_entry_id>
45

> <s_m_entry_name>
ConMedNP.46

> <i_qp_#stars>
2

> <i_qp_#amine>
1

> <i_qp_#amidine>
0

> <i_qp_#acid>
0

> <i_qp_#amide>
0

> <i_qp_#rotor>
0

> <i_qp_#rtvFG>
0

> <i_qp_CNS>
2

> <r_qp_mol_MW>
   282.772

> <r_qp_dipole>
     0.938

> <r_qp_SASA>
   527.623

> <r_qp_FOSA>
   114.956

> <r_qp_FISA>
    24.075

> <r_qp_PISA>
   317.019

> <r_qp_WPSA>
    71.573

> <r_qp_volume>
   903.801

> <r_qp_donorHB>
     2.000

> <r_qp_accptHB>
     1.500

> <r_qp_dip^2/V>
   0.0009740

> <r_qp_ACxDN^.5/SA>
   0.0040200

> <r_qp_glob>
   0.8568210

> <r_qp_QPpolrz>
    33.044

> <r_qp_QPlogPC16>
     9.955

> <r_qp_QPlogPoct>
    14.608

> <r_qp_QPlogPw>
     7.741

> <r_qp_QPlogPo/w>
     3.990

> <r_qp_QPlogS>
    -4.121

> <r_qp_CIQPlogS>
    -4.050

> <r_qp_QPlogHERG>
    -6.087

> <r_qp_QPPCaco>
  1460.492

> <r_qp_QPlogBB>
     0.919

> <r_qp_QPPMDCK>
  2032.875

> <r_qp_QPlogKp>
    -2.909

> <r_qp_IP(eV)>
     8.234

> <r_qp_EA(eV)>
     0.712

> <i_qp_#metab>
2

> <r_qp_QPlogKhsa>
     0.645

> <i_qp_HumanOralAbsorption>
3

> <r_qp_PercentHumanOralAbsorption>
   100.000

> <r_qp_SAfluorine>
     0.000

> <r_qp_SAamideO>
     0.000

> <r_qp_PSA>
    23.717

> <i_qp_#NandO>
2

> <i_qp_RuleOfFive>
0

> <i_qp_RuleOfThree>
0

> <i_qp_#ringatoms>
19

> <i_qp_#in34>
0

> <i_qp_#in56>
19

> <i_qp_#noncon>
3

> <i_qp_#nonHatm>
20

> <r_qp_Jm>
0.026361

$$$$
SE_UB_17_28R
                    3D
 Structure written by MMmdl.
 32 34  0  0  1  0            999 V2000
    2.2740   -2.1680    0.3300 C   0  0  0  0  0  0
    1.3440   -1.1770    0.6490 C   0  0  0  0  0  0
    1.5560    0.1600    0.2650 C   0  0  0  0  0  0
    2.7250    0.4920   -0.4470 C   0  0  0  0  0  0
    3.6490   -0.5100   -0.7720 C   0  0  0  0  0  0
    3.4200   -1.8240   -0.3800 C   0  0  0  0  0  0
    0.5390    1.2310    0.6460 C   0  0  2  0  0  0
   -0.4380    0.8080    0.3700 H   0  0  0  0  0  0
    2.0600    2.9210   -0.2080 C   0  0  0  0  0  0
    2.9590    1.9050   -0.9180 C   0  0  0  0  0  0
    0.6680    2.4670   -0.1550 N   0  0  0  0  0  0
    4.3540   -2.7600   -0.7180 O   0  0  0  0  0  0
    2.0870   -3.1910    0.6400 H   0  0  0  0  0  0
    0.4500   -1.4510    1.2070 H   0  0  0  0  0  0
    4.5480   -0.2710   -1.3350 H   0  0  0  0  0  0
    0.4570    1.5470    2.1400 C   0  0  0  0  0  0
    2.1020    3.8750   -0.7470 H   0  0  0  0  0  0
    2.4360    3.1290    0.8010 H   0  0  0  0  0  0
    2.7640    1.9390   -1.9980 H   0  0  0  0  0  0
    4.0060    2.1850   -0.7570 H   0  0  0  0  0  0
    0.3630    2.2540   -1.1050 H   0  0  0  0  0  0
    4.0620   -3.6270   -0.3920 H   0  0  0  0  0  0
   -0.7610    2.0090    2.6730 C   0  0  0  0  0  0
   -1.6270    2.1340    2.0260 H   0  0  0  0  0  0
   -0.8790    2.3220    4.0300 C   0  0  0  0  0  0
   -1.8300    2.6740    4.4190 H   0  0  0  0  0  0
    0.2240    2.1850    4.8680 C   0  0  0  0  0  0
    0.0820    2.5690    6.5390 Cl  0  0  0  0  0  0
    1.4440    1.7430    4.3610 C   0  0  0  0  0  0
    2.3090    1.6420    5.0100 H   0  0  0  0  0  0
    1.5600    1.4310    3.0030 C   0  0  0  0  0  0
    2.5260    1.0980    2.6290 H   0  0  0  0  0  0
  1  2  2  0  0  0
  1  6  1  0  0  0
  1 13  1  0  0  0
  2  3  1  0  0  0
  2 14  1  0  0  0
  3  4  2  0  0  0
  3  7  1  0  0  0
  4  5  1  0  0  0
  4 10  1  0  0  0
  5  6  2  0  0  0
  5 15  1  0  0  0
  6 12  1  0  0  0
  7  8  1  0  0  0
  7 11  1  0  0  0
  7 16  1  0  0  0
  9 10  1  0  0  0
  9 11  1  0  0  0
  9 17  1  0  0  0
  9 18  1  0  0  0
 10 19  1  0  0  0
 10 20  1  0  0  0
 11 21  1  0  0  0
 12 22  1  0  0  0
 16 23  2  0  0  0
 16 31  1  0  0  0
 23 24  1  0  0  0
 23 25  1  0  0  0
 25 26  1  0  0  0
 25 27  2  0  0  0
 27 28  1  0  0  0
 27 29  1  0  0  0
 29 30  1  0  0  0
 29 31  2  0  0  0
 31 32  1  0  0  0
M  END
> <s_m_entry_id>
46

> <s_m_entry_name>
ConMedNP.47

> <i_qp_#stars>
0

> <i_qp_#amine>
1

> <i_qp_#amidine>
0

> <i_qp_#acid>
0

> <i_qp_#amide>
0

> <i_qp_#rotor>
1

> <i_qp_#rtvFG>
0

> <i_qp_CNS>
1

> <r_qp_mol_MW>
   259.735

> <r_qp_dipole>
     3.335

> <r_qp_SASA>
   485.168

> <r_qp_FOSA>
    99.069

> <r_qp_FISA>
    76.957

> <r_qp_PISA>
   237.718

> <r_qp_WPSA>
    71.424

> <r_qp_volume>
   833.181

> <r_qp_donorHB>
     2.000

> <r_qp_accptHB>
     2.250

> <r_qp_dip^2/V>
   0.0133480

> <r_qp_ACxDN^.5/SA>
   0.0065590

> <r_qp_glob>
   0.8826030

> <r_qp_QPpolrz>
    28.818

> <r_qp_QPlogPC16>
     9.207

> <r_qp_QPlogPoct>
    13.861

> <r_qp_QPlogPw>
     7.977

> <r_qp_QPlogPo/w>
     3.011

> <r_qp_QPlogS>
    -3.014

> <r_qp_CIQPlogS>
    -3.150

> <r_qp_QPlogHERG>
    -5.291

> <r_qp_QPPCaco>
   460.278

> <r_qp_QPlogBB>
     0.418

> <r_qp_QPPMDCK>
   582.448

> <r_qp_QPlogKp>
    -4.067

> <r_qp_IP(eV)>
     9.178

> <r_qp_EA(eV)>
    -0.019

> <i_qp_#metab>
3

> <r_qp_QPlogKhsa>
     0.307

> <i_qp_HumanOralAbsorption>
3

> <r_qp_PercentHumanOralAbsorption>
    92.238

> <r_qp_SAfluorine>
     0.000

> <r_qp_SAamideO>
     0.000

> <r_qp_PSA>
    37.016

> <i_qp_#NandO>
2

> <i_qp_RuleOfFive>
0

> <i_qp_RuleOfThree>
0

> <i_qp_#ringatoms>
16

> <i_qp_#in34>
0

> <i_qp_#in56>
16

> <i_qp_#noncon>
3

> <i_qp_#nonHatm>
18

> <r_qp_Jm>
0.021531

$$$$
SE_UB_17_65R
                    3D
 Structure written by MMmdl.
 34 36  0  0  1  0            999 V2000
    3.6020   -1.6650    1.1670 C   0  0  0  0  0  0
    2.3890   -0.9750    1.2090 C   0  0  0  0  0  0
    2.1790    0.1610    0.4060 C   0  0  0  0  0  0
    3.2110    0.6000   -0.4470 C   0  0  0  0  0  0
    4.4220   -0.1040   -0.4910 C   0  0  0  0  0  0
    4.6090   -1.2220    0.3160 C   0  0  0  0  0  0
    0.8580    0.9190    0.4910 C   0  0  2  0  0  0
    0.0790    0.1450    0.4240 H   0  0  0  0  0  0
    1.8000    2.6370   -0.9480 C   0  0  0  0  0  0
    3.0010    1.7820   -1.3590 C   0  0  0  0  0  0
    0.6220    1.8140   -0.6600 N   0  0  0  0  0  0
    5.8090   -1.8660    0.2390 O   0  0  0  0  0  0
    3.7390   -2.5360    1.7990 H   0  0  0  0  0  0
    1.6050   -1.3260    1.8780 H   0  0  0  0  0  0
    5.2220    0.2130   -1.1550 H   0  0  0  0  0  0
    0.6200    1.6520    1.8120 C   0  0  0  0  0  0
    1.5580    3.3300   -1.7620 H   0  0  0  0  0  0
    2.0520    3.2640   -0.0840 H   0  0  0  0  0  0
    2.8460    1.4010   -2.3760 H   0  0  0  0  0  0
    3.8980    2.4110   -1.3690 H   0  0  0  0  0  0
    0.4330    1.2290   -1.4750 H   0  0  0  0  0  0
    5.7990   -2.6220    0.8490 H   0  0  0  0  0  0
    1.6650    2.1840    2.5840 C   0  0  0  0  0  0
    2.6990    2.0790    2.2600 H   0  0  0  0  0  0
    1.3720    2.8580    3.7760 C   0  0  0  0  0  0
    0.0640    3.0380    4.2220 C   0  0  0  0  0  0
   -0.3340    3.8960    5.6640 Cl  0  0  0  0  0  0
   -0.9770    2.5220    3.4520 C   0  0  0  0  0  0
   -2.0120    2.6520    3.7630 H   0  0  0  0  0  0
   -0.7020    1.8400    2.2610 C   0  0  0  0  0  0
   -1.5350    1.4610    1.6690 H   0  0  0  0  0  0
    2.4820    3.3750    4.5400 N   0  3  0  0  0  0
    2.7510    2.8000    5.6030 O   0  0  0  0  0  0
    3.0970    4.3330    4.0540 O   0  0  0  0  0  0
  1  2  2  0  0  0
  1  6  1  0  0  0
  1 13  1  0  0  0
  2  3  1  0  0  0
  2 14  1  0  0  0
  3  4  2  0  0  0
  3  7  1  0  0  0
  4  5  1  0  0  0
  4 10  1  0  0  0
  5  6  2  0  0  0
  5 15  1  0  0  0
  6 12  1  0  0  0
  7  8  1  0  0  0
  7 11  1  0  0  0
  7 16  1  0  0  0
  9 10  1  0  0  0
  9 11  1  0  0  0
  9 17  1  0  0  0
  9 18  1  0  0  0
 10 19  1  0  0  0
 10 20  1  0  0  0
 11 21  1  0  0  0
 12 22  1  0  0  0
 16 23  2  0  0  0
 16 30  1  0  0  0
 23 24  1  0  0  0
 23 25  1  0  0  0
 25 26  2  0  0  0
 25 32  1  0  0  0
 26 27  1  0  0  0
 26 28  1  0  0  0
 28 29  1  0  0  0
 28 30  2  0  0  0
 30 31  1  0  0  0
 32 33  2  0  0  0
 32 34  2  0  0  0
M  CHG  1  32   1
M  END
> <s_m_entry_id>
47

> <s_m_entry_name>
ConMedNP.48

> <i_qp_#stars>
0

> <i_qp_#amine>
1

> <i_qp_#amidine>
0

> <i_qp_#acid>
0

> <i_qp_#amide>
0

> <i_qp_#rotor>
2

> <i_qp_#rtvFG>
0

> <i_qp_CNS>
1

> <r_qp_mol_MW>
   304.732

> <r_qp_dipole>
     8.287

> <r_qp_SASA>
   525.956

> <r_qp_FOSA>
    98.941

> <r_qp_FISA>
   170.683

> <r_qp_PISA>
   194.177

> <r_qp_WPSA>
    62.155

> <r_qp_volume>
   908.081

> <r_qp_donorHB>
     2.000

> <r_qp_accptHB>
     3.250

> <r_qp_dip^2/V>
   0.0756220

> <r_qp_ACxDN^.5/SA>
   0.0087390

> <r_qp_glob>
   0.8622480

> <r_qp_QPpolrz>
    30.758

> <r_qp_QPlogPC16>
    10.123

> <r_qp_QPlogPoct>
    16.208

> <r_qp_QPlogPw>
     9.178

> <r_qp_QPlogPo/w>
     2.181

> <r_qp_QPlogS>
    -3.279

> <r_qp_CIQPlogS>
    -3.711

> <r_qp_QPlogHERG>
    -5.413

> <r_qp_QPPCaco>
    59.459

> <r_qp_QPlogBB>
    -0.537

> <r_qp_QPPMDCK>
    56.726

> <r_qp_QPlogKp>
    -5.852

> <r_qp_IP(eV)>
     9.428

> <r_qp_EA(eV)>
     0.956

> <i_qp_#metab>
4

> <r_qp_QPlogKhsa>
     0.309

> <i_qp_HumanOralAbsorption>
3

> <r_qp_PercentHumanOralAbsorption>
    71.469

> <r_qp_SAfluorine>
     0.000

> <r_qp_SAamideO>
     0.000

> <r_qp_PSA>
    82.279

> <i_qp_#NandO>
5

> <i_qp_RuleOfFive>
0

> <i_qp_RuleOfThree>
0

> <i_qp_#ringatoms>
16

> <i_qp_#in34>
0

> <i_qp_#in56>
16

> <i_qp_#noncon>
3

> <i_qp_#nonHatm>
21

> <r_qp_Jm>
0.000226

$$$$
KN_UB_004
                    3D
 Structure written by MMmdl.
 63 65  0  0  1  0            999 V2000
    1.1430    0.4690   -1.0250 C   0  0  2  0  0  0
   -0.1490    1.1120   -1.0560 O   0  0  0  0  0  0
   -1.0920    0.1420   -1.6330 O   0  0  0  0  0  0
   -1.3940   -0.8070   -0.6010 C   0  0  2  0  0  0
   -0.1160   -1.6050   -0.2740 C   0  0  0  0  0  0
    1.0300   -0.6270    0.0680 C   0  0  1  0  0  0
   -2.5400   -1.6950   -1.0640 C   0  0  0  0  0  0
   -2.3420   -2.4080   -2.3780 C   0  0  0  0  0  0
   -3.2700   -2.8070   -2.7930 H   0  0  0  0  0  0
   -1.6430   -3.2410   -2.2570 H   0  0  0  0  0  0
   -1.9390   -1.7270   -3.1350 H   0  0  0  0  0  0
   -3.6640   -1.7910   -0.3220 C   0  0  0  0  0  0
   -4.8860   -2.6230   -0.5820 C   0  0  0  0  0  0
   -4.7290   -3.3710   -1.3620 H   0  0  0  0  0  0
   -5.9510   -1.7680   -1.0180 O   0  0  0  0  0  0
   -6.7300   -1.2080   -0.0450 C   0  0  0  0  0  0
   -7.8250   -0.3230   -0.6620 C   0  0  2  0  0  0
   -8.9540   -1.2100   -1.2290 C   0  0  0  0  0  0
   -7.2690    0.4310   -1.7680 O   0  0  0  0  0  0
   -6.3220    1.4400   -1.4410 C   0  0  0  0  0  0
   -5.8460    1.7680   -2.3700 H   0  0  0  0  0  0
   -5.5440    1.0680   -0.7700 H   0  0  0  0  0  0
   -6.8250    2.3060   -1.0030 H   0  0  0  0  0  0
   -8.3920    0.5780    0.4510 C   0  0  0  0  0  0
   -7.4200    1.2900    1.0740 F   0  0  0  0  0  0
   -9.0520   -0.1120    1.4100 F   0  0  0  0  0  0
   -9.2700    1.4840   -0.0520 F   0  0  0  0  0  0
   -6.5860   -1.4110    1.1550 O   0  0  0  0  0  0
   -5.1640   -3.1830    0.3190 H   0  0  0  0  0  0
   -3.7220   -1.2200    0.6060 H   0  0  0  0  0  0
   -1.7000   -0.2390    0.2880 H   0  0  0  0  0  0
    0.1780   -2.2220   -1.1300 H   0  0  0  0  0  0
    0.6590   -0.0990    0.9650 H   0  0  0  0  0  0
    2.9900   -2.2400   -0.5130 C   0  0  0  0  0  0
    3.8780   -2.7320   -0.0950 H   0  0  0  0  0  0
    3.3310   -1.7440   -1.4220 H   0  0  0  0  0  0
    2.2860   -3.0300   -0.7900 H   0  0  0  0  0  0
    2.1870   -2.0270    1.8320 C   0  0  0  0  0  0
    1.7720   -1.3740    2.6080 H   0  0  0  0  0  0
    3.1370   -2.4150    2.2180 H   0  0  0  0  0  0
    1.5170   -2.8840    1.7110 H   0  0  0  0  0  0
   -0.3170   -2.2840    0.5610 H   0  0  0  0  0  0
    2.3840   -1.2600    0.5020 C   0  0  0  0  0  0
    3.4160   -0.1450    0.7700 C   0  0  0  0  0  0
    4.4550   -0.3470    1.3930 O   0  0  0  0  0  0
    3.1790    1.2180    0.2360 C   0  0  0  0  0  0
    3.9000    1.9760    0.5180 H   0  0  0  0  0  0
    2.1550    1.4900   -0.5790 C   0  0  0  0  0  0
    2.0450    2.4990   -0.9710 H   0  0  0  0  0  0
    1.5130    0.0310   -2.4510 C   0  0  0  0  0  0
    0.9710   -0.8660   -2.7660 H   0  0  0  0  0  0
    2.5820   -0.1640   -2.5720 H   0  0  0  0  0  0
    1.2480    0.8150   -3.1720 H   0  0  0  0  0  0
   -9.5310   -0.9400   -2.4830 C   0  0  0  0  0  0
   -9.1850   -0.1010   -3.0840 H   0  0  0  0  0  0
  -10.5580   -1.7400   -2.9910 C   0  0  0  0  0  0
  -10.9860   -1.5160   -3.9650 H   0  0  0  0  0  0
  -11.0330   -2.8200   -2.2530 C   0  0  0  0  0  0
  -11.8320   -3.4410   -2.6490 H   0  0  0  0  0  0
  -10.4850   -3.0990   -1.0050 C   0  0  0  0  0  0
  -10.8600   -3.9380   -0.4230 H   0  0  0  0  0  0
   -9.4590   -2.3010   -0.4940 C   0  0  0  0  0  0
   -9.0660   -2.5440    0.4930 H   0  0  0  0  0  0
  1  2  1  0  0  0
  1  6  1  0  0  0
  1 48  1  0  0  0
  1 50  1  0  0  0
  2  3  1  0  0  0
  3  4  1  0  0  0
  4  5  1  0  0  0
  4  7  1  0  0  0
  4 31  1  0  0  0
  5  6  1  0  0  0
  5 32  1  0  0  0
  5 42  1  0  0  0
  6 33  1  0  0  0
  6 43  1  0  0  0
  7  8  1  0  0  0
  7 12  2  0  0  0
  8  9  1  0  0  0
  8 10  1  0  0  0
  8 11  1  0  0  0
 12 13  1  0  0  0
 12 30  1  0  0  0
 13 14  1  0  0  0
 13 15  1  0  0  0
 13 29  1  0  0  0
 15 16  1  0  0  0
 16 17  1  0  0  0
 16 28  2  0  0  0
 17 18  1  0  0  0
 17 19  1  0  0  0
 17 24  1  0  0  0
 18 54  2  0  0  0
 18 62  1  0  0  0
 19 20  1  0  0  0
 20 21  1  0  0  0
 20 22  1  0  0  0
 20 23  1  0  0  0
 24 25  1  0  0  0
 24 26  1  0  0  0
 24 27  1  0  0  0
 34 35  1  0  0  0
 34 36  1  0  0  0
 34 37  1  0  0  0
 34 43  1  0  0  0
 38 39  1  0  0  0
 38 40  1  0  0  0
 38 41  1  0  0  0
 38 43  1  0  0  0
 43 44  1  0  0  0
 44 45  2  0  0  0
 44 46  1  0  0  0
 46 47  1  0  0  0
 46 48  2  0  0  0
 48 49  1  0  0  0
 50 51  1  0  0  0
 50 52  1  0  0  0
 50 53  1  0  0  0
 54 55  1  0  0  0
 54 56  1  0  0  0
 56 57  1  0  0  0
 56 58  2  0  0  0
 58 59  1  0  0  0
 58 60  1  0  0  0
 60 61  1  0  0  0
 60 62  2  0  0  0
 62 63  1  0  0  0
M  END
> <s_m_entry_id>
48

> <s_m_entry_name>
ConMedNP.49

> <i_qp_#stars>
1

> <i_qp_#amine>
0

> <i_qp_#amidine>
0

> <i_qp_#acid>
0

> <i_qp_#amide>
0

> <i_qp_#rotor>
6

> <i_qp_#rtvFG>
1

> <i_qp_CNS>
0

> <r_qp_mol_MW>
   482.496

> <r_qp_dipole>
     5.825

> <r_qp_SASA>
   759.837

> <r_qp_FOSA>
   351.098

> <r_qp_FISA>
    83.623

> <r_qp_PISA>
   242.343

> <r_qp_WPSA>
    82.772

> <r_qp_volume>
  1415.995

> <r_qp_donorHB>
     0.000

> <r_qp_accptHB>
     6.450

> <r_qp_dip^2/V>
   0.0239610

> <r_qp_ACxDN^.5/SA>
   0.0000000

> <r_qp_glob>
   0.8025760

> <r_qp_QPpolrz>
    48.976

> <r_qp_QPlogPC16>
    13.163

> <r_qp_QPlogPoct>
    20.247

> <r_qp_QPlogPw>
     8.824

> <r_qp_QPlogPo/w>
     5.413

> <r_qp_QPlogS>
    -6.623

> <r_qp_CIQPlogS>
    -6.963

> <r_qp_QPlogHERG>
    -5.882

> <r_qp_QPPCaco>
  1595.512

> <r_qp_QPlogBB>
    -0.460

> <r_qp_QPPMDCK>
  2328.559

> <r_qp_QPlogKp>
    -1.631

> <r_qp_IP(eV)>
    10.019

> <r_qp_EA(eV)>
     0.450

> <i_qp_#metab>
5

> <r_qp_QPlogKhsa>
     0.748

> <i_qp_HumanOralAbsorption>
1

> <r_qp_PercentHumanOralAbsorption>
   100.000

> <r_qp_SAfluorine>
    82.772

> <r_qp_SAamideO>
     0.000

> <r_qp_PSA>
    76.623

> <i_qp_#NandO>
6

> <i_qp_RuleOfFive>
1

> <i_qp_RuleOfThree>
1

> <i_qp_#ringatoms>
16

> <i_qp_#in34>
0

> <i_qp_#in56>
16

> <i_qp_#noncon>
5

> <i_qp_#nonHatm>
34

> <r_qp_Jm>
0.00269

$$$$
KN_UB_005
                    3D
 Structure written by MMmdl.
 63 65  0  0  1  0            999 V2000
    1.5880   -0.0970   -1.6230 C   0  0  2  0  0  0
    0.4790    0.5470   -2.2880 O   0  0  0  0  0  0
   -0.5290   -0.4950   -2.5390 O   0  0  0  0  0  0
   -1.1920   -0.7430   -1.2900 C   0  0  2  0  0  0
   -0.1790   -1.3510   -0.2990 C   0  0  0  0  0  0
    1.0630   -0.4400   -0.2040 C   0  0  1  0  0  0
   -2.3800   -1.6680   -1.5220 C   0  0  0  0  0  0
   -2.1520   -2.8090   -2.4800 C   0  0  0  0  0  0
   -2.9310   -3.5730   -2.4310 H   0  0  0  0  0  0
   -1.2080   -3.3190   -2.2600 H   0  0  0  0  0  0
   -2.1100   -2.4370   -3.5090 H   0  0  0  0  0  0
   -3.5430   -1.4540   -0.8700 C   0  0  0  0  0  0
   -4.8080   -2.2550   -0.9730 C   0  0  0  0  0  0
   -4.8690   -2.8050   -1.9160 H   0  0  0  0  0  0
   -5.9440   -1.3720   -0.9640 O   0  0  0  0  0  0
   -6.5480   -1.1600    0.2440 C   0  0  0  0  0  0
   -8.6880    0.3110    3.2600 H   0  0  0  0  0  0
   -8.3170    1.5800    2.0910 H   0  0  0  0  0  0
   -7.0670    0.3770    2.5520 H   0  0  0  0  0  0
   -6.1110   -1.5800    1.3090 O   0  0  0  0  0  0
   -7.8600   -0.3640    0.0830 C   0  0  1  0  0  0
   -7.4290    1.0320   -0.4070 C   0  0  0  0  0  0
   -6.4830    1.5760    0.3990 F   0  0  0  0  0  0
   -8.4720    1.8980   -0.4260 F   0  0  0  0  0  0
   -6.9060    1.0210   -1.6550 F   0  0  0  0  0  0
   -8.8040   -1.1280   -0.8660 C   0  0  0  0  0  0
   -8.6090   -0.3240    1.3220 O   0  0  0  0  0  0
   -4.8660   -2.9880   -0.1610 H   0  0  0  0  0  0
   -3.5960   -0.6220   -0.1680 H   0  0  0  0  0  0
   -1.5470    0.2230   -0.9080 H   0  0  0  0  0  0
    0.1250   -2.3500   -0.6270 H   0  0  0  0  0  0
    0.6560    0.5100    0.1880 H   0  0  0  0  0  0
    2.7480   -2.2600    0.5920 C   0  0  0  0  0  0
    3.4110   -2.5390    1.4200 H   0  0  0  0  0  0
    3.3620   -2.3170   -0.3070 H   0  0  0  0  0  0
    1.9690   -3.0260    0.5320 H   0  0  0  0  0  0
    1.5720   -0.8210    2.2470 C   0  0  0  0  0  0
    1.1460    0.1630    2.4740 H   0  0  0  0  0  0
    2.3410   -1.0170    3.0040 H   0  0  0  0  0  0
    0.7900   -1.5740    2.3850 H   0  0  0  0  0  0
   -0.6570   -1.4650    0.6800 H   0  0  0  0  0  0
    2.1600   -0.8590    0.8170 C   0  0  0  0  0  0
    3.3170    0.1580    0.7700 C   0  0  0  0  0  0
    4.1450    0.2540    1.6720 O   0  0  0  0  0  0
    3.4760    1.0340   -0.4160 C   0  0  0  0  0  0
    4.2770    1.7640   -0.3700 H   0  0  0  0  0  0
    2.6990    0.9120   -1.4970 C   0  0  0  0  0  0
    2.8780    1.5600   -2.3520 H   0  0  0  0  0  0
    2.0950   -1.2490   -2.5050 C   0  0  0  0  0  0
    1.4420   -2.1260   -2.4620 H   0  0  0  0  0  0
    3.1060   -1.5740   -2.2430 H   0  0  0  0  0  0
    2.1220   -0.9410   -3.5580 H   0  0  0  0  0  0
   -9.3250   -0.5790   -2.0490 C   0  0  0  0  0  0
   -9.0950    0.4360   -2.3620 H   0  0  0  0  0  0
  -10.1670   -1.3280   -2.8780 C   0  0  0  0  0  0
  -10.5560   -0.8870   -3.7920 H   0  0  0  0  0  0
  -10.5100   -2.6340   -2.5380 C   0  0  0  0  0  0
  -11.1660   -3.2110   -3.1850 H   0  0  0  0  0  0
  -10.0190   -3.1940   -1.3640 C   0  0  0  0  0  0
  -10.2930   -4.2090   -1.0890 H   0  0  0  0  0  0
   -8.8200   -2.9060    0.3870 H   0  0  0  0  0  0
   -8.1290    0.5340    2.3470 C   0  0  0  0  0  0
   -9.1790   -2.4480   -0.5350 C   0  0  0  0  0  0
  1  2  1  0  0  0
  1  6  1  0  0  0
  1 47  1  0  0  0
  1 49  1  0  0  0
  2  3  1  0  0  0
  3  4  1  0  0  0
  4  5  1  0  0  0
  4  7  1  0  0  0
  4 30  1  0  0  0
  5  6  1  0  0  0
  5 31  1  0  0  0
  5 41  1  0  0  0
  6 32  1  0  0  0
  6 42  1  0  0  0
  7  8  1  0  0  0
  7 12  2  0  0  0
  8  9  1  0  0  0
  8 10  1  0  0  0
  8 11  1  0  0  0
 12 13  1  0  0  0
 12 29  1  0  0  0
 13 14  1  0  0  0
 13 15  1  0  0  0
 13 28  1  0  0  0
 15 16  1  0  0  0
 16 20  2  0  0  0
 16 21  1  0  0  0
 17 62  1  0  0  0
 18 62  1  0  0  0
 19 62  1  0  0  0
 21 22  1  0  0  0
 21 26  1  0  0  0
 21 27  1  0  0  0
 22 23  1  0  0  0
 22 24  1  0  0  0
 22 25  1  0  0  0
 26 53  2  0  0  0
 26 63  1  0  0  0
 27 62  1  0  0  0
 33 34  1  0  0  0
 33 35  1  0  0  0
 33 36  1  0  0  0
 33 42  1  0  0  0
 37 38  1  0  0  0
 37 39  1  0  0  0
 37 40  1  0  0  0
 37 42  1  0  0  0
 42 43  1  0  0  0
 43 44  2  0  0  0
 43 45  1  0  0  0
 45 46  1  0  0  0
 45 47  2  0  0  0
 47 48  1  0  0  0
 49 50  1  0  0  0
 49 51  1  0  0  0
 49 52  1  0  0  0
 53 54  1  0  0  0
 53 55  1  0  0  0
 55 56  1  0  0  0
 55 57  2  0  0  0
 57 58  1  0  0  0
 57 59  1  0  0  0
 59 60  1  0  0  0
 59 63  2  0  0  0
 61 63  1  0  0  0
M  END
> <s_m_entry_id>
49

> <s_m_entry_name>
ConMedNP.50

> <i_qp_#stars>
1

> <i_qp_#amine>
0

> <i_qp_#amidine>
0

> <i_qp_#acid>
0

> <i_qp_#amide>
0

> <i_qp_#rotor>
6

> <i_qp_#rtvFG>
1

> <i_qp_CNS>
0

> <r_qp_mol_MW>
   482.496

> <r_qp_dipole>
     5.377

> <r_qp_SASA>
   761.042

> <r_qp_FOSA>
   357.785

> <r_qp_FISA>
    85.676

> <r_qp_PISA>
   245.717

> <r_qp_WPSA>
    71.864

> <r_qp_volume>
  1413.313

> <r_qp_donorHB>
     0.000

> <r_qp_accptHB>
     6.450

> <r_qp_dip^2/V>
   0.0204540

> <r_qp_ACxDN^.5/SA>
   0.0000000

> <r_qp_glob>
   0.8002920

> <r_qp_QPpolrz>
    48.901

> <r_qp_QPlogPC16>
    13.256

> <r_qp_QPlogPoct>
    20.122

> <r_qp_QPlogPw>
     8.860

> <r_qp_QPlogPo/w>
     5.343

> <r_qp_QPlogS>
    -6.598

> <r_qp_CIQPlogS>
    -6.963

> <r_qp_QPlogHERG>
    -5.935

> <r_qp_QPPCaco>
  1525.583

> <r_qp_QPlogBB>
    -0.514

> <r_qp_QPPMDCK>
  1933.281

> <r_qp_QPlogKp>
    -1.657

> <r_qp_IP(eV)>
    10.039

> <r_qp_EA(eV)>
     0.404

> <i_qp_#metab>
5

> <r_qp_QPlogKhsa>
     0.741

> <i_qp_HumanOralAbsorption>
1

> <r_qp_PercentHumanOralAbsorption>
   100.000

> <r_qp_SAfluorine>
    71.864

> <r_qp_SAamideO>
     0.000

> <r_qp_PSA>
    77.560

> <i_qp_#NandO>
6

> <i_qp_RuleOfFive>
1

> <i_qp_RuleOfThree>
1

> <i_qp_#ringatoms>
16

> <i_qp_#in34>
0

> <i_qp_#in56>
16

> <i_qp_#noncon>
5

> <i_qp_#nonHatm>
34

> <r_qp_Jm>
0.002682

$$$$
KN_UB_005
                    3D
 Structure written by MMmdl.
 63 65  0  0  1  0            999 V2000
    1.5880   -0.0970   -1.6230 C   0  0  2  0  0  0
    0.4790    0.5470   -2.2880 O   0  0  0  0  0  0
   -0.5290   -0.4950   -2.5390 O   0  0  0  0  0  0
   -1.1920   -0.7430   -1.2900 C   0  0  2  0  0  0
   -0.1790   -1.3510   -0.2990 C   0  0  0  0  0  0
    1.0630   -0.4400   -0.2040 C   0  0  1  0  0  0
   -2.3800   -1.6680   -1.5220 C   0  0  0  0  0  0
   -2.1520   -2.8090   -2.4800 C   0  0  0  0  0  0
   -2.9310   -3.5730   -2.4310 H   0  0  0  0  0  0
   -1.2080   -3.3190   -2.2600 H   0  0  0  0  0  0
   -2.1100   -2.4370   -3.5090 H   0  0  0  0  0  0
   -3.5430   -1.4540   -0.8700 C   0  0  0  0  0  0
   -4.8080   -2.2550   -0.9730 C   0  0  0  0  0  0
   -4.8690   -2.8050   -1.9160 H   0  0  0  0  0  0
   -5.9440   -1.3720   -0.9640 O   0  0  0  0  0  0
   -6.5480   -1.1600    0.2440 C   0  0  0  0  0  0
   -8.6880    0.3110    3.2600 H   0  0  0  0  0  0
   -8.3170    1.5800    2.0910 H   0  0  0  0  0  0
   -7.0670    0.3770    2.5520 H   0  0  0  0  0  0
   -6.1110   -1.5800    1.3090 O   0  0  0  0  0  0
   -7.8600   -0.3640    0.0830 C   0  0  1  0  0  0
   -7.4290    1.0320   -0.4070 C   0  0  0  0  0  0
   -6.4830    1.5760    0.3990 F   0  0  0  0  0  0
   -8.4720    1.8980   -0.4260 F   0  0  0  0  0  0
   -6.9060    1.0210   -1.6550 F   0  0  0  0  0  0
   -8.8040   -1.1280   -0.8660 C   0  0  0  0  0  0
   -8.6090   -0.3240    1.3220 O   0  0  0  0  0  0
   -4.8660   -2.9880   -0.1610 H   0  0  0  0  0  0
   -3.5960   -0.6220   -0.1680 H   0  0  0  0  0  0
   -1.5470    0.2230   -0.9080 H   0  0  0  0  0  0
    0.1250   -2.3500   -0.6270 H   0  0  0  0  0  0
    0.6560    0.5100    0.1880 H   0  0  0  0  0  0
    2.7480   -2.2600    0.5920 C   0  0  0  0  0  0
    3.4110   -2.5390    1.4200 H   0  0  0  0  0  0
    3.3620   -2.3170   -0.3070 H   0  0  0  0  0  0
    1.9690   -3.0260    0.5320 H   0  0  0  0  0  0
    1.5720   -0.8210    2.2470 C   0  0  0  0  0  0
    1.1460    0.1630    2.4740 H   0  0  0  0  0  0
    2.3410   -1.0170    3.0040 H   0  0  0  0  0  0
    0.7900   -1.5740    2.3850 H   0  0  0  0  0  0
   -0.6570   -1.4650    0.6800 H   0  0  0  0  0  0
    2.1600   -0.8590    0.8170 C   0  0  0  0  0  0
    3.3170    0.1580    0.7700 C   0  0  0  0  0  0
    4.1450    0.2540    1.6720 O   0  0  0  0  0  0
    3.4760    1.0340   -0.4160 C   0  0  0  0  0  0
    4.2770    1.7640   -0.3700 H   0  0  0  0  0  0
    2.6990    0.9120   -1.4970 C   0  0  0  0  0  0
    2.8780    1.5600   -2.3520 H   0  0  0  0  0  0
    2.0950   -1.2490   -2.5050 C   0  0  0  0  0  0
    1.4420   -2.1260   -2.4620 H   0  0  0  0  0  0
    3.1060   -1.5740   -2.2430 H   0  0  0  0  0  0
    2.1220   -0.9410   -3.5580 H   0  0  0  0  0  0
   -9.3250   -0.5790   -2.0490 C   0  0  0  0  0  0
   -9.0950    0.4360   -2.3620 H   0  0  0  0  0  0
  -10.1670   -1.3280   -2.8780 C   0  0  0  0  0  0
  -10.5560   -0.8870   -3.7920 H   0  0  0  0  0  0
  -10.5100   -2.6340   -2.5380 C   0  0  0  0  0  0
  -11.1660   -3.2110   -3.1850 H   0  0  0  0  0  0
  -10.0190   -3.1940   -1.3640 C   0  0  0  0  0  0
  -10.2930   -4.2090   -1.0890 H   0  0  0  0  0  0
   -8.8200   -2.9060    0.3870 H   0  0  0  0  0  0
   -8.1290    0.5340    2.3470 C   0  0  0  0  0  0
   -9.1790   -2.4480   -0.5350 C   0  0  0  0  0  0
  1  2  1  0  0  0
  1  6  1  0  0  0
  1 47  1  0  0  0
  1 49  1  0  0  0
  2  3  1  0  0  0
  3  4  1  0  0  0
  4  5  1  0  0  0
  4  7  1  0  0  0
  4 30  1  0  0  0
  5  6  1  0  0  0
  5 31  1  0  0  0
  5 41  1  0  0  0
  6 32  1  0  0  0
  6 42  1  0  0  0
  7  8  1  0  0  0
  7 12  2  0  0  0
  8  9  1  0  0  0
  8 10  1  0  0  0
  8 11  1  0  0  0
 12 13  1  0  0  0
 12 29  1  0  0  0
 13 14  1  0  0  0
 13 15  1  0  0  0
 13 28  1  0  0  0
 15 16  1  0  0  0
 16 20  2  0  0  0
 16 21  1  0  0  0
 17 62  1  0  0  0
 18 62  1  0  0  0
 19 62  1  0  0  0
 21 22  1  0  0  0
 21 26  1  0  0  0
 21 27  1  0  0  0
 22 23  1  0  0  0
 22 24  1  0  0  0
 22 25  1  0  0  0
 26 53  2  0  0  0
 26 63  1  0  0  0
 27 62  1  0  0  0
 33 34  1  0  0  0
 33 35  1  0  0  0
 33 36  1  0  0  0
 33 42  1  0  0  0
 37 38  1  0  0  0
 37 39  1  0  0  0
 37 40  1  0  0  0
 37 42  1  0  0  0
 42 43  1  0  0  0
 43 44  2  0  0  0
 43 45  1  0  0  0
 45 46  1  0  0  0
 45 47  2  0  0  0
 47 48  1  0  0  0
 49 50  1  0  0  0
 49 51  1  0  0  0
 49 52  1  0  0  0
 53 54  1  0  0  0
 53 55  1  0  0  0
 55 56  1  0  0  0
 55 57  2  0  0  0
 57 58  1  0  0  0
 57 59  1  0  0  0
 59 60  1  0  0  0
 59 63  2  0  0  0
 61 63  1  0  0  0
M  END
> <s_m_entry_id>
50

> <s_m_entry_name>
ConMedNP.51

> <i_qp_#stars>
1

> <i_qp_#amine>
0

> <i_qp_#amidine>
0

> <i_qp_#acid>
0

> <i_qp_#amide>
0

> <i_qp_#rotor>
6

> <i_qp_#rtvFG>
1

> <i_qp_CNS>
0

> <r_qp_mol_MW>
   482.496

> <r_qp_dipole>
     5.377

> <r_qp_SASA>
   761.042

> <r_qp_FOSA>
   357.785

> <r_qp_FISA>
    85.676

> <r_qp_PISA>
   245.717

> <r_qp_WPSA>
    71.864

> <r_qp_volume>
  1413.313

> <r_qp_donorHB>
     0.000

> <r_qp_accptHB>
     6.450

> <r_qp_dip^2/V>
   0.0204540

> <r_qp_ACxDN^.5/SA>
   0.0000000

> <r_qp_glob>
   0.8002920

> <r_qp_QPpolrz>
    48.901

> <r_qp_QPlogPC16>
    13.256

> <r_qp_QPlogPoct>
    20.122

> <r_qp_QPlogPw>
     8.860

> <r_qp_QPlogPo/w>
     5.343

> <r_qp_QPlogS>
    -6.598

> <r_qp_CIQPlogS>
    -6.963

> <r_qp_QPlogHERG>
    -5.935

> <r_qp_QPPCaco>
  1525.583

> <r_qp_QPlogBB>
    -0.514

> <r_qp_QPPMDCK>
  1933.281

> <r_qp_QPlogKp>
    -1.657

> <r_qp_IP(eV)>
    10.039

> <r_qp_EA(eV)>
     0.404

> <i_qp_#metab>
5

> <r_qp_QPlogKhsa>
     0.741

> <i_qp_HumanOralAbsorption>
1

> <r_qp_PercentHumanOralAbsorption>
   100.000

> <r_qp_SAfluorine>
    71.864

> <r_qp_SAamideO>
     0.000

> <r_qp_PSA>
    77.560

> <i_qp_#NandO>
6

> <i_qp_RuleOfFive>
1

> <i_qp_RuleOfThree>
1

> <i_qp_#ringatoms>
16

> <i_qp_#in34>
0

> <i_qp_#in56>
16

> <i_qp_#noncon>
5

> <i_qp_#nonHatm>
34

> <r_qp_Jm>
0.002682

$$$$
SE_UB_17_52R
                    3D
 Structure written by MMmdl.
 35 37  0  0  1  0            999 V2000
   -2.6310   -2.1740   -0.2400 C   0  0  0  0  0  0
   -1.8520   -1.0760   -0.6100 C   0  0  0  0  0  0
   -2.2270    0.2290   -0.2420 C   0  0  0  0  0  0
   -3.4070    0.4180    0.5060 C   0  0  0  0  0  0
   -4.1770   -0.6900    0.8840 C   0  0  0  0  0  0
   -3.7880   -1.9710    0.5040 C   0  0  0  0  0  0
   -1.3710    1.4170   -0.6720 C   0  0  2  0  0  0
   -0.3400    1.1310   -0.4160 H   0  0  0  0  0  0
   -3.0790    2.9080    0.2000 C   0  0  0  0  0  0
   -3.8130    1.7980    0.9570 C   0  0  0  0  0  0
   -1.6410    2.6420    0.1130 N   0  0  0  0  0  0
   -4.5770   -3.0160    0.8890 O   0  0  0  0  0  0
   -2.3200   -3.1700   -0.5410 H   0  0  0  0  0  0
   -0.9490   -1.2410   -1.1940 H   0  0  0  0  0  0
   -5.0790   -0.5620    1.4760 H   0  0  0  0  0  0
   -1.3690    1.7120   -2.1710 C   0  0  0  0  0  0
   -3.2330    3.8600    0.7210 H   0  0  0  0  0  0
   -3.5080    3.0400   -0.8010 H   0  0  0  0  0  0
   -3.5930    1.8830    2.0290 H   0  0  0  0  0  0
   -4.8930    1.9320    0.8250 H   0  0  0  0  0  0
   -1.2840    2.4900    1.0560 H   0  0  0  0  0  0
   -4.1960   -3.8370    0.5380 H   0  0  0  0  0  0
   -0.2420    2.3280   -2.7430 C   0  0  0  0  0  0
    0.6140    2.5820   -2.1200 H   0  0  0  0  0  0
   -0.2000    2.6320   -4.1060 C   0  0  0  0  0  0
    0.6910    3.1040   -4.5170 H   0  0  0  0  0  0
   -1.2930    2.3420   -4.9320 C   0  0  0  0  0  0
   -1.2380    2.6500   -6.4040 C   0  0  0  0  0  0
   -0.5570    3.7970   -6.6850 F   0  0  0  0  0  0
   -2.4680    2.8040   -6.9690 F   0  0  0  0  0  0
   -0.6200    1.6670   -7.1160 F   0  0  0  0  0  0
   -2.4220    1.7320   -4.3700 C   0  0  0  0  0  0
   -3.2840    1.4930   -4.9900 H   0  0  0  0  0  0
   -2.4630    1.4290   -3.0050 C   0  0  0  0  0  0
   -3.3640    0.9710   -2.6030 H   0  0  0  0  0  0
  1  2  2  0  0  0
  1  6  1  0  0  0
  1 13  1  0  0  0
  2  3  1  0  0  0
  2 14  1  0  0  0
  3  4  2  0  0  0
  3  7  1  0  0  0
  4  5  1  0  0  0
  4 10  1  0  0  0
  5  6  2  0  0  0
  5 15  1  0  0  0
  6 12  1  0  0  0
  7  8  1  0  0  0
  7 11  1  0  0  0
  7 16  1  0  0  0
  9 10  1  0  0  0
  9 11  1  0  0  0
  9 17  1  0  0  0
  9 18  1  0  0  0
 10 19  1  0  0  0
 10 20  1  0  0  0
 11 21  1  0  0  0
 12 22  1  0  0  0
 16 23  2  0  0  0
 16 34  1  0  0  0
 23 24  1  0  0  0
 23 25  1  0  0  0
 25 26  1  0  0  0
 25 27  2  0  0  0
 27 28  1  0  0  0
 27 32  1  0  0  0
 28 29  1  0  0  0
 28 30  1  0  0  0
 28 31  1  0  0  0
 32 33  1  0  0  0
 32 34  2  0  0  0
 34 35  1  0  0  0
M  END
> <s_m_entry_id>
51

> <s_m_entry_name>
ConMedNP.52

> <i_qp_#stars>
0

> <i_qp_#amine>
1

> <i_qp_#amidine>
0

> <i_qp_#acid>
0

> <i_qp_#amide>
0

> <i_qp_#rotor>
1

> <i_qp_#rtvFG>
0

> <i_qp_CNS>
2

> <r_qp_mol_MW>
   293.288

> <r_qp_dipole>
     5.101

> <r_qp_SASA>
   512.583

> <r_qp_FOSA>
    98.113

> <r_qp_FISA>
    76.885

> <r_qp_PISA>
   218.835

> <r_qp_WPSA>
   118.750

> <r_qp_volume>
   889.716

> <r_qp_donorHB>
     2.000

> <r_qp_accptHB>
     2.250

> <r_qp_dip^2/V>
   0.0292490

> <r_qp_ACxDN^.5/SA>
   0.0062080

> <r_qp_glob>
   0.8727750

> <r_qp_QPpolrz>
    30.900

> <r_qp_QPlogPC16>
     8.299

> <r_qp_QPlogPoct>
    14.998

> <r_qp_QPlogPw>
     7.931

> <r_qp_QPlogPo/w>
     3.349

> <r_qp_QPlogS>
    -3.705

> <r_qp_CIQPlogS>
    -3.828

> <r_qp_QPlogHERG>
    -5.360

> <r_qp_QPPCaco>
   460.996

> <r_qp_QPlogBB>
     0.520

> <r_qp_QPPMDCK>
  1059.829

> <r_qp_QPlogKp>
    -4.132

> <r_qp_IP(eV)>
     9.344

> <r_qp_EA(eV)>
     0.468

> <i_qp_#metab>
3

> <r_qp_QPlogKhsa>
     0.456

> <i_qp_HumanOralAbsorption>
3

> <r_qp_PercentHumanOralAbsorption>
    94.229

> <r_qp_SAfluorine>
   118.750

> <r_qp_SAamideO>
     0.000

> <r_qp_PSA>
    37.007

> <i_qp_#NandO>
2

> <i_qp_RuleOfFive>
0

> <i_qp_RuleOfThree>
0

> <i_qp_#ringatoms>
16

> <i_qp_#in34>
0

> <i_qp_#in56>
16

> <i_qp_#noncon>
3

> <i_qp_#nonHatm>
21

> <r_qp_Jm>
0.004265

$$$$
SE_UB_17_62R
                    3D
 Structure written by MMmdl.
 32 34  0  0  1  0            999 V2000
   -2.1590   -1.9900   -0.1900 C   0  0  0  0  0  0
   -1.0740   -1.1570   -0.4690 C   0  0  0  0  0  0
   -1.1430    0.2240   -0.2110 C   0  0  0  0  0  0
   -2.3260    0.7630    0.3330 C   0  0  0  0  0  0
   -3.4070   -0.0820    0.6190 C   0  0  0  0  0  0
   -3.3170   -1.4440    0.3520 C   0  0  0  0  0  0
    0.0440    1.1210   -0.5470 C   0  0  2  0  0  0
    0.9200    0.6040   -0.1300 H   0  0  0  0  0  0
   -1.3170    3.0580   -0.0010 C   0  0  0  0  0  0
   -2.4150    2.2300    0.6710 C   0  0  0  0  0  0
   -0.0010    2.4290    0.1420 N   0  0  0  0  0  0
   -4.4010   -2.2200    0.6440 O   0  0  0  0  0  0
   -2.0810   -3.0520   -0.4010 H   0  0  0  0  0  0
   -0.1720   -1.5900   -0.8970 H   0  0  0  0  0  0
   -4.3200    0.3170    1.0530 H   0  0  0  0  0  0
    0.3240    1.2950   -2.0390 C   0  0  0  0  0  0
   -1.2860    4.0530    0.4580 H   0  0  0  0  0  0
   -1.5520    3.2230   -1.0590 H   0  0  0  0  0  0
   -2.3330    2.3330    1.7600 H   0  0  0  0  0  0
   -3.3920    2.6240    0.3680 H   0  0  0  0  0  0
    0.1700    2.2630    1.1340 H   0  0  0  0  0  0
   -4.1990   -3.1420    0.4140 H   0  0  0  0  0  0
   -0.6860    1.2360   -3.0180 C   0  0  0  0  0  0
   -1.7210    1.0550   -2.7370 H   0  0  0  0  0  0
   -0.3860    1.4140   -4.3730 C   0  0  0  0  0  0
   -1.1800    1.3610   -5.1140 H   0  0  0  0  0  0
    0.9240    1.6620   -4.7710 C   0  0  0  0  0  0
    1.1690    1.8030   -5.8190 H   0  0  0  0  0  0
    3.1850    1.9840   -4.1900 F   0  0  0  0  0  0
    1.9240    1.7360   -3.8100 C   0  0  0  0  0  0
    1.6390    1.5600   -2.4590 C   0  0  0  0  0  0
    2.4470    1.6400   -1.7370 H   0  0  0  0  0  0
  1  2  2  0  0  0
  1  6  1  0  0  0
  1 13  1  0  0  0
  2  3  1  0  0  0
  2 14  1  0  0  0
  3  4  2  0  0  0
  3  7  1  0  0  0
  4  5  1  0  0  0
  4 10  1  0  0  0
  5  6  2  0  0  0
  5 15  1  0  0  0
  6 12  1  0  0  0
  7  8  1  0  0  0
  7 11  1  0  0  0
  7 16  1  0  0  0
  9 10  1  0  0  0
  9 11  1  0  0  0
  9 17  1  0  0  0
  9 18  1  0  0  0
 10 19  1  0  0  0
 10 20  1  0  0  0
 11 21  1  0  0  0
 12 22  1  0  0  0
 16 23  2  0  0  0
 16 31  1  0  0  0
 23 24  1  0  0  0
 23 25  1  0  0  0
 25 26  1  0  0  0
 25 27  2  0  0  0
 27 28  1  0  0  0
 27 30  1  0  0  0
 29 30  1  0  0  0
 30 31  2  0  0  0
 31 32  1  0  0  0
M  END
> <s_m_entry_id>
52

> <s_m_entry_name>
ConMedNP.53

> <i_qp_#stars>
0

> <i_qp_#amine>
1

> <i_qp_#amidine>
0

> <i_qp_#acid>
0

> <i_qp_#amide>
0

> <i_qp_#rotor>
1

> <i_qp_#rtvFG>
0

> <i_qp_CNS>
1

> <r_qp_mol_MW>
   243.280

> <r_qp_dipole>
     2.648

> <r_qp_SASA>
   470.359

> <r_qp_FOSA>
    99.165

> <r_qp_FISA>
    76.927

> <r_qp_PISA>
   247.993

> <r_qp_WPSA>
    46.275

> <r_qp_volume>
   805.096

> <r_qp_donorHB>
     2.000

> <r_qp_accptHB>
     2.250

> <r_qp_dip^2/V>
   0.0087100

> <r_qp_ACxDN^.5/SA>
   0.0067650

> <r_qp_glob>
   0.8898170

> <r_qp_QPpolrz>
    27.792

> <r_qp_QPlogPC16>
     8.244

> <r_qp_QPlogPoct>
    13.343

> <r_qp_QPlogPw>
     8.002

> <r_qp_QPlogPo/w>
     2.576

> <r_qp_QPlogS>
    -2.645

> <r_qp_CIQPlogS>
    -2.821

> <r_qp_QPlogHERG>
    -5.224

> <r_qp_QPPCaco>
   460.577

> <r_qp_QPlogBB>
     0.368

> <r_qp_QPPMDCK>
   424.417

> <r_qp_QPlogKp>
    -4.030

> <r_qp_IP(eV)>
     9.242

> <r_qp_EA(eV)>
     0.006

> <i_qp_#metab>
4

> <r_qp_QPlogKhsa>
     0.235

> <i_qp_HumanOralAbsorption>
3

> <r_qp_PercentHumanOralAbsorption>
    89.694

> <r_qp_SAfluorine>
    46.275

> <r_qp_SAamideO>
     0.000

> <r_qp_PSA>
    37.006

> <i_qp_#NandO>
2

> <i_qp_RuleOfFive>
0

> <i_qp_RuleOfThree>
0

> <i_qp_#ringatoms>
16

> <i_qp_#in34>
0

> <i_qp_#in56>
16

> <i_qp_#noncon>
3

> <i_qp_#nonHatm>
18

> <r_qp_Jm>
0.051406

$$$$
SE_UB_20_39S
                    3D
 Structure written by MMmdl.
 35 37  0  0  1  0            999 V2000
    1.1360    0.6880    0.0000 C   0  0  0  0  0  0
   -0.1400    1.2530   -0.1430 C   0  0  0  0  0  0
   -0.2950    2.3150    0.0280 H   0  0  0  0  0  0
   -1.2200    0.4580   -0.5070 C   0  0  0  0  0  0
   -2.4370    1.0600   -0.6380 O   0  0  0  0  0  0
   -3.0930    0.3880   -0.8840 H   0  0  0  0  0  0
   -1.0570   -0.9040   -0.7260 C   0  0  0  0  0  0
   -1.8940   -1.5340   -1.0110 H   0  0  0  0  0  0
    0.2080   -1.4760   -0.5730 C   0  0  0  0  0  0
    0.3170   -2.5450   -0.7430 H   0  0  0  0  0  0
    1.3220   -0.6960   -0.1980 C   0  0  0  0  0  0
    2.7160   -1.3450   -0.0390 C   0  0  2  0  0  0
    3.2000   -1.7430   -1.4600 C   0  0  0  0  0  0
    3.2120   -0.8870   -2.1450 H   0  0  0  0  0  0
    2.5480   -2.4950   -1.9210 H   0  0  0  0  0  0
    4.2150   -2.1600   -1.4420 H   0  0  0  0  0  0
    2.6410   -2.5490    0.9360 C   0  0  0  0  0  0
    3.7290   -0.4200    0.5350 N   0  0  0  0  0  0
    4.6620   -0.7930    0.3690 H   0  0  0  0  0  0
    3.6320    0.9480    0.0400 C   0  0  0  0  0  0
    3.7860    0.9880   -1.0450 H   0  0  0  0  0  0
    4.4320    1.5460    0.4890 H   0  0  0  0  0  0
    2.2880    1.5600    0.4210 C   0  0  0  0  0  0
    2.2050    2.5470   -0.0500 H   0  0  0  0  0  0
    2.2360    1.7030    1.5080 H   0  0  0  0  0  0
    2.2250   -2.3230    2.2690 C   0  0  0  0  0  0
    1.9710   -1.3140    2.5930 H   0  0  0  0  0  0
    2.1350   -3.3680    3.1900 C   0  0  0  0  0  0
    1.8140   -3.1810    4.2090 H   0  0  0  0  0  0
    2.4640   -4.6550    2.7900 C   0  0  0  0  0  0
    2.3800   -5.6620    3.6700 F   0  0  0  0  0  0
    2.8820   -4.9130    1.4920 C   0  0  0  0  0  0
    3.1380   -5.9280    1.2010 H   0  0  0  0  0  0
    2.9720   -3.8660    0.5690 C   0  0  0  0  0  0
    3.3060   -4.1110   -0.4360 H   0  0  0  0  0  0
  1  2  2  0  0  0
  1 11  1  0  0  0
  1 23  1  0  0  0
  2  3  1  0  0  0
  2  4  1  0  0  0
  4  5  1  0  0  0
  4  7  2  0  0  0
  5  6  1  0  0  0
  7  8  1  0  0  0
  7  9  1  0  0  0
  9 10  1  0  0  0
  9 11  2  0  0  0
 11 12  1  0  0  0
 12 13  1  0  0  0
 12 17  1  0  0  0
 12 18  1  0  0  0
 13 14  1  0  0  0
 13 15  1  0  0  0
 13 16  1  0  0  0
 17 26  2  0  0  0
 17 34  1  0  0  0
 18 19  1  0  0  0
 18 20  1  0  0  0
 20 21  1  0  0  0
 20 22  1  0  0  0
 20 23  1  0  0  0
 23 24  1  0  0  0
 23 25  1  0  0  0
 26 27  1  0  0  0
 26 28  1  0  0  0
 28 29  1  0  0  0
 28 30  2  0  0  0
 30 31  1  0  0  0
 30 32  1  0  0  0
 32 33  1  0  0  0
 32 34  2  0  0  0
 34 35  1  0  0  0
M  END
> <s_m_entry_id>
53

> <s_m_entry_name>
ConMedNP.54

> <i_qp_#stars>
1

> <i_qp_#amine>
1

> <i_qp_#amidine>
0

> <i_qp_#acid>
0

> <i_qp_#amide>
0

> <i_qp_#rotor>
1

> <i_qp_#rtvFG>
0

> <i_qp_CNS>
1

> <r_qp_mol_MW>
   257.307

> <r_qp_dipole>
     2.633

> <r_qp_SASA>
   489.880

> <r_qp_FOSA>
   143.798

> <r_qp_FISA>
    68.929

> <r_qp_PISA>
   230.771

> <r_qp_WPSA>
    46.381

> <r_qp_volume>
   841.048

> <r_qp_donorHB>
     2.000

> <r_qp_accptHB>
     1.750

> <r_qp_dip^2/V>
   0.0082400

> <r_qp_ACxDN^.5/SA>
   0.0050520

> <r_qp_glob>
   0.8796090

> <r_qp_QPpolrz>
    29.067

> <r_qp_QPlogPC16>
     8.356

> <r_qp_QPlogPoct>
    13.426

> <r_qp_QPlogPw>
     7.385

> <r_qp_QPlogPo/w>
     3.121

> <r_qp_QPlogS>
    -3.106

> <r_qp_CIQPlogS>
    -3.266

> <r_qp_QPlogHERG>
    -5.307

> <r_qp_QPPCaco>
   548.463

> <r_qp_QPlogBB>
     0.422

> <r_qp_QPPMDCK>
   513.282

> <r_qp_QPlogKp>
    -3.944

> <r_qp_IP(eV)>
     9.091

> <r_qp_EA(eV)>
    -0.060

> <i_qp_#metab>
2

> <r_qp_QPlogKhsa>
     0.398

> <i_qp_HumanOralAbsorption>
3

> <r_qp_PercentHumanOralAbsorption>
    94.246

> <r_qp_SAfluorine>
    46.381

> <r_qp_SAamideO>
     0.000

> <r_qp_PSA>
    34.476

> <i_qp_#NandO>
2

> <i_qp_RuleOfFive>
0

> <i_qp_RuleOfThree>
0

> <i_qp_#ringatoms>
16

> <i_qp_#in34>
0

> <i_qp_#in56>
16

> <i_qp_#noncon>
3

> <i_qp_#nonHatm>
19

> <r_qp_Jm>
0.022969

$$$$
SE_UB_19_65R
                    3D
 Structure written by MMmdl.
 35 38  0  0  1  0            999 V2000
    0.3910    1.7270   -0.7990 C   0  0  0  0  0  0
   -0.7170    2.4680   -1.2550 C   0  0  0  0  0  0
   -1.2520    3.1320   -0.5830 H   0  0  0  0  0  0
   -1.1250    2.3410   -2.5880 C   0  0  0  0  0  0
   -1.9790    2.9110   -2.9440 H   0  0  0  0  0  0
   -0.4490    1.4900   -3.4610 C   0  0  0  0  0  0
   -0.7830    1.4050   -4.4930 H   0  0  0  0  0  0
    0.6520    0.7430   -3.0320 C   0  0  0  0  0  0
    1.1760    0.0820   -3.7160 H   0  0  0  0  0  0
    1.0510    0.8810   -1.6970 C   0  0  0  0  0  0
    2.0840    0.2760   -1.0130 N   0  0  0  0  0  0
    2.1080    0.7220    0.2800 C   0  0  0  0  0  0
    1.0620    1.6080    0.4460 C   0  0  0  0  0  0
    3.0630    0.2810    1.3520 C   0  0  1  0  0  0
    2.7240   -0.7060    1.6940 H   0  0  0  0  0  0
    4.5030    0.1550    0.8720 C   0  0  0  0  0  0
    2.9870    1.2050    2.5120 N   0  0  0  0  0  0
    3.4410    2.0770    2.2450 H   0  0  0  0  0  0
    1.5850    1.5090    2.8760 C   0  0  0  0  0  0
    1.5830    2.1210    3.7850 H   0  0  0  0  0  0
    1.0700    0.5740    3.1310 H   0  0  0  0  0  0
    0.8120    2.2560    1.7630 C   0  0  0  0  0  0
    1.1510    3.2980    1.7170 H   0  0  0  0  0  0
   -0.2580    2.2600    1.9970 H   0  0  0  0  0  0
    2.7260   -0.3940   -1.4160 H   0  0  0  0  0  0
    5.2300   -1.0180    1.1420 C   0  0  0  0  0  0
    4.7700   -1.8370    1.6910 H   0  0  0  0  0  0
    6.5530   -1.1480    0.7180 C   0  0  0  0  0  0
    7.1140   -2.0530    0.9260 H   0  0  0  0  0  0
    7.1580   -0.1040    0.0290 C   0  0  0  0  0  0
    8.4290   -0.2290   -0.3750 F   0  0  0  0  0  0
    6.4670    1.0700   -0.2430 C   0  0  0  0  0  0
    6.9600    1.8750   -0.7780 H   0  0  0  0  0  0
    5.1430    1.2020    0.1790 C   0  0  0  0  0  0
    4.6100    2.1260   -0.0360 H   0  0  0  0  0  0
  1  2  2  0  0  0
  1 10  1  0  0  0
  1 13  1  0  0  0
  2  3  1  0  0  0
  2  4  1  0  0  0
  4  5  1  0  0  0
  4  6  2  0  0  0
  6  7  1  0  0  0
  6  8  1  0  0  0
  8  9  1  0  0  0
  8 10  2  0  0  0
 10 11  1  0  0  0
 11 12  1  0  0  0
 11 25  1  0  0  0
 12 13  2  0  0  0
 12 14  1  0  0  0
 13 22  1  0  0  0
 14 15  1  0  0  0
 14 16  1  0  0  0
 14 17  1  0  0  0
 16 26  2  0  0  0
 16 34  1  0  0  0
 17 18  1  0  0  0
 17 19  1  0  0  0
 19 20  1  0  0  0
 19 21  1  0  0  0
 19 22  1  0  0  0
 22 23  1  0  0  0
 22 24  1  0  0  0
 26 27  1  0  0  0
 26 28  1  0  0  0
 28 29  1  0  0  0
 28 30  2  0  0  0
 30 31  1  0  0  0
 30 32  1  0  0  0
 32 33  1  0  0  0
 32 34  2  0  0  0
 34 35  1  0  0  0
M  END
> <s_m_entry_id>
54

> <s_m_entry_name>
ConMedNP.55

> <i_qp_#stars>
2

> <i_qp_#amine>
1

> <i_qp_#amidine>
0

> <i_qp_#acid>
0

> <i_qp_#amide>
0

> <i_qp_#rotor>
0

> <i_qp_#rtvFG>
0

> <i_qp_CNS>
2

> <r_qp_mol_MW>
   266.317

> <r_qp_dipole>
     0.676

> <r_qp_SASA>
   511.767

> <r_qp_FOSA>
   108.017

> <r_qp_FISA>
    33.057

> <r_qp_PISA>
   324.348

> <r_qp_WPSA>
    46.344

> <r_qp_volume>
   874.425

> <r_qp_donorHB>
     2.000

> <r_qp_accptHB>
     1.500

> <r_qp_dip^2/V>
   0.0005230

> <r_qp_ACxDN^.5/SA>
   0.0041450

> <r_qp_glob>
   0.8641210

> <r_qp_QPpolrz>
    31.938

> <r_qp_QPlogPC16>
     9.009

> <r_qp_QPlogPoct>
    14.161

> <r_qp_QPlogPw>
     7.805

> <r_qp_QPlogPo/w>
     3.654

> <r_qp_QPlogS>
    -3.723

> <r_qp_CIQPlogS>
    -3.712

> <r_qp_QPlogHERG>
    -6.004

> <r_qp_QPPCaco>
  1200.376

> <r_qp_QPlogBB>
     0.781

> <r_qp_QPPMDCK>
  1196.283

> <r_qp_QPlogKp>
    -3.049

> <r_qp_IP(eV)>
     8.271

> <r_qp_EA(eV)>
     0.263

> <i_qp_#metab>
2

> <r_qp_QPlogKhsa>
     0.565

> <i_qp_HumanOralAbsorption>
3

> <r_qp_PercentHumanOralAbsorption>
   100.000

> <r_qp_SAfluorine>
    46.344

> <r_qp_SAamideO>
     0.000

> <r_qp_PSA>
    26.984

> <i_qp_#NandO>
2

> <i_qp_RuleOfFive>
0

> <i_qp_RuleOfThree>
0

> <i_qp_#ringatoms>
19

> <i_qp_#in34>
0

> <i_qp_#in56>
19

> <i_qp_#noncon>
3

> <i_qp_#nonHatm>
20

> <r_qp_Jm>
0.044999

$$$$
SE_UB_17_63R
                    3D
 Structure written by MMmdl.
 32 34  0  0  1  0            999 V2000
    2.2400   -1.9760    0.6740 C   0  0  0  0  0  0
    1.1280   -1.1610    0.8540 C   0  0  0  0  0  0
    1.0960    0.1560    0.3830 C   0  0  0  0  0  0
    2.2360    0.6640   -0.2620 C   0  0  0  0  0  0
    3.3540   -0.1540   -0.4430 C   0  0  0  0  0  0
    3.3610   -1.4660    0.0150 C   0  0  0  0  0  0
   -0.1310    1.0380    0.6510 C   0  0  2  0  0  0
   -1.0010    0.4950    0.2820 H   0  0  0  0  0  0
    1.2270    2.9580   -0.0350 C   0  0  0  0  0  0
    2.2700    2.0970   -0.7550 C   0  0  0  0  0  0
   -0.1000    2.3460   -0.0260 N   0  0  0  0  0  0
    4.4930   -2.2080   -0.2000 O   0  0  0  0  0  0
    2.2370   -2.9970    1.0430 H   0  0  0  0  0  0
    0.2610   -1.5650    1.3660 H   0  0  0  0  0  0
    4.2400    0.2290   -0.9380 H   0  0  0  0  0  0
   -0.1380    1.3220    2.0730 C   0  0  0  0  0  0
    1.1510    3.9460   -0.4980 H   0  0  0  0  0  0
    1.5290    3.1180    1.0060 H   0  0  0  0  0  0
    2.0700    2.1200   -1.8350 H   0  0  0  0  0  0
    3.2740    2.5120   -0.6200 H   0  0  0  0  0  0
   -0.4490    2.2470   -0.9760 H   0  0  0  0  0  0
    4.3810   -3.0880    0.1730 H   0  0  0  0  0  0
   -0.9430    2.3740    2.5830 C   0  0  0  0  0  0
   -1.5510    2.9630    1.9120 H   0  0  0  0  0  0
   -0.9500    2.6520    3.9760 C   0  0  0  0  0  0
   -1.5620    3.4520    4.3640 H   0  0  0  0  0  0
   -0.1570    2.1400    6.1740 F   0  0  0  0  0  0
   -0.1500    1.8780    4.8580 C   0  0  0  0  0  0
    0.6550    0.8260    4.3480 C   0  0  0  0  0  0
    1.2630    0.2370    5.0190 H   0  0  0  0  0  0
    0.6620    0.5480    2.9550 C   0  0  0  0  0  0
    1.2740   -0.2530    2.5670 H   0  0  0  0  0  0
  1  2  2  0  0  0
  1  6  1  0  0  0
  1 13  1  0  0  0
  2  3  1  0  0  0
  2 14  1  0  0  0
  3  4  2  0  0  0
  3  7  1  0  0  0
  4  5  1  0  0  0
  4 10  1  0  0  0
  5  6  2  0  0  0
  5 15  1  0  0  0
  6 12  1  0  0  0
  7  8  1  0  0  0
  7 11  1  0  0  0
  7 16  1  0  0  0
  9 10  1  0  0  0
  9 11  1  0  0  0
  9 17  1  0  0  0
  9 18  1  0  0  0
 10 19  1  0  0  0
 10 20  1  0  0  0
 11 21  1  0  0  0
 12 22  1  0  0  0
 16 23  2  0  0  0
 16 31  1  0  0  0
 23 24  1  0  0  0
 23 25  1  0  0  0
 25 26  1  0  0  0
 25 28  2  0  0  0
 27 28  1  0  0  0
 28 29  1  0  0  0
 29 30  1  0  0  0
 29 31  2  0  0  0
 31 32  1  0  0  0
M  END
> <s_m_entry_id>
55

> <s_m_entry_name>
ConMedNP.56

> <i_qp_#stars>
0

> <i_qp_#amine>
1

> <i_qp_#amidine>
0

> <i_qp_#acid>
0

> <i_qp_#amide>
0

> <i_qp_#rotor>
1

> <i_qp_#rtvFG>
0

> <i_qp_CNS>
1

> <r_qp_mol_MW>
   243.280

> <r_qp_dipole>
     3.441

> <r_qp_SASA>
   462.099

> <r_qp_FOSA>
   109.606

> <r_qp_FISA>
    73.366

> <r_qp_PISA>
   232.333

> <r_qp_WPSA>
    46.794

> <r_qp_volume>
   781.152

> <r_qp_donorHB>
     2.000

> <r_qp_accptHB>
     2.250

> <r_qp_dip^2/V>
   0.0151570

> <r_qp_ACxDN^.5/SA>
   0.0068860

> <r_qp_glob>
   0.8876740

> <r_qp_QPpolrz>
    26.684

> <r_qp_QPlogPC16>
     7.852

> <r_qp_QPlogPoct>
    12.992

> <r_qp_QPlogPw>
     7.852

> <r_qp_QPlogPo/w>
     2.607

> <r_qp_QPlogS>
    -2.503

> <r_qp_CIQPlogS>
    -2.821

> <r_qp_QPlogHERG>
    -5.184

> <r_qp_QPPCaco>
   497.819

> <r_qp_QPlogBB>
     0.396

> <r_qp_QPPMDCK>
   464.664

> <r_qp_QPlogKp>
    -4.020

> <r_qp_IP(eV)>
     9.265

> <r_qp_EA(eV)>
     0.009

> <i_qp_#metab>
3

> <r_qp_QPlogKhsa>
     0.170

> <i_qp_HumanOralAbsorption>
3

> <r_qp_PercentHumanOralAbsorption>
    90.484

> <r_qp_SAfluorine>
    46.794

> <r_qp_SAamideO>
     0.000

> <r_qp_PSA>
    35.131

> <i_qp_#NandO>
2

> <i_qp_RuleOfFive>
0

> <i_qp_RuleOfThree>
0

> <i_qp_#ringatoms>
16

> <i_qp_#in34>
0

> <i_qp_#in56>
16

> <i_qp_#noncon>
3

> <i_qp_#nonHatm>
18

> <r_qp_Jm>
0.073056

$$$$
SE_UB_20_39R
                    3D
 Structure written by MMmdl.
 32 34  0  0  1  0            999 V2000
    1.0980    0.7210    0.1630 C   0  0  0  0  0  0
   -0.1860    1.2830    0.1360 C   0  0  0  0  0  0
   -0.3370    2.3260    0.4000 H   0  0  0  0  0  0
   -1.2810    0.5040   -0.2260 C   0  0  0  0  0  0
   -2.5080    1.1030   -0.2400 O   0  0  0  0  0  0
   -3.1730    0.4430   -0.4950 H   0  0  0  0  0  0
   -1.1250   -0.8370   -0.5540 C   0  0  0  0  0  0
   -1.9730   -1.4530   -0.8360 H   0  0  0  0  0  0
    0.1500   -1.4070   -0.5190 C   0  0  0  0  0  0
    0.2660   -2.4580   -0.7770 H   0  0  0  0  0  0
    1.2730   -0.6390   -0.1610 C   0  0  0  0  0  0
    2.6590   -1.2770   -0.1460 C   0  0  1  0  0  0
    2.5440   -2.1820    0.4670 H   0  0  0  0  0  0
    3.1600   -1.7330   -1.5180 C   0  0  0  0  0  0
    3.6770   -0.4700    0.5570 N   0  0  0  0  0  0
    4.6020   -0.8410    0.3460 H   0  0  0  0  0  0
    3.6130    0.9440    0.1970 C   0  0  0  0  0  0
    3.7890    1.0830   -0.8750 H   0  0  0  0  0  0
    4.4170    1.4800    0.7140 H   0  0  0  0  0  0
    2.2720    1.5540    0.6070 C   0  0  0  0  0  0
    2.1970    2.5620    0.1820 H   0  0  0  0  0  0
    2.2290    1.6480    1.7000 H   0  0  0  0  0  0
    3.9120   -2.9200   -1.6150 C   0  0  0  0  0  0
    4.1200   -3.5140   -0.7260 H   0  0  0  0  0  0
    4.4030   -3.3560   -2.8470 C   0  0  0  0  0  0
    4.9790   -4.2730   -2.9200 H   0  0  0  0  0  0
    4.1510   -2.6050   -3.9880 C   0  0  0  0  0  0
    4.6230   -3.0230   -5.1700 F   0  0  0  0  0  0
    3.4200   -1.4260   -3.9210 C   0  0  0  0  0  0
    3.2370   -0.8520   -4.8240 H   0  0  0  0  0  0
    2.9280   -0.9890   -2.6900 C   0  0  0  0  0  0
    2.3620   -0.0600   -2.6540 H   0  0  0  0  0  0
  1  2  2  0  0  0
  1 11  1  0  0  0
  1 20  1  0  0  0
  2  3  1  0  0  0
  2  4  1  0  0  0
  4  5  1  0  0  0
  4  7  2  0  0  0
  5  6  1  0  0  0
  7  8  1  0  0  0
  7  9  1  0  0  0
  9 10  1  0  0  0
  9 11  2  0  0  0
 11 12  1  0  0  0
 12 13  1  0  0  0
 12 14  1  0  0  0
 12 15  1  0  0  0
 14 23  2  0  0  0
 14 31  1  0  0  0
 15 16  1  0  0  0
 15 17  1  0  0  0
 17 18  1  0  0  0
 17 19  1  0  0  0
 17 20  1  0  0  0
 20 21  1  0  0  0
 20 22  1  0  0  0
 23 24  1  0  0  0
 23 25  1  0  0  0
 25 26  1  0  0  0
 25 27  2  0  0  0
 27 28  1  0  0  0
 27 29  1  0  0  0
 29 30  1  0  0  0
 29 31  2  0  0  0
 31 32  1  0  0  0
M  END
> <s_m_entry_id>
56

> <s_m_entry_name>
ConMedNP.57

> <i_qp_#stars>
0

> <i_qp_#amine>
1

> <i_qp_#amidine>
0

> <i_qp_#acid>
0

> <i_qp_#amide>
0

> <i_qp_#rotor>
1

> <i_qp_#rtvFG>
0

> <i_qp_CNS>
1

> <r_qp_mol_MW>
   243.280

> <r_qp_dipole>
     1.064

> <r_qp_SASA>
   472.663

> <r_qp_FOSA>
   102.526

> <r_qp_FISA>
    77.318

> <r_qp_PISA>
   246.463

> <r_qp_WPSA>
    46.357

> <r_qp_volume>
   797.751

> <r_qp_donorHB>
     2.000

> <r_qp_accptHB>
     2.250

> <r_qp_dip^2/V>
   0.0014190

> <r_qp_ACxDN^.5/SA>
   0.0067320

> <r_qp_glob>
   0.8800850

> <r_qp_QPpolrz>
    27.484

> <r_qp_QPlogPC16>
     8.098

> <r_qp_QPlogPoct>
    13.107

> <r_qp_QPlogPw>
     8.000

> <r_qp_QPlogPo/w>
     2.708

> <r_qp_QPlogS>
    -2.686

> <r_qp_CIQPlogS>
    -2.821

> <r_qp_QPlogHERG>
    -5.374

> <r_qp_QPPCaco>
   456.665

> <r_qp_QPlogBB>
     0.350

> <r_qp_QPPMDCK>
   420.958

> <r_qp_QPlogKp>
    -4.043

> <r_qp_IP(eV)>
     9.070

> <r_qp_EA(eV)>
     0.171

> <i_qp_#metab>
3

> <r_qp_QPlogKhsa>
     0.212

> <i_qp_HumanOralAbsorption>
3

> <r_qp_PercentHumanOralAbsorption>
    90.401

> <r_qp_SAfluorine>
    46.357

> <r_qp_SAamideO>
     0.000

> <r_qp_PSA>
    36.995

> <i_qp_#NandO>
2

> <i_qp_RuleOfFive>
0

> <i_qp_RuleOfThree>
0

> <i_qp_#ringatoms>
16

> <i_qp_#in34>
0

> <i_qp_#in56>
16

> <i_qp_#noncon>
3

> <i_qp_#nonHatm>
18

> <r_qp_Jm>
0.045467

$$$$
SE_UB_17_59R
                    3D
 Structure written by MMmdl.
 32 34  0  0  1  0            999 V2000
   -2.2430   -1.8600   -0.6810 C   0  0  0  0  0  0
   -1.0280   -1.1870   -0.7370 C   0  0  0  0  0  0
   -0.8910    0.1250   -0.2720 C   0  0  0  0  0  0
   -2.0260    0.7780    0.2380 C   0  0  0  0  0  0
   -3.2480    0.1030    0.2940 C   0  0  0  0  0  0
   -3.3610   -1.2080   -0.1570 C   0  0  0  0  0  0
    0.4510    0.8580   -0.4050 C   0  0  2  0  0  0
   -0.7100    2.9280    0.1610 C   0  0  0  0  0  0
   -1.9430    2.2120    0.7240 C   0  0  0  0  0  0
    1.6430    0.0170    0.0260 C   0  0  0  0  0  0
    2.8080   -0.0340   -0.7350 C   0  0  0  0  0  0
    1.6520   -0.6910    1.2340 C   0  0  0  0  0  0
    3.9380   -0.7430   -0.3510 C   0  0  0  0  0  0
    2.7710   -1.4050    1.6530 C   0  0  0  0  0  0
    3.9160   -1.4320    0.8580 C   0  0  0  0  0  0
    0.5140    2.1430    0.3110 N   0  0  0  0  0  0
   -4.5920   -1.8060   -0.0670 O   0  0  0  0  0  0
   -2.3220   -2.8810   -1.0420 H   0  0  0  0  0  0
   -0.1640   -1.7010   -1.1450 H   0  0  0  0  0  0
   -4.1310    0.5970    0.6840 H   0  0  0  0  0  0
    0.5850    1.0950   -1.4660 H   0  0  0  0  0  0
   -0.5660    3.8960    0.6510 H   0  0  0  0  0  0
   -0.8480    3.1300   -0.9070 H   0  0  0  0  0  0
   -1.8950    2.2230    1.8210 H   0  0  0  0  0  0
   -2.8580    2.7490    0.4520 H   0  0  0  0  0  0
    0.7540   -0.6920    1.8430 H   0  0  0  0  0  0
    4.8080   -0.7420   -0.9950 H   0  0  0  0  0  0
    2.7470   -1.9440    2.5930 H   0  0  0  0  0  0
    0.7050    1.9780    1.2950 H   0  0  0  0  0  0
   -4.5440   -2.6990   -0.4240 H   0  0  0  0  0  0
    4.7910   -1.9890    1.1740 H   0  0  0  0  0  0
    2.8550    0.6300   -1.9190 F   0  0  0  0  0  0
  1  2  2  0  0  0
  1  6  1  0  0  0
  1 18  1  0  0  0
  2  3  1  0  0  0
  2 19  1  0  0  0
  3  4  2  0  0  0
  3  7  1  0  0  0
  4  5  1  0  0  0
  4  9  1  0  0  0
  5  6  2  0  0  0
  5 20  1  0  0  0
  6 17  1  0  0  0
  7 10  1  0  0  0
  7 16  1  0  0  0
  7 21  1  0  0  0
  8  9  1  0  0  0
  8 16  1  0  0  0
  8 22  1  0  0  0
  8 23  1  0  0  0
  9 24  1  0  0  0
  9 25  1  0  0  0
 10 11  2  0  0  0
 10 12  1  0  0  0
 11 13  1  0  0  0
 11 32  1  0  0  0
 12 14  2  0  0  0
 12 26  1  0  0  0
 13 15  2  0  0  0
 13 27  1  0  0  0
 14 15  1  0  0  0
 14 28  1  0  0  0
 15 31  1  0  0  0
 16 29  1  0  0  0
 17 30  1  0  0  0
M  END
> <s_m_entry_id>
57

> <s_m_entry_name>
ConMedNP.58

> <i_qp_#stars>
0

> <i_qp_#amine>
1

> <i_qp_#amidine>
0

> <i_qp_#acid>
0

> <i_qp_#amide>
0

> <i_qp_#rotor>
1

> <i_qp_#rtvFG>
0

> <i_qp_CNS>
1

> <r_qp_mol_MW>
   243.280

> <r_qp_dipole>
     3.054

> <r_qp_SASA>
   474.466

> <r_qp_FOSA>
   106.060

> <r_qp_FISA>
    72.589

> <r_qp_PISA>
   259.525

> <r_qp_WPSA>
    36.292

> <r_qp_volume>
   799.812

> <r_qp_donorHB>
     2.000

> <r_qp_accptHB>
     2.250

> <r_qp_dip^2/V>
   0.0116610

> <r_qp_ACxDN^.5/SA>
   0.0067060

> <r_qp_glob>
   0.8782510

> <r_qp_QPpolrz>
    27.691

> <r_qp_QPlogPC16>
     8.231

> <r_qp_QPlogPoct>
    13.264

> <r_qp_QPlogPw>
     8.058

> <r_qp_QPlogPo/w>
     2.535

> <r_qp_QPlogS>
    -2.673

> <r_qp_CIQPlogS>
    -2.821

> <r_qp_QPlogHERG>
    -5.466

> <r_qp_QPPCaco>
   506.336

> <r_qp_QPlogBB>
     0.363

> <r_qp_QPPMDCK>
   414.546

> <r_qp_QPlogKp>
    -3.910

> <r_qp_IP(eV)>
     9.149

> <r_qp_EA(eV)>
     0.085

> <i_qp_#metab>
4

> <r_qp_QPlogKhsa>
     0.217

> <i_qp_HumanOralAbsorption>
3

> <r_qp_PercentHumanOralAbsorption>
    90.194

> <r_qp_SAfluorine>
    36.292

> <r_qp_SAamideO>
     0.000

> <r_qp_PSA>
    36.580

> <i_qp_#NandO>
2

> <i_qp_RuleOfFive>
0

> <i_qp_RuleOfThree>
0

> <i_qp_#ringatoms>
16

> <i_qp_#in34>
0

> <i_qp_#in56>
16

> <i_qp_#noncon>
3

> <i_qp_#nonHatm>
18

> <r_qp_Jm>
0.063552

$$$$
LBS_UY_416
                    3D
 Structure written by MMmdl.
 79 83  0  0  1  0            999 V2000
    1.1000    1.2580   -1.2510 C   0  0  1  0  0  0
    1.0990    1.0760   -2.7880 C   0  0  0  0  0  0
    0.2570    0.4810   -3.1440 H   0  0  0  0  0  0
    1.9990    0.5690   -3.1510 H   0  0  0  0  0  0
    1.0660    2.0400   -3.3060 H   0  0  0  0  0  0
   -0.2100    1.9820   -0.7360 C   0  0  2  0  0  0
    0.0600    2.3710    0.2610 H   0  0  0  0  0  0
   -1.4290    1.0260   -0.4660 C   0  0  1  0  0  0
   -1.9150    0.2600   -1.7120 C   0  0  0  0  0  0
   -1.9810    0.8930   -2.5980 H   0  0  0  0  0  0
   -2.8970   -0.1930   -1.5450 H   0  0  0  0  0  0
   -1.2520   -0.5720   -1.9720 H   0  0  0  0  0  0
   -0.9710   -0.0280    0.5780 C   0  0  0  0  0  0
   -1.7160   -0.8320    0.6440 H   0  0  0  0  0  0
   -0.9080    0.4160    1.5800 H   0  0  0  0  0  0
    0.3660   -0.6360    0.2720 C   0  0  0  0  0  0
    0.5790   -1.5760    0.7780 H   0  0  0  0  0  0
    1.2860   -0.0950   -0.5490 C   0  0  0  0  0  0
    2.6170   -0.7880   -0.7600 C   0  0  0  0  0  0
    2.6920   -1.0880   -1.8110 H   0  0  0  0  0  0
    2.6620   -1.7150   -0.1760 H   0  0  0  0  0  0
    3.7880    0.1330   -0.3570 C   0  0  1  0  0  0
    3.6620    0.3760    0.7090 H   0  0  0  0  0  0
    5.1440   -0.4400   -0.5110 N   0  0  0  0  0  0
    5.4410   -1.4260    0.5300 C   0  0  0  0  0  0
    5.3050   -0.9940    1.5270 H   0  0  0  0  0  0
    6.4900   -1.7400    0.4710 H   0  0  0  0  0  0
    4.8140   -2.3210    0.4520 H   0  0  0  0  0  0
    5.4260   -1.0030   -1.8300 C   0  0  0  0  0  0
    6.4850   -1.2790   -1.9020 H   0  0  0  0  0  0
    5.2500   -0.2780   -2.6290 H   0  0  0  0  0  0
    4.8350   -1.9020   -2.0400 H   0  0  0  0  0  0
    3.6920    1.4840   -1.0930 C   0  0  0  0  0  0
    3.8650    1.3660   -2.1680 H   0  0  0  0  0  0
    4.4750    2.1600   -0.7270 H   0  0  0  0  0  0
    2.3280    2.1490   -0.8700 C   0  0  0  0  0  0
    2.3110    3.0870   -1.4390 H   0  0  0  0  0  0
    2.2660    2.4320    0.1900 H   0  0  0  0  0  0
   -0.6100    3.2500   -1.5350 C   0  0  0  0  0  0
   -0.8760    2.9860   -2.5640 H   0  0  0  0  0  0
    0.2600    3.9120   -1.6050 H   0  0  0  0  0  0
   -1.7760    4.0550   -0.8800 C   0  0  1  0  0  0
   -1.9690    5.3750   -1.6720 C   0  0  0  0  0  0
   -2.7300    6.4410   -0.9280 C   0  0  0  0  0  0
   -2.4310    6.5590    0.1130 H   0  0  0  0  0  0
   -3.6940    7.2580   -1.3980 C   0  0  0  0  0  0
   -4.2100    7.2710   -2.8100 C   0  0  0  0  0  0
   -3.6770    6.5920   -3.4790 H   0  0  0  0  0  0
   -4.1140    8.2760   -3.2340 H   0  0  0  0  0  0
   -5.2690    6.9930   -2.8260 H   0  0  0  0  0  0
   -4.3530    8.2650   -0.4920 C   0  0  0  0  0  0
   -4.1890    9.2800   -0.8700 H   0  0  0  0  0  0
   -3.9620    8.2250    0.5300 H   0  0  0  0  0  0
   -5.4310    8.0810   -0.4420 H   0  0  0  0  0  0
   -2.3880    5.1630   -2.6580 H   0  0  0  0  0  0
   -0.9770    5.8070   -1.8640 H   0  0  0  0  0  0
   -1.4300    4.3410    0.1250 H   0  0  0  0  0  0
   -3.0150    3.1170   -0.7020 C   0  0  1  0  0  0
   -2.5400    1.9140    0.1560 C   0  0  1  0  0  0
   -2.0760    2.3480    1.0600 H   0  0  0  0  0  0
   -4.2100    3.6640    0.1350 C   0  0  2  0  0  0
   -3.9440    4.5620    0.7020 H   0  0  0  0  0  0
   -4.6030    2.5340    1.1180 C   0  0  0  0  0  0
   -5.6790    2.3470    1.1790 H   0  0  0  0  0  0
   -4.2740    2.8180    2.1270 H   0  0  0  0  0  0
   -3.8290    1.2910    0.6750 C   0  0  0  0  0  0
   -4.3810    0.7460   -0.0960 H   0  0  0  0  0  0
   -3.6610    0.6110    1.5150 H   0  0  0  0  0  0
   -3.7130    2.7840   -2.0410 C   0  0  0  0  0  0
   -4.2060    1.8060   -2.0180 H   0  0  0  0  0  0
   -3.0350    2.8010   -2.8980 H   0  0  0  0  0  0
   -4.7060    3.8470   -2.1730 N   0  0  0  0  0  0
   -5.6610    3.6040   -3.2410 C   0  0  0  0  0  0
   -5.1480    3.5520   -4.2070 H   0  0  0  0  0  0
   -6.3800    4.4280   -3.3060 H   0  0  0  0  0  0
   -6.2200    2.6720   -3.1000 H   0  0  0  0  0  0
   -5.3370    3.9620   -0.8620 C   0  0  0  0  0  0
   -6.1670    3.2530   -0.7530 H   0  0  0  0  0  0
   -5.7390    4.9680   -0.7100 H   0  0  0  0  0  0
  1  2  1  0  0  0
  1  6  1  0  0  0
  1 18  1  0  0  0
  1 36  1  0  0  0
  2  3  1  0  0  0
  2  4  1  0  0  0
  2  5  1  0  0  0
  6  7  1  0  0  0
  6  8  1  0  0  0
  6 39  1  0  0  0
  8  9  1  0  0  0
  8 13  1  0  0  0
  8 59  1  0  0  0
  9 10  1  0  0  0
  9 11  1  0  0  0
  9 12  1  0  0  0
 13 14  1  0  0  0
 13 15  1  0  0  0
 13 16  1  0  0  0
 16 17  1  0  0  0
 16 18  2  0  0  0
 18 19  1  0  0  0
 19 20  1  0  0  0
 19 21  1  0  0  0
 19 22  1  0  0  0
 22 23  1  0  0  0
 22 24  1  0  0  0
 22 33  1  0  0  0
 24 25  1  0  0  0
 24 29  1  0  0  0
 25 26  1  0  0  0
 25 27  1  0  0  0
 25 28  1  0  0  0
 29 30  1  0  0  0
 29 31  1  0  0  0
 29 32  1  0  0  0
 33 34  1  0  0  0
 33 35  1  0  0  0
 33 36  1  0  0  0
 36 37  1  0  0  0
 36 38  1  0  0  0
 39 40  1  0  0  0
 39 41  1  0  0  0
 39 42  1  0  0  0
 42 43  1  0  0  0
 42 57  1  0  0  0
 42 58  1  0  0  0
 43 44  1  0  0  0
 43 55  1  0  0  0
 43 56  1  0  0  0
 44 45  1  0  0  0
 44 46  2  0  0  0
 46 47  1  0  0  0
 46 51  1  0  0  0
 47 48  1  0  0  0
 47 49  1  0  0  0
 47 50  1  0  0  0
 51 52  1  0  0  0
 51 53  1  0  0  0
 51 54  1  0  0  0
 58 59  1  0  0  0
 58 61  1  0  0  0
 58 69  1  0  0  0
 59 60  1  0  0  0
 59 66  1  0  0  0
 61 62  1  0  0  0
 61 63  1  0  0  0
 61 77  1  0  0  0
 63 64  1  0  0  0
 63 65  1  0  0  0
 63 66  1  0  0  0
 66 67  1  0  0  0
 66 68  1  0  0  0
 69 70  1  0  0  0
 69 71  1  0  0  0
 69 72  1  0  0  0
 72 73  1  0  0  0
 72 77  1  0  0  0
 73 74  1  0  0  0
 73 75  1  0  0  0
 73 76  1  0  0  0
 77 78  1  0  0  0
 77 79  1  0  0  0
M  END
> <s_m_entry_id>
58

> <s_m_entry_name>
ConMedNP.59

> <i_qp_#stars>
3

> <i_qp_#amine>
2

> <i_qp_#amidine>
0

> <i_qp_#acid>
0

> <i_qp_#amide>
0

> <i_qp_#rotor>
3

> <i_qp_#rtvFG>
0

> <i_qp_CNS>
2

> <r_qp_mol_MW>
   424.712

> <r_qp_dipole>
     1.065

> <r_qp_SASA>
   711.432

> <r_qp_FOSA>
   673.253

> <r_qp_FISA>
     4.746

> <r_qp_PISA>
    33.432

> <r_qp_WPSA>
     0.000

> <r_qp_volume>
  1427.212

> <r_qp_donorHB>
     0.000

> <r_qp_accptHB>
     4.000

> <r_qp_dip^2/V>
   0.0007950

> <r_qp_ACxDN^.5/SA>
   0.0000000

> <r_qp_glob>
   0.8617020

> <r_qp_QPpolrz>
    49.356

> <r_qp_QPlogPC16>
    11.628

> <r_qp_QPlogPoct>
    17.964

> <r_qp_QPlogPw>
     4.969

> <r_qp_QPlogPo/w>
     5.611

> <r_qp_QPlogS>
    -4.677

> <r_qp_CIQPlogS>
    -4.238

> <r_qp_QPlogHERG>
    -5.382

> <r_qp_QPPCaco>
   555.508

> <r_qp_QPlogBB>
     1.137

> <r_qp_QPPMDCK>
   320.737

> <r_qp_QPlogKp>
    -5.326

> <r_qp_IP(eV)>
     8.934

> <r_qp_EA(eV)>
    -1.011

> <i_qp_#metab>
7

> <r_qp_QPlogKhsa>
     1.564

> <i_qp_HumanOralAbsorption>
3

> <r_qp_PercentHumanOralAbsorption>
    95.963

> <r_qp_SAfluorine>
     0.000

> <r_qp_SAamideO>
     0.000

> <r_qp_PSA>
     7.370

> <i_qp_#NandO>
2

> <i_qp_RuleOfFive>
1

> <i_qp_RuleOfThree>
1

> <i_qp_#ringatoms>
20

> <i_qp_#in34>
0

> <i_qp_#in56>
20

> <i_qp_#noncon>
17

> <i_qp_#nonHatm>
31

> <r_qp_Jm>
4.2e-05

$$$$
LBS_UY_406
                    3D
 Structure written by MMmdl.
 66 70  0  0  1  0            999 V2000
    1.1080    1.3220   -1.2150 C   0  0  1  0  0  0
    1.0890    1.2540   -2.7620 C   0  0  0  0  0  0
    0.2340    0.6990   -3.1510 H   0  0  0  0  0  0
    1.9780    0.7630   -3.1710 H   0  0  0  0  0  0
    1.0650    2.2540   -3.2060 H   0  0  0  0  0  0
   -0.1910    2.0130   -0.6350 C   0  0  2  0  0  0
    0.0890    2.3320    0.3840 H   0  0  0  0  0  0
   -1.4150    1.0410   -0.4160 C   0  0  1  0  0  0
   -1.9270    0.3800   -1.7120 C   0  0  0  0  0  0
   -2.0040    1.0830   -2.5430 H   0  0  0  0  0  0
   -2.9100   -0.0790   -1.5680 H   0  0  0  0  0  0
   -1.2720   -0.4300   -2.0480 H   0  0  0  0  0  0
   -0.9510   -0.0910    0.5360 C   0  0  0  0  0  0
   -1.6990   -0.8940    0.5490 H   0  0  0  0  0  0
   -0.8730    0.2740    1.5690 H   0  0  0  0  0  0
    0.3790   -0.6790    0.1690 C   0  0  0  0  0  0
    0.5930   -1.6560    0.5990 H   0  0  0  0  0  0
    1.2930   -0.0810   -0.6190 C   0  0  0  0  0  0
    2.6180   -0.7630   -0.8960 C   0  0  0  0  0  0
    2.6790   -0.9860   -1.9670 H   0  0  0  0  0  0
    2.6640   -1.7310   -0.3830 H   0  0  0  0  0  0
    3.8000    0.1180   -0.4410 C   0  0  1  0  0  0
    3.6890    0.2810    0.6420 H   0  0  0  0  0  0
    5.1510   -0.4490   -0.6540 N   0  0  0  0  0  0
    5.4140   -0.9110   -2.0160 C   0  0  0  0  0  0
    5.2340   -0.1240   -2.7540 H   0  0  0  0  0  0
    4.8140   -1.7860   -2.2880 H   0  0  0  0  0  0
    6.4700   -1.1870   -2.1210 H   0  0  0  0  0  0
    5.4530   -1.5140    0.3040 C   0  0  0  0  0  0
    5.3310   -1.1600    1.3340 H   0  0  0  0  0  0
    6.4990   -1.8280    0.2100 H   0  0  0  0  0  0
    4.8200   -2.3970    0.1640 H   0  0  0  0  0  0
    3.7030    1.5210   -1.0720 C   0  0  0  0  0  0
    3.8620    1.4840   -2.1550 H   0  0  0  0  0  0
    4.4940    2.1650   -0.6660 H   0  0  0  0  0  0
    2.3450    2.1750   -0.7830 C   0  0  0  0  0  0
    2.3260    3.1530   -1.2780 H   0  0  0  0  0  0
    2.2970    2.3770    0.2960 H   0  0  0  0  0  0
   -0.5960    3.3340   -1.3430 C   0  0  0  0  0  0
   -0.8710    3.1400   -2.3840 H   0  0  0  0  0  0
    0.2570    4.0200   -1.3720 H   0  0  0  0  0  0
   -1.7570    4.0620   -0.6360 C   0  0  0  0  0  0
   -2.0150    4.9660   -1.1990 H   0  0  0  0  0  0
   -1.4080    4.4040    0.3470 H   0  0  0  0  0  0
   -2.9740    3.1360   -0.4660 C   0  0  1  0  0  0
   -2.5140    1.8790    0.2900 C   0  0  1  0  0  0
   -2.0440    2.2360    1.2250 H   0  0  0  0  0  0
   -4.0980    3.6850    0.4440 C   0  0  2  0  0  0
   -3.7240    4.4410    1.1450 H   0  0  0  0  0  0
   -4.6240    2.4540    1.2280 C   0  0  0  0  0  0
   -5.7000    2.2830    1.1200 H   0  0  0  0  0  0
   -4.4350    2.6140    2.2970 H   0  0  0  0  0  0
   -3.8160    1.2390    0.7500 C   0  0  0  0  0  0
   -4.3450    0.7260   -0.0580 H   0  0  0  0  0  0
   -3.6670    0.5200    1.5610 H   0  0  0  0  0  0
   -3.7290    2.9680   -1.7990 C   0  0  0  0  0  0
   -4.3470    2.0640   -1.8200 H   0  0  0  0  0  0
   -3.0710    2.9530   -2.6720 H   0  0  0  0  0  0
   -4.5600    4.1730   -1.8320 N   0  0  0  0  0  0
   -5.5640    4.1360   -2.8840 C   0  0  0  0  0  0
   -5.0840    4.0720   -3.8670 H   0  0  0  0  0  0
   -6.1570    5.0570   -2.8780 H   0  0  0  0  0  0
   -6.2480    3.2860   -2.7810 H   0  0  0  0  0  0
   -5.1450    4.2940   -0.4960 C   0  0  0  0  0  0
   -6.1080    3.7760   -0.4160 H   0  0  0  0  0  0
   -5.3130    5.3490   -0.2570 H   0  0  0  0  0  0
  1  2  1  0  0  0
  1  6  1  0  0  0
  1 18  1  0  0  0
  1 36  1  0  0  0
  2  3  1  0  0  0
  2  4  1  0  0  0
  2  5  1  0  0  0
  6  7  1  0  0  0
  6  8  1  0  0  0
  6 39  1  0  0  0
  8  9  1  0  0  0
  8 13  1  0  0  0
  8 46  1  0  0  0
  9 10  1  0  0  0
  9 11  1  0  0  0
  9 12  1  0  0  0
 13 14  1  0  0  0
 13 15  1  0  0  0
 13 16  1  0  0  0
 16 17  1  0  0  0
 16 18  2  0  0  0
 18 19  1  0  0  0
 19 20  1  0  0  0
 19 21  1  0  0  0
 19 22  1  0  0  0
 22 23  1  0  0  0
 22 24  1  0  0  0
 22 33  1  0  0  0
 24 25  1  0  0  0
 24 29  1  0  0  0
 25 26  1  0  0  0
 25 27  1  0  0  0
 25 28  1  0  0  0
 29 30  1  0  0  0
 29 31  1  0  0  0
 29 32  1  0  0  0
 33 34  1  0  0  0
 33 35  1  0  0  0
 33 36  1  0  0  0
 36 37  1  0  0  0
 36 38  1  0  0  0
 39 40  1  0  0  0
 39 41  1  0  0  0
 39 42  1  0  0  0
 42 43  1  0  0  0
 42 44  1  0  0  0
 42 45  1  0  0  0
 45 46  1  0  0  0
 45 48  1  0  0  0
 45 56  1  0  0  0
 46 47  1  0  0  0
 46 53  1  0  0  0
 48 49  1  0  0  0
 48 50  1  0  0  0
 48 64  1  0  0  0
 50 51  1  0  0  0
 50 52  1  0  0  0
 50 53  1  0  0  0
 53 54  1  0  0  0
 53 55  1  0  0  0
 56 57  1  0  0  0
 56 58  1  0  0  0
 56 59  1  0  0  0
 59 60  1  0  0  0
 59 64  1  0  0  0
 60 61  1  0  0  0
 60 62  1  0  0  0
 60 63  1  0  0  0
 64 65  1  0  0  0
 64 66  1  0  0  0
M  END
> <s_m_entry_id>
59

> <s_m_entry_name>
ConMedNP.60

> <i_qp_#stars>
2

> <i_qp_#amine>
2

> <i_qp_#amidine>
0

> <i_qp_#acid>
0

> <i_qp_#amide>
0

> <i_qp_#rotor>
1

> <i_qp_#rtvFG>
0

> <i_qp_CNS>
2

> <r_qp_mol_MW>
   356.593

> <r_qp_dipole>
     1.018

> <r_qp_SASA>
   623.718

> <r_qp_FOSA>
   591.138

> <r_qp_FISA>
     7.562

> <r_qp_PISA>
    25.017

> <r_qp_WPSA>
     0.000

> <r_qp_volume>
  1207.409

> <r_qp_donorHB>
     0.000

> <r_qp_accptHB>
     4.000

> <r_qp_dip^2/V>
   0.0008580

> <r_qp_ACxDN^.5/SA>
   0.0000000

> <r_qp_glob>
   0.8791850

> <r_qp_QPpolrz>
    41.763

> <r_qp_QPlogPC16>
     9.711

> <r_qp_QPlogPoct>
    15.334

> <r_qp_QPlogPw>
     5.161

> <r_qp_QPlogPo/w>
     4.147

> <r_qp_QPlogS>
    -3.340

> <r_qp_CIQPlogS>
    -2.792

> <r_qp_QPlogHERG>
    -5.059

> <r_qp_QPPCaco>
   522.387

> <r_qp_QPlogBB>
     1.235

> <r_qp_QPPMDCK>
   300.119

> <r_qp_QPlogKp>
    -5.600

> <r_qp_IP(eV)>
     9.000

> <r_qp_EA(eV)>
    -1.023

> <i_qp_#metab>
4

> <r_qp_QPlogKhsa>
     1.011

> <i_qp_HumanOralAbsorption>
3

> <r_qp_PercentHumanOralAbsorption>
   100.000

> <r_qp_SAfluorine>
     0.000

> <r_qp_SAamideO>
     0.000

> <r_qp_PSA>
    10.442

> <i_qp_#NandO>
2

> <i_qp_RuleOfFive>
0

> <i_qp_RuleOfThree>
0

> <i_qp_#ringatoms>
20

> <i_qp_#in34>
0

> <i_qp_#in56>
20

> <i_qp_#noncon>
17

> <i_qp_#nonHatm>
26

> <r_qp_Jm>
0.000409

$$$$
JDW_UD_078
                    3D
 Structure written by MMmdl.
 69 72  0  0  1  0            999 V2000
    1.5790    1.2780    0.5220 C   0  0  0  0  0  0
    1.2930    0.8220   -0.4350 H   0  0  0  0  0  0
    0.7640    1.9600    0.7890 H   0  0  0  0  0  0
    1.6390    0.1610    1.5700 C   0  0  0  0  0  0
    2.7700   -0.8500    1.2660 C   0  0  1  0  0  0
    2.5760   -1.2440    0.2550 H   0  0  0  0  0  0
    4.1390   -0.1140    1.1960 C   0  0  2  0  0  0
    4.3620    0.3040    2.1870 H   0  0  0  0  0  0
    4.0580    1.0610    0.2480 C   0  0  0  0  0  0
    2.9060    2.0490    0.3720 C   0  0  2  0  0  0
    3.1650    2.9680    1.5800 C   0  0  0  0  0  0
    0.6670   -0.3440    1.5760 H   0  0  0  0  0  0
    1.7720    0.6020    2.5630 H   0  0  0  0  0  0
    2.3460    3.6760    1.7340 H   0  0  0  0  0  0
    4.0870    3.5480    1.4550 H   0  0  0  0  0  0
    3.2700    2.4010    2.5120 H   0  0  0  0  0  0
    4.9030    1.4200   -0.7290 C   0  0  0  0  0  0
    5.8130    0.9010   -0.9930 H   0  0  0  0  0  0
    4.4780    2.6800   -1.4050 C   0  0  0  0  0  0
    4.5940    2.5980   -2.4910 H   0  0  0  0  0  0
    5.0770    3.5220   -1.0430 H   0  0  0  0  0  0
    2.9900    2.7900   -1.0120 C   0  0  2  0  0  0
    2.4310    2.1860   -1.7430 H   0  0  0  0  0  0
    2.4570    4.2520   -1.1090 C   0  0  2  0  0  0
    0.9510    4.3380   -0.8180 C   0  0  0  0  0  0
    0.5590    5.3440   -0.9990 H   0  0  0  0  0  0
    0.7360    4.1180    0.2300 H   0  0  0  0  0  0
    0.3780    3.6350   -1.4320 H   0  0  0  0  0  0
    2.8340    4.8550   -2.4130 N   0  0  0  0  0  0
    2.8480    6.3180   -2.3690 C   0  0  0  0  0  0
    3.2620    6.7230   -3.2990 H   0  0  0  0  0  0
    3.4970    6.6770   -1.5630 H   0  0  0  0  0  0
    1.8500    6.7460   -2.2280 H   0  0  0  0  0  0
    2.0520    4.3870   -3.5570 C   0  0  0  0  0  0
    2.0700    3.2970   -3.6410 H   0  0  0  0  0  0
    2.4840    4.7690   -4.4900 H   0  0  0  0  0  0
    1.0080    4.7150   -3.5160 H   0  0  0  0  0  0
    2.9760    4.8280   -0.3320 H   0  0  0  0  0  0
    2.7790   -2.0870    2.2420 C   0  0  2  0  0  0
    2.8620   -1.6530    3.7260 C   0  0  0  0  0  0
    1.9420   -1.1560    4.0520 H   0  0  0  0  0  0
    3.6890   -0.9610    3.9120 H   0  0  0  0  0  0
    3.0140   -2.5120    4.3900 H   0  0  0  0  0  0
    3.9900   -2.9680    1.9310 C   0  0  0  0  0  0
    5.3210   -2.2630    1.8400 C   0  0  0  0  0  0
    6.1180   -2.9500    1.5310 H   0  0  0  0  0  0
    5.6050   -1.8940    2.8330 H   0  0  0  0  0  0
    5.2660   -1.1030    0.8540 C   0  0  0  0  0  0
    5.1280   -1.4970   -0.1620 H   0  0  0  0  0  0
    6.2360   -0.5910    0.8690 H   0  0  0  0  0  0
    1.4650   -2.8960    2.0370 C   0  0  0  0  0  0
    1.2120   -2.9440    0.9690 H   0  0  0  0  0  0
    0.6230   -2.3950    2.5290 H   0  0  0  0  0  0
    1.5550   -4.3260    2.5690 C   0  0  0  0  0  0
    0.5760   -4.7990    2.4270 H   0  0  0  0  0  0
    1.7470   -4.3070    3.6490 H   0  0  0  0  0  0
    2.6460   -5.1350    1.8320 C   0  0  2  0  0  0
    2.2860   -5.3010    0.8060 H   0  0  0  0  0  0
    2.9210   -6.4600    2.4540 N   0  0  0  0  0  0
    3.6400   -7.3490    1.5290 C   0  0  0  0  0  0
    3.8630   -8.3070    2.0140 H   0  0  0  0  0  0
    4.6100   -6.9400    1.2310 H   0  0  0  0  0  0
    3.0590   -7.5540    0.6220 H   0  0  0  0  0  0
    1.7100   -7.1550    2.9040 C   0  0  0  0  0  0
    1.2300   -6.6260    3.7340 H   0  0  0  0  0  0
    1.9570   -8.1470    3.3000 H   0  0  0  0  0  0
    0.9840   -7.2840    2.0940 H   0  0  0  0  0  0
    3.9080   -4.3000    1.7350 C   0  0  0  0  0  0
    4.8220   -4.8300    1.4860 H   0  0  0  0  0  0
  1  2  1  0  0  0
  1  3  1  0  0  0
  1  4  1  0  0  0
  1 10  1  0  0  0
  4  5  1  0  0  0
  4 12  1  0  0  0
  4 13  1  0  0  0
  5  6  1  0  0  0
  5  7  1  0  0  0
  5 39  1  0  0  0
  7  8  1  0  0  0
  7  9  1  0  0  0
  7 48  1  0  0  0
  9 10  1  0  0  0
  9 17  2  0  0  0
 10 11  1  0  0  0
 10 22  1  0  0  0
 11 14  1  0  0  0
 11 15  1  0  0  0
 11 16  1  0  0  0
 17 18  1  0  0  0
 17 19  1  0  0  0
 19 20  1  0  0  0
 19 21  1  0  0  0
 19 22  1  0  0  0
 22 23  1  0  0  0
 22 24  1  0  0  0
 24 25  1  0  0  0
 24 29  1  0  0  0
 24 38  1  0  0  0
 25 26  1  0  0  0
 25 27  1  0  0  0
 25 28  1  0  0  0
 29 30  1  0  0  0
 29 34  1  0  0  0
 30 31  1  0  0  0
 30 32  1  0  0  0
 30 33  1  0  0  0
 34 35  1  0  0  0
 34 36  1  0  0  0
 34 37  1  0  0  0
 39 40  1  0  0  0
 39 44  1  0  0  0
 39 51  1  0  0  0
 40 41  1  0  0  0
 40 42  1  0  0  0
 40 43  1  0  0  0
 44 45  1  0  0  0
 44 68  2  0  0  0
 45 46  1  0  0  0
 45 47  1  0  0  0
 45 48  1  0  0  0
 48 49  1  0  0  0
 48 50  1  0  0  0
 51 52  1  0  0  0
 51 53  1  0  0  0
 51 54  1  0  0  0
 54 55  1  0  0  0
 54 56  1  0  0  0
 54 57  1  0  0  0
 57 58  1  0  0  0
 57 59  1  0  0  0
 57 68  1  0  0  0
 59 60  1  0  0  0
 59 64  1  0  0  0
 60 61  1  0  0  0
 60 62  1  0  0  0
 60 63  1  0  0  0
 64 65  1  0  0  0
 64 66  1  0  0  0
 64 67  1  0  0  0
 68 69  1  0  0  0
M  END
> <s_m_entry_id>
60

> <s_m_entry_name>
ConMedNP.61

> <i_qp_#stars>
2

> <i_qp_#amine>
2

> <i_qp_#amidine>
0

> <i_qp_#acid>
0

> <i_qp_#amide>
0

> <i_qp_#rotor>
3

> <i_qp_#rtvFG>
0

> <i_qp_CNS>
2

> <r_qp_mol_MW>
   370.620

> <r_qp_dipole>
     1.180

> <r_qp_SASA>
   675.819

> <r_qp_FOSA>
   629.189

> <r_qp_FISA>
     6.776

> <r_qp_PISA>
    39.854

> <r_qp_WPSA>
     0.000

> <r_qp_volume>
  1297.389

> <r_qp_donorHB>
     0.000

> <r_qp_accptHB>
     4.000

> <r_qp_dip^2/V>
   0.0010730

> <r_qp_ACxDN^.5/SA>
   0.0000000

> <r_qp_glob>
   0.8512330

> <r_qp_QPpolrz>
    44.222

> <r_qp_QPlogPC16>
    10.573

> <r_qp_QPlogPoct>
    16.087

> <r_qp_QPlogPw>
     4.941

> <r_qp_QPlogPo/w>
     4.757

> <r_qp_QPlogS>
    -4.002

> <r_qp_CIQPlogS>
    -3.169

> <r_qp_QPlogHERG>
    -5.582

> <r_qp_QPPCaco>
   531.426

> <r_qp_QPlogBB>
     1.117

> <r_qp_QPPMDCK>
   305.735

> <r_qp_QPlogKp>
    -5.341

> <r_qp_IP(eV)>
     9.014

> <r_qp_EA(eV)>
    -1.068

> <i_qp_#metab>
6

> <r_qp_QPlogKhsa>
     1.187

> <i_qp_HumanOralAbsorption>
3

> <r_qp_PercentHumanOralAbsorption>
   100.000

> <r_qp_SAfluorine>
     0.000

> <r_qp_SAamideO>
     0.000

> <r_qp_PSA>
     9.330

> <i_qp_#NandO>
2

> <i_qp_RuleOfFive>
0

> <i_qp_RuleOfThree>
0

> <i_qp_#ringatoms>
17

> <i_qp_#in34>
0

> <i_qp_#in56>
17

> <i_qp_#noncon>
13

> <i_qp_#nonHatm>
27

> <r_qp_Jm>
0.000168

$$$$
JDW_UD_082
                    3D
 Structure written by MMmdl.
 71 74  0  0  1  0            999 V2000
    1.8580    1.5110    1.3530 C   0  0  0  0  0  0
    1.6960    0.0930    0.8080 C   0  0  0  0  0  0
    2.9600   -0.7830    0.9380 C   0  0  1  0  0  0
    4.1680    0.0080    1.5020 C   0  0  2  0  0  0
    4.3640    1.3690    0.8000 C   0  0  2  0  0  0
    3.0800    2.2740    0.7900 C   0  0  2  0  0  0
    3.3520    3.4890    1.7060 C   0  0  0  0  0  0
    1.4160    0.1420   -0.2520 H   0  0  0  0  0  0
    2.4760    4.1340    1.8090 H   0  0  0  0  0  0
    4.1800    4.1000    1.3300 H   0  0  0  0  0  0
    3.6240    3.1600    2.7170 H   0  0  0  0  0  0
    4.8360    1.2880   -0.6560 C   0  0  0  0  0  0
    4.3280    2.5740   -1.2790 C   0  0  0  0  0  0
    2.9000    2.6860   -0.7210 C   0  0  2  0  0  0
    4.3540    2.5110   -2.3710 H   0  0  0  0  0  0
    4.9450    3.4260   -0.9680 H   0  0  0  0  0  0
    2.3070    1.9060   -1.2140 H   0  0  0  0  0  0
    2.2410    4.0630   -1.0590 C   0  0  2  0  0  0
    0.7790    4.1430   -0.5910 C   0  0  0  0  0  0
    2.3980    4.3730   -2.5040 N   0  0  0  0  0  0
    2.8050    4.8280   -0.5110 H   0  0  0  0  0  0
    0.2920    5.0610   -0.9330 H   0  0  0  0  0  0
    0.7090    4.1580    0.4990 H   0  0  0  0  0  0
    0.1910    3.2930   -0.9520 H   0  0  0  0  0  0
    2.2940    5.8040   -2.7860 C   0  0  0  0  0  0
    1.5260    3.6100   -3.3960 C   0  0  0  0  0  0
    2.5580    6.0070   -3.8310 H   0  0  0  0  0  0
    3.0010    6.3750   -2.1750 H   0  0  0  0  0  0
    1.2870    6.1980   -2.6110 H   0  0  0  0  0  0
    1.6300    2.5320   -3.2380 H   0  0  0  0  0  0
    1.8070    3.7900   -4.4400 H   0  0  0  0  0  0
    0.4700    3.8770   -3.2840 H   0  0  0  0  0  0
    0.9340    2.0640    1.1660 H   0  0  0  0  0  0
    0.8300   -0.3610    1.2990 H   0  0  0  0  0  0
    1.9380    1.4430    2.4470 H   0  0  0  0  0  0
    2.7400   -2.1400    1.7030 C   0  0  1  0  0  0
    4.0660   -2.9540    1.6470 C   0  0  1  0  0  0
    5.2700   -2.1750    2.1930 C   0  0  0  0  0  0
    5.4470   -0.8430    1.4680 C   0  0  0  0  0  0
    2.2850   -1.8880    3.1660 C   0  0  0  0  0  0
    6.1840   -2.7700    2.0680 H   0  0  0  0  0  0
    5.1630   -1.9980    3.2700 H   0  0  0  0  0  0
    5.7410   -1.0470    0.4310 H   0  0  0  0  0  0
    6.2760   -0.2910    1.9280 H   0  0  0  0  0  0
    3.2230   -1.0690   -0.0910 H   0  0  0  0  0  0
    3.9720    0.2380    2.5580 H   0  0  0  0  0  0
    1.3630   -1.2990    3.2060 H   0  0  0  0  0  0
    3.0360   -1.3510    3.7500 H   0  0  0  0  0  0
    2.0750   -2.8200    3.7000 H   0  0  0  0  0  0
    1.6600   -2.9960    0.9830 C   0  0  0  0  0  0
    1.6790   -4.4590    1.3340 C   0  0  0  0  0  0
    2.6820   -5.1040    1.9650 C   0  0  0  0  0  0
    3.9380   -4.3250    2.3390 C   0  0  0  0  0  0
    2.6470   -6.4730    2.2910 N   0  0  0  0  0  0
    3.6600   -7.1100    3.1350 C   0  0  0  0  0  0
    3.9190   -6.4800    3.9920 H   0  0  0  0  0  0
    4.5650   -7.3100    2.5510 H   0  0  0  0  0  0
    3.3080   -8.0620    3.5480 H   0  0  0  0  0  0
    1.5970   -7.3720    1.8070 C   0  0  0  0  0  0
    1.8490   -8.4260    1.9700 H   0  0  0  0  0  0
    1.4470   -7.2510    0.7290 H   0  0  0  0  0  0
    0.6550   -7.1680    2.3260 H   0  0  0  0  0  0
    4.2830   -3.1580    0.5860 H   0  0  0  0  0  0
    5.1610    1.8930    1.3480 H   0  0  0  0  0  0
    4.4040    0.4310   -1.1820 H   0  0  0  0  0  0
    5.9250    1.2100   -0.7290 H   0  0  0  0  0  0
    1.7800   -2.9220   -0.1050 H   0  0  0  0  0  0
    0.6600   -2.6080    1.2120 H   0  0  0  0  0  0
    0.7840   -5.0000    1.0450 H   0  0  0  0  0  0
    4.8240   -4.9130    2.0640 H   0  0  0  0  0  0
    3.9660   -4.1990    3.4280 H   0  0  0  0  0  0
  1  2  1  0  0  0
  1  6  1  0  0  0
  1 33  1  0  0  0
  1 35  1  0  0  0
  2  3  1  0  0  0
  2  8  1  0  0  0
  2 34  1  0  0  0
  3  4  1  0  0  0
  3 36  1  0  0  0
  3 45  1  0  0  0
  4  5  1  0  0  0
  4 39  1  0  0  0
  4 46  1  0  0  0
  5  6  1  0  0  0
  5 12  1  0  0  0
  5 64  1  0  0  0
  6  7  1  0  0  0
  6 14  1  0  0  0
  7  9  1  0  0  0
  7 10  1  0  0  0
  7 11  1  0  0  0
 12 13  1  0  0  0
 12 65  1  0  0  0
 12 66  1  0  0  0
 13 14  1  0  0  0
 13 15  1  0  0  0
 13 16  1  0  0  0
 14 17  1  0  0  0
 14 18  1  0  0  0
 18 19  1  0  0  0
 18 20  1  0  0  0
 18 21  1  0  0  0
 19 22  1  0  0  0
 19 23  1  0  0  0
 19 24  1  0  0  0
 20 25  1  0  0  0
 20 26  1  0  0  0
 25 27  1  0  0  0
 25 28  1  0  0  0
 25 29  1  0  0  0
 26 30  1  0  0  0
 26 31  1  0  0  0
 26 32  1  0  0  0
 36 37  1  0  0  0
 36 40  1  0  0  0
 36 50  1  0  0  0
 37 38  1  0  0  0
 37 53  1  0  0  0
 37 63  1  0  0  0
 38 39  1  0  0  0
 38 41  1  0  0  0
 38 42  1  0  0  0
 39 43  1  0  0  0
 39 44  1  0  0  0
 40 47  1  0  0  0
 40 48  1  0  0  0
 40 49  1  0  0  0
 50 51  1  0  0  0
 50 67  1  0  0  0
 50 68  1  0  0  0
 51 52  2  0  0  0
 51 69  1  0  0  0
 52 53  1  0  0  0
 52 54  1  0  0  0
 53 70  1  0  0  0
 53 71  1  0  0  0
 54 55  1  0  0  0
 54 59  1  0  0  0
 55 56  1  0  0  0
 55 57  1  0  0  0
 55 58  1  0  0  0
 59 60  1  0  0  0
 59 61  1  0  0  0
 59 62  1  0  0  0
M  END
> <s_m_entry_id>
61

> <s_m_entry_name>
ConMedNP.62

> <i_qp_#stars>
5

> <i_qp_#amine>
1

> <i_qp_#amidine>
0

> <i_qp_#acid>
0

> <i_qp_#amide>
0

> <i_qp_#rotor>
3

> <i_qp_#rtvFG>
0

> <i_qp_CNS>
2

> <r_qp_mol_MW>
   372.636

> <r_qp_dipole>
     1.067

> <r_qp_SASA>
   684.420

> <r_qp_FOSA>
   660.838

> <r_qp_FISA>
     1.635

> <r_qp_PISA>
    21.947

> <r_qp_WPSA>
     0.000

> <r_qp_volume>
  1307.123

> <r_qp_donorHB>
     0.000

> <r_qp_accptHB>
     3.000

> <r_qp_dip^2/V>
   0.0008710

> <r_qp_ACxDN^.5/SA>
   0.0000000

> <r_qp_glob>
   0.8447340

> <r_qp_QPpolrz>
    44.440

> <r_qp_QPlogPC16>
    10.498

> <r_qp_QPlogPoct>
    15.545

> <r_qp_QPlogPw>
     3.820

> <r_qp_QPlogPo/w>
     5.849

> <r_qp_QPlogS>
    -5.908

> <r_qp_CIQPlogS>
    -4.594

> <r_qp_QPlogHERG>
    -4.875

> <r_qp_QPPCaco>
  2383.926

> <r_qp_QPlogBB>
     0.766

> <r_qp_QPPMDCK>
  1399.712

> <r_qp_QPlogKp>
    -3.247

> <r_qp_IP(eV)>
     7.767

> <r_qp_EA(eV)>
    -1.493

> <i_qp_#metab>
5

> <r_qp_QPlogKhsa>
     1.483

> <i_qp_HumanOralAbsorption>
3

> <r_qp_PercentHumanOralAbsorption>
   100.000

> <r_qp_SAfluorine>
     0.000

> <r_qp_SAamideO>
     0.000

> <r_qp_PSA>
     6.956

> <i_qp_#NandO>
2

> <i_qp_RuleOfFive>
1

> <i_qp_RuleOfThree>
1

> <i_qp_#ringatoms>
17

> <i_qp_#in34>
0

> <i_qp_#in56>
17

> <i_qp_#noncon>
15

> <i_qp_#nonHatm>
27

> <r_qp_Jm>
0.000261

$$$$
LBS_UY_414
                    3D
 Structure written by MMmdl.
 63 67  0  0  1  0            999 V2000
    1.1140    1.3290   -1.1660 C   0  0  1  0  0  0
    1.1100    1.2350   -2.7110 C   0  0  0  0  0  0
    0.2580    0.6760   -3.1000 H   0  0  0  0  0  0
    2.0020    0.7360   -3.1040 H   0  0  0  0  0  0
    1.0930    2.2290   -3.1720 H   0  0  0  0  0  0
   -0.1930    2.0240   -0.6100 C   0  0  2  0  0  0
    0.0760    2.3610    0.4060 H   0  0  0  0  0  0
   -1.4140    1.0510   -0.3870 C   0  0  1  0  0  0
   -1.9100    0.3650   -1.6770 C   0  0  0  0  0  0
   -1.9830    1.0530   -2.5200 H   0  0  0  0  0  0
   -2.8920   -0.0960   -1.5340 H   0  0  0  0  0  0
   -1.2490   -0.4480   -1.9920 H   0  0  0  0  0  0
   -0.9550   -0.0630    0.5890 C   0  0  0  0  0  0
   -1.7000   -0.8690    0.6080 H   0  0  0  0  0  0
   -0.8890    0.3190    1.6160 H   0  0  0  0  0  0
    0.3820   -0.6500    0.2440 C   0  0  0  0  0  0
    0.5960   -1.6180    0.6930 H   0  0  0  0  0  0
    1.3000   -0.0620   -0.5440 C   0  0  0  0  0  0
    2.6320   -0.7420   -0.7960 C   0  0  0  0  0  0
    2.7180   -0.9890   -1.8610 H   0  0  0  0  0  0
    2.6710   -1.6990   -0.2620 H   0  0  0  0  0  0
    3.8070    0.1480   -0.3510 C   0  0  1  0  0  0
    3.7610    0.2890    0.7380 H   0  0  0  0  0  0
    5.1170   -0.4260   -0.7070 N   0  0  0  0  0  0
    5.8410    0.2760   -0.5530 H   0  0  0  0  0  0
    5.4500   -1.6090    0.0760 C   0  0  0  0  0  0
    5.4240   -1.4030    1.1510 H   0  0  0  0  0  0
    6.4660   -1.9320   -0.1770 H   0  0  0  0  0  0
    4.7850   -2.4480   -0.1490 H   0  0  0  0  0  0
    3.7030    1.5370   -1.0020 C   0  0  0  0  0  0
    3.8780    1.4700   -2.0830 H   0  0  0  0  0  0
    4.4890    2.1940   -0.6060 H   0  0  0  0  0  0
    2.3430    2.1920   -0.7340 C   0  0  0  0  0  0
    2.3260    3.1630   -1.2430 H   0  0  0  0  0  0
    2.2850    2.4080    0.3420 H   0  0  0  0  0  0
   -0.5960    3.3310   -1.3440 C   0  0  0  0  0  0
   -0.8580    3.1200   -2.3840 H   0  0  0  0  0  0
    0.2550    4.0200   -1.3740 H   0  0  0  0  0  0
   -1.7660    4.0660   -0.6610 C   0  0  0  0  0  0
   -2.0220    4.9600   -1.2420 H   0  0  0  0  0  0
   -1.4300    4.4260    0.3200 H   0  0  0  0  0  0
   -2.9810    3.1380   -0.4890 C   0  0  1  0  0  0
   -2.5240    1.8950    0.2940 C   0  0  1  0  0  0
   -2.0660    2.2700    1.2270 H   0  0  0  0  0  0
   -4.1180    3.6970    0.3990 C   0  0  2  0  0  0
   -3.7560    4.4680    1.0900 H   0  0  0  0  0  0
   -4.6460    2.4780    1.1990 C   0  0  0  0  0  0
   -5.7200    2.3000    1.0860 H   0  0  0  0  0  0
   -4.4670    2.6570    2.2670 H   0  0  0  0  0  0
   -3.8290    1.2580    0.7500 C   0  0  0  0  0  0
   -4.3480    0.7300   -0.0550 H   0  0  0  0  0  0
   -3.6860    0.5520    1.5740 H   0  0  0  0  0  0
   -3.7200    2.9430   -1.8280 C   0  0  0  0  0  0
   -4.3330    2.0350   -1.8400 H   0  0  0  0  0  0
   -3.0520    2.9180   -2.6920 H   0  0  0  0  0  0
   -4.5570    4.1430   -1.8900 N   0  0  0  0  0  0
   -5.5480    4.0840   -2.9540 C   0  0  0  0  0  0
   -5.0560    4.0060   -3.9290 H   0  0  0  0  0  0
   -6.1460    5.0010   -2.9700 H   0  0  0  0  0  0
   -6.2280    3.2310   -2.8440 H   0  0  0  0  0  0
   -5.1580    4.2820   -0.5630 C   0  0  0  0  0  0
   -6.1180    3.7580   -0.4860 H   0  0  0  0  0  0
   -5.3370    5.3400   -0.3440 H   0  0  0  0  0  0
  1  2  1  0  0  0
  1  6  1  0  0  0
  1 18  1  0  0  0
  1 33  1  0  0  0
  2  3  1  0  0  0
  2  4  1  0  0  0
  2  5  1  0  0  0
  6  7  1  0  0  0
  6  8  1  0  0  0
  6 36  1  0  0  0
  8  9  1  0  0  0
  8 13  1  0  0  0
  8 43  1  0  0  0
  9 10  1  0  0  0
  9 11  1  0  0  0
  9 12  1  0  0  0
 13 14  1  0  0  0
 13 15  1  0  0  0
 13 16  1  0  0  0
 16 17  1  0  0  0
 16 18  2  0  0  0
 18 19  1  0  0  0
 19 20  1  0  0  0
 19 21  1  0  0  0
 19 22  1  0  0  0
 22 23  1  0  0  0
 22 24  1  0  0  0
 22 30  1  0  0  0
 24 25  1  0  0  0
 24 26  1  0  0  0
 26 27  1  0  0  0
 26 28  1  0  0  0
 26 29  1  0  0  0
 30 31  1  0  0  0
 30 32  1  0  0  0
 30 33  1  0  0  0
 33 34  1  0  0  0
 33 35  1  0  0  0
 36 37  1  0  0  0
 36 38  1  0  0  0
 36 39  1  0  0  0
 39 40  1  0  0  0
 39 41  1  0  0  0
 39 42  1  0  0  0
 42 43  1  0  0  0
 42 45  1  0  0  0
 42 53  1  0  0  0
 43 44  1  0  0  0
 43 50  1  0  0  0
 45 46  1  0  0  0
 45 47  1  0  0  0
 45 61  1  0  0  0
 47 48  1  0  0  0
 47 49  1  0  0  0
 47 50  1  0  0  0
 50 51  1  0  0  0
 50 52  1  0  0  0
 53 54  1  0  0  0
 53 55  1  0  0  0
 53 56  1  0  0  0
 56 57  1  0  0  0
 56 61  1  0  0  0
 57 58  1  0  0  0
 57 59  1  0  0  0
 57 60  1  0  0  0
 61 62  1  0  0  0
 61 63  1  0  0  0
M  END
> <s_m_entry_id>
62

> <s_m_entry_name>
ConMedNP.63

> <i_qp_#stars>
2

> <i_qp_#amine>
2

> <i_qp_#amidine>
0

> <i_qp_#acid>
0

> <i_qp_#amide>
0

> <i_qp_#rotor>
1

> <i_qp_#rtvFG>
0

> <i_qp_CNS>
2

> <r_qp_mol_MW>
   342.567

> <r_qp_dipole>
     0.856

> <r_qp_SASA>
   605.258

> <r_qp_FOSA>
   557.324

> <r_qp_FISA>
    22.898

> <r_qp_PISA>
    25.036

> <r_qp_WPSA>
     0.000

> <r_qp_volume>
  1159.454

> <r_qp_donorHB>
     1.000

> <r_qp_accptHB>
     3.500

> <r_qp_dip^2/V>
   0.0006320

> <r_qp_ACxDN^.5/SA>
   0.0057830

> <r_qp_glob>
   0.8818470

> <r_qp_QPpolrz>
    39.844

> <r_qp_QPlogPC16>
     9.631

> <r_qp_QPlogPoct>
    15.908

> <r_qp_QPlogPw>
     6.193

> <r_qp_QPlogPo/w>
     3.928

> <r_qp_QPlogS>
    -3.429

> <r_qp_CIQPlogS>
    -2.770

> <r_qp_QPlogHERG>
    -5.016

> <r_qp_QPPCaco>
   373.729

> <r_qp_QPlogBB>
     1.104

> <r_qp_QPPMDCK>
   208.975

> <r_qp_QPlogKp>
    -5.883

> <r_qp_IP(eV)>
     9.032

> <r_qp_EA(eV)>
    -1.075

> <i_qp_#metab>
4

> <r_qp_QPlogKhsa>
     1.071

> <i_qp_HumanOralAbsorption>
3

> <r_qp_PercentHumanOralAbsorption>
    95.991

> <r_qp_SAfluorine>
     0.000

> <r_qp_SAamideO>
     0.000

> <r_qp_PSA>
    19.239

> <i_qp_#NandO>
2

> <i_qp_RuleOfFive>
0

> <i_qp_RuleOfThree>
0

> <i_qp_#ringatoms>
20

> <i_qp_#in34>
0

> <i_qp_#in56>
20

> <i_qp_#noncon>
17

> <i_qp_#nonHatm>
25

> <r_qp_Jm>
0.000167

$$$$
OTH_UY_013
                    3D
 Structure written by MMmdl.
 68 71  0  0  1  0            999 V2000
    0.8510    0.7340   -1.9320 C   0  0  1  0  0  0
    0.3690   -0.1340   -3.1230 C   0  0  0  0  0  0
    1.1480   -0.8070   -3.4910 H   0  0  0  0  0  0
    0.0740    0.4890   -3.9740 H   0  0  0  0  0  0
   -0.4870   -0.7630   -2.8690 H   0  0  0  0  0  0
   -0.3320    1.5930   -1.3510 C   0  0  2  0  0  0
    0.0990    2.1980   -0.5370 H   0  0  0  0  0  0
   -1.4340    0.6990   -0.6940 C   0  0  1  0  0  0
   -1.8870    0.0490   -1.4500 H   0  0  0  0  0  0
   -0.8380   -0.2150    0.3860 C   0  0  0  0  0  0
   -1.6060   -0.8970    0.7680 H   0  0  0  0  0  0
   -0.5010    0.3890    1.2380 H   0  0  0  0  0  0
    0.3370   -1.0390   -0.1360 C   0  0  0  0  0  0
   -0.0170   -1.7820   -0.8600 H   0  0  0  0  0  0
    0.7670   -1.6040    0.7000 H   0  0  0  0  0  0
    1.4090   -0.1370   -0.7590 C   0  0  1  0  0  0
    1.7300    0.5540    0.0370 H   0  0  0  0  0  0
    2.6600   -0.9420   -1.1500 C   0  0  0  0  0  0
    2.4000   -1.7000   -1.8950 H   0  0  0  0  0  0
    3.0270   -1.4870   -0.2700 H   0  0  0  0  0  0
    3.7680   -0.0060   -1.6620 C   0  0  1  0  0  0
    5.0180   -0.7140   -1.9690 N   0  0  0  0  0  0
    5.3130   -1.2400   -1.1470 H   0  0  0  0  0  0
    4.9710   -1.6140   -3.1120 C   0  0  0  0  0  0
    5.9470   -2.0980   -3.2210 H   0  0  0  0  0  0
    4.7800   -1.0810   -4.0470 H   0  0  0  0  0  0
    4.2290   -2.4080   -2.9870 H   0  0  0  0  0  0
    4.0210    0.6640   -0.8290 H   0  0  0  0  0  0
    3.2790    0.8950   -2.8040 C   0  0  0  0  0  0
    3.0890    0.3130   -3.7130 H   0  0  0  0  0  0
    4.0600    1.6220   -3.0610 H   0  0  0  0  0  0
    2.0020    1.6550   -2.4280 C   0  0  0  0  0  0
    1.6820    2.2350   -3.3020 H   0  0  0  0  0  0
    2.2500    2.3840   -1.6450 H   0  0  0  0  0  0
   -0.9280    2.6270   -2.3440 C   0  0  0  0  0  0
   -1.2340    2.1350   -3.2720 H   0  0  0  0  0  0
   -0.1600    3.3560   -2.6250 H   0  0  0  0  0  0
   -2.1260    3.4140   -1.7740 C   0  0  0  0  0  0
   -2.5400    4.0510   -2.5650 H   0  0  0  0  0  0
   -1.7570    4.0850   -0.9890 H   0  0  0  0  0  0
   -3.2070    2.4800   -1.2110 C   0  0  1  0  0  0
   -3.8540    1.6660   -2.3620 C   0  0  0  0  0  0
   -3.1310    1.0740   -2.9270 H   0  0  0  0  0  0
   -4.3450    2.3360   -3.0780 H   0  0  0  0  0  0
   -4.6180    0.9670   -2.0010 H   0  0  0  0  0  0
   -2.5150    1.6210   -0.1240 C   0  0  1  0  0  0
   -1.9900    2.3040    0.5700 H   0  0  0  0  0  0
   -4.3480    3.0500   -0.3660 C   0  0  0  0  0  0
   -5.1360    4.2840   -0.7790 C   0  0  2  0  0  0
   -4.3580    5.5800   -0.4960 C   0  0  0  0  0  0
   -4.9600    6.4650   -0.7300 H   0  0  0  0  0  0
   -3.4620    5.6540   -1.1180 H   0  0  0  0  0  0
   -4.0390    5.6480    0.5500 H   0  0  0  0  0  0
   -6.5120    4.2890   -0.2180 N   0  0  0  0  0  0
   -7.4760    4.8800   -1.1470 C   0  0  0  0  0  0
   -8.4940    4.8050   -0.7480 H   0  0  0  0  0  0
   -7.4800    4.3370   -2.0990 H   0  0  0  0  0  0
   -7.2640    5.9360   -1.3510 H   0  0  0  0  0  0
   -6.6400    4.9120    1.1000 C   0  0  0  0  0  0
   -5.9080    4.5190    1.8120 H   0  0  0  0  0  0
   -7.6280    4.6920    1.5220 H   0  0  0  0  0  0
   -6.5300    6.0020    1.0650 H   0  0  0  0  0  0
   -5.2340    4.2070   -1.8700 H   0  0  0  0  0  0
   -4.6160    2.1870    0.6380 C   0  0  0  0  0  0
   -5.4420    2.2770    1.3290 H   0  0  0  0  0  0
   -3.6590    1.0310    0.6880 C   0  0  0  0  0  0
   -4.0970    0.1340    0.2390 H   0  0  0  0  0  0
   -3.3520    0.8120    1.7150 H   0  0  0  0  0  0
  1  2  1  0  0  0
  1  6  1  0  0  0
  1 16  1  0  0  0
  1 32  1  0  0  0
  2  3  1  0  0  0
  2  4  1  0  0  0
  2  5  1  0  0  0
  6  7  1  0  0  0
  6  8  1  0  0  0
  6 35  1  0  0  0
  8  9  1  0  0  0
  8 10  1  0  0  0
  8 46  1  0  0  0
 10 11  1  0  0  0
 10 12  1  0  0  0
 10 13  1  0  0  0
 13 14  1  0  0  0
 13 15  1  0  0  0
 13 16  1  0  0  0
 16 17  1  0  0  0
 16 18  1  0  0  0
 18 19  1  0  0  0
 18 20  1  0  0  0
 18 21  1  0  0  0
 21 22  1  0  0  0
 21 28  1  0  0  0
 21 29  1  0  0  0
 22 23  1  0  0  0
 22 24  1  0  0  0
 24 25  1  0  0  0
 24 26  1  0  0  0
 24 27  1  0  0  0
 29 30  1  0  0  0
 29 31  1  0  0  0
 29 32  1  0  0  0
 32 33  1  0  0  0
 32 34  1  0  0  0
 35 36  1  0  0  0
 35 37  1  0  0  0
 35 38  1  0  0  0
 38 39  1  0  0  0
 38 40  1  0  0  0
 38 41  1  0  0  0
 41 42  1  0  0  0
 41 46  1  0  0  0
 41 48  1  0  0  0
 42 43  1  0  0  0
 42 44  1  0  0  0
 42 45  1  0  0  0
 46 47  1  0  0  0
 46 66  1  0  0  0
 48 49  1  0  0  0
 48 64  2  0  0  0
 49 50  1  0  0  0
 49 54  1  0  0  0
 49 63  1  0  0  0
 50 51  1  0  0  0
 50 52  1  0  0  0
 50 53  1  0  0  0
 54 55  1  0  0  0
 54 59  1  0  0  0
 55 56  1  0  0  0
 55 57  1  0  0  0
 55 58  1  0  0  0
 59 60  1  0  0  0
 59 61  1  0  0  0
 59 62  1  0  0  0
 64 65  1  0  0  0
 64 66  1  0  0  0
 66 67  1  0  0  0
 66 68  1  0  0  0
M  END
> <s_m_entry_id>
63

> <s_m_entry_name>
ConMedNP.64

> <i_qp_#stars>
2

> <i_qp_#amine>
2

> <i_qp_#amidine>
0

> <i_qp_#acid>
0

> <i_qp_#amide>
0

> <i_qp_#rotor>
3

> <i_qp_#rtvFG>
0

> <i_qp_CNS>
2

> <r_qp_mol_MW>
   358.609

> <r_qp_dipole>
     0.555

> <r_qp_SASA>
   645.826

> <r_qp_FOSA>
   597.857

> <r_qp_FISA>
    27.838

> <r_qp_PISA>
    20.131

> <r_qp_WPSA>
     0.000

> <r_qp_volume>
  1256.418

> <r_qp_donorHB>
     1.000

> <r_qp_accptHB>
     3.500

> <r_qp_dip^2/V>
   0.0002450

> <r_qp_ACxDN^.5/SA>
   0.0054190

> <r_qp_glob>
   0.8719120

> <r_qp_QPpolrz>
    42.394

> <r_qp_QPlogPC16>
    10.462

> <r_qp_QPlogPoct>
    16.753

> <r_qp_QPlogPw>
     5.850

> <r_qp_QPlogPo/w>
     4.505

> <r_qp_QPlogS>
    -3.836

> <r_qp_CIQPlogS>
    -3.050

> <r_qp_QPlogHERG>
    -5.153

> <r_qp_QPPCaco>
   335.517

> <r_qp_QPlogBB>
     0.936

> <r_qp_QPPMDCK>
   185.979

> <r_qp_QPlogKp>
    -5.799

> <r_qp_IP(eV)>
     9.056

> <r_qp_EA(eV)>
    -1.117

> <i_qp_#metab>
4

> <r_qp_QPlogKhsa>
     1.252

> <i_qp_HumanOralAbsorption>
3

> <r_qp_PercentHumanOralAbsorption>
   100.000

> <r_qp_SAfluorine>
     0.000

> <r_qp_SAamideO>
     0.000

> <r_qp_PSA>
    19.118

> <i_qp_#NandO>
2

> <i_qp_RuleOfFive>
0

> <i_qp_RuleOfThree>
0

> <i_qp_#ringatoms>
17

> <i_qp_#in34>
0

> <i_qp_#in56>
17

> <i_qp_#noncon>
15

> <i_qp_#nonHatm>
26

> <r_qp_Jm>
8.3e-05

$$$$
OTH_UY_019
                    3D
 Structure written by MMmdl.
 70 73  0  0  1  0            999 V2000
    1.2750    0.5290   -2.0870 C   0  0  1  0  0  0
    0.9410   -0.0530   -3.4860 C   0  0  0  0  0  0
    1.7560   -0.6560   -3.8940 H   0  0  0  0  0  0
    0.7550    0.7400   -4.2180 H   0  0  0  0  0  0
    0.0560   -0.6950   -3.4720 H   0  0  0  0  0  0
    0.0340    1.3090   -1.5100 C   0  0  2  0  0  0
    0.3660    1.7500   -0.5560 H   0  0  0  0  0  0
   -1.1570    0.3660   -1.1600 C   0  0  1  0  0  0
   -1.5280   -0.1160   -2.0710 H   0  0  0  0  0  0
   -0.7120   -0.7500   -0.2060 C   0  0  0  0  0  0
   -1.5380   -1.4490   -0.0300 H   0  0  0  0  0  0
   -0.4470   -0.3230    0.7700 H   0  0  0  0  0  0
    0.4800   -1.5300   -0.7500 C   0  0  0  0  0  0
    0.1750   -2.1020   -1.6340 H   0  0  0  0  0  0
    0.7940   -2.2650    0.0010 H   0  0  0  0  0  0
    1.6540   -0.6010   -1.0850 C   0  0  1  0  0  0
    1.9310   -0.1090   -0.1390 H   0  0  0  0  0  0
    2.8860   -1.4190   -1.5210 C   0  0  0  0  0  0
    3.2890   -1.9070   -0.6230 H   0  0  0  0  0  0
    2.5910   -2.2370   -2.1920 H   0  0  0  0  0  0
    3.9780   -0.5800   -2.2150 C   0  0  2  0  0  0
    3.8520   -0.6460   -3.3030 H   0  0  0  0  0  0
    5.3350   -1.0440   -1.8930 N   0  0  0  0  0  0
    5.4620   -1.0670   -0.8820 H   0  0  0  0  0  0
    3.8560    0.8960   -1.8380 C   0  0  0  0  0  0
    4.6470    1.4860   -2.3200 H   0  0  0  0  0  0
    4.0060    1.0160   -0.7560 H   0  0  0  0  0  0
    2.4940    1.4960   -2.2210 C   0  0  0  0  0  0
    2.5540    1.8810   -3.2470 H   0  0  0  0  0  0
    2.3560    2.3810   -1.5860 H   0  0  0  0  0  0
    5.6320   -2.3550   -2.4530 C   0  0  0  0  0  0
    6.6720   -2.6150   -2.2310 H   0  0  0  0  0  0
    4.9970   -3.1380   -2.0280 H   0  0  0  0  0  0
    5.5220   -2.3560   -3.5420 H   0  0  0  0  0  0
   -0.4280    2.5050   -2.3820 C   0  0  0  0  0  0
   -0.6800    2.1680   -3.3920 H   0  0  0  0  0  0
    0.3910    3.2240   -2.4980 H   0  0  0  0  0  0
   -1.6370    3.2560   -1.7950 C   0  0  0  0  0  0
   -1.9210    4.0440   -2.4980 H   0  0  0  0  0  0
   -1.3230    3.7620   -0.8740 H   0  0  0  0  0  0
   -2.8200    2.3140   -1.5020 C   0  0  1  0  0  0
   -3.4000    1.7630   -2.8280 C   0  0  0  0  0  0
   -4.2760    1.1270   -2.6680 H   0  0  0  0  0  0
   -2.6770    1.1680   -3.3920 H   0  0  0  0  0  0
   -3.7110    2.5810   -3.4870 H   0  0  0  0  0  0
   -2.2840    1.2110   -0.5510 C   0  0  1  0  0  0
   -1.8580    1.7040    0.3400 H   0  0  0  0  0  0
   -3.9500    2.9000   -0.5970 C   0  0  1  0  0  0
   -5.0340    3.8270   -1.2270 C   0  0  2  0  0  0
   -4.4350    5.0850   -1.8720 C   0  0  0  0  0  0
   -5.2080    5.8030   -2.1620 H   0  0  0  0  0  0
   -3.9050    4.8340   -2.7940 H   0  0  0  0  0  0
   -3.7350    5.5920   -1.2000 H   0  0  0  0  0  0
   -6.0880    4.1290   -0.2250 N   0  0  0  0  0  0
   -7.3600    4.4980   -0.8460 C   0  0  0  0  0  0
   -7.6910    3.7220   -1.5470 H   0  0  0  0  0  0
   -7.3080    5.4500   -1.3840 H   0  0  0  0  0  0
   -8.1470    4.5800   -0.0870 H   0  0  0  0  0  0
   -5.7100    5.1140    0.7870 C   0  0  0  0  0  0
   -4.7900    4.8290    1.3060 H   0  0  0  0  0  0
   -6.4850    5.1760    1.5600 H   0  0  0  0  0  0
   -5.5770    6.1180    0.3700 H   0  0  0  0  0  0
   -5.5130    3.2500   -2.0290 H   0  0  0  0  0  0
   -3.4550    3.4570    0.2120 H   0  0  0  0  0  0
   -4.5810    1.6250    0.0420 C   0  0  0  0  0  0
   -5.5010    1.3210   -0.4700 H   0  0  0  0  0  0
   -4.8360    1.8140    1.0910 H   0  0  0  0  0  0
   -3.5410    0.5010   -0.0690 C   0  0  0  0  0  0
   -3.8730   -0.2590   -0.7850 H   0  0  0  0  0  0
   -3.3910    0.0050    0.8950 H   0  0  0  0  0  0
  1  2  1  0  0  0
  1  6  1  0  0  0
  1 16  1  0  0  0
  1 28  1  0  0  0
  2  3  1  0  0  0
  2  4  1  0  0  0
  2  5  1  0  0  0
  6  7  1  0  0  0
  6  8  1  0  0  0
  6 35  1  0  0  0
  8  9  1  0  0  0
  8 10  1  0  0  0
  8 46  1  0  0  0
 10 11  1  0  0  0
 10 12  1  0  0  0
 10 13  1  0  0  0
 13 14  1  0  0  0
 13 15  1  0  0  0
 13 16  1  0  0  0
 16 17  1  0  0  0
 16 18  1  0  0  0
 18 19  1  0  0  0
 18 20  1  0  0  0
 18 21  1  0  0  0
 21 22  1  0  0  0
 21 23  1  0  0  0
 21 25  1  0  0  0
 23 24  1  0  0  0
 23 31  1  0  0  0
 25 26  1  0  0  0
 25 27  1  0  0  0
 25 28  1  0  0  0
 28 29  1  0  0  0
 28 30  1  0  0  0
 31 32  1  0  0  0
 31 33  1  0  0  0
 31 34  1  0  0  0
 35 36  1  0  0  0
 35 37  1  0  0  0
 35 38  1  0  0  0
 38 39  1  0  0  0
 38 40  1  0  0  0
 38 41  1  0  0  0
 41 42  1  0  0  0
 41 46  1  0  0  0
 41 48  1  0  0  0
 42 43  1  0  0  0
 42 44  1  0  0  0
 42 45  1  0  0  0
 46 47  1  0  0  0
 46 68  1  0  0  0
 48 49  1  0  0  0
 48 64  1  0  0  0
 48 65  1  0  0  0
 49 50  1  0  0  0
 49 54  1  0  0  0
 49 63  1  0  0  0
 50 51  1  0  0  0
 50 52  1  0  0  0
 50 53  1  0  0  0
 54 55  1  0  0  0
 54 59  1  0  0  0
 55 56  1  0  0  0
 55 57  1  0  0  0
 55 58  1  0  0  0
 59 60  1  0  0  0
 59 61  1  0  0  0
 59 62  1  0  0  0
 65 66  1  0  0  0
 65 67  1  0  0  0
 65 68  1  0  0  0
 68 69  1  0  0  0
 68 70  1  0  0  0
M  END
> <s_m_entry_id>
64

> <s_m_entry_name>
ConMedNP.65

> <i_qp_#stars>
2

> <i_qp_#amine>
2

> <i_qp_#amidine>
0

> <i_qp_#acid>
0

> <i_qp_#amide>
0

> <i_qp_#rotor>
3

> <i_qp_#rtvFG>
0

> <i_qp_CNS>
2

> <r_qp_mol_MW>
   360.625

> <r_qp_dipole>
     0.718

> <r_qp_SASA>
   656.113

> <r_qp_FOSA>
   634.946

> <r_qp_FISA>
    21.167

> <r_qp_PISA>
     0.000

> <r_qp_WPSA>
     0.000

> <r_qp_volume>
  1269.171

> <r_qp_donorHB>
     1.000

> <r_qp_accptHB>
     3.500

> <r_qp_dip^2/V>
   0.0004060

> <r_qp_ACxDN^.5/SA>
   0.0053340

> <r_qp_glob>
   0.8640390

> <r_qp_QPpolrz>
    42.712

> <r_qp_QPlogPC16>
    10.377

> <r_qp_QPlogPoct>
    16.777

> <r_qp_QPlogPw>
     5.693

> <r_qp_QPlogPo/w>
     4.607

> <r_qp_QPlogS>
    -4.022

> <r_qp_CIQPlogS>
    -2.961

> <r_qp_QPlogHERG>
    -5.184

> <r_qp_QPPCaco>
   388.128

> <r_qp_QPlogBB>
     0.991

> <r_qp_QPPMDCK>
   217.691

> <r_qp_QPlogKp>
    -5.747

> <r_qp_IP(eV)>
     9.011

> <r_qp_EA(eV)>
    -2.568

> <i_qp_#metab>
2

> <r_qp_QPlogKhsa>
     1.285

> <i_qp_HumanOralAbsorption>
3

> <r_qp_PercentHumanOralAbsorption>
   100.000

> <r_qp_SAfluorine>
     0.000

> <r_qp_SAamideO>
     0.000

> <r_qp_PSA>
    17.726

> <i_qp_#NandO>
2

> <i_qp_RuleOfFive>
0

> <i_qp_RuleOfThree>
0

> <i_qp_#ringatoms>
17

> <i_qp_#in34>
0

> <i_qp_#in56>
17

> <i_qp_#noncon>
17

> <i_qp_#nonHatm>
26

> <r_qp_Jm>
6.1e-05

$$$$
RDC_0001
                    3D
 Structure written by MMmdl.
 35 34  0  0  1  0            999 V2000
    0.2080   -0.3750    0.3860 C   0  0  0  0  0  0
    1.4200   -0.2570   -0.1940 C   0  0  0  0  0  0
    1.8400   -1.1360   -0.6820 H   0  0  0  0  0  0
    2.2980    0.9540   -0.2780 C   0  0  0  0  0  0
    1.7720    1.8680    0.0090 H   0  0  0  0  0  0
    2.6220    1.1130   -1.3120 H   0  0  0  0  0  0
   -0.5150    0.7200    1.1210 C   0  0  0  0  0  0
   -0.7810    0.3830    2.1290 H   0  0  0  0  0  0
   -1.4370    0.9810    0.5910 H   0  0  0  0  0  0
    0.0740    1.6310    1.2360 H   0  0  0  0  0  0
   -0.5330   -1.6860    0.3460 C   0  0  0  0  0  0
    0.0180   -2.4610   -0.1990 H   0  0  0  0  0  0
   -1.5020   -1.5580   -0.1480 H   0  0  0  0  0  0
   -0.7060   -2.0560    1.3620 H   0  0  0  0  0  0
    3.4150    0.7580    0.6120 N   0  0  0  0  0  0
    3.2630    1.0940    1.5520 H   0  0  0  0  0  0
    4.6100    0.1670    0.3360 C   0  0  0  0  0  0
    5.4340    0.1560    1.4180 N   0  0  0  0  0  0
    5.1320    0.5640    2.2900 H   0  0  0  0  0  0
    6.7510   -0.4320    1.4030 C   0  0  0  0  0  0
    7.3920   -0.1750    2.7350 C   0  0  0  0  0  0
    7.9640    0.7510    2.7800 H   0  0  0  0  0  0
    7.3550   -0.9640    3.8280 C   0  0  0  0  0  0
    8.0850   -0.5750    5.0850 C   0  0  0  0  0  0
    8.6240    0.3720    4.9780 H   0  0  0  0  0  0
    8.8160   -1.3450    5.3520 H   0  0  0  0  0  0
    7.3790   -0.4640    5.9150 H   0  0  0  0  0  0
    6.6000   -2.2620    3.9190 C   0  0  0  0  0  0
    5.9980   -2.4760    3.0330 H   0  0  0  0  0  0
    5.9140   -2.2380    4.7730 H   0  0  0  0  0  0
    7.2980   -3.0940    4.0600 H   0  0  0  0  0  0
    7.3680    0.0270    0.6220 H   0  0  0  0  0  0
    6.6970   -1.5030    1.1810 H   0  0  0  0  0  0
    4.9600   -0.3440   -0.7970 N   0  0  0  0  0  0
    4.1980   -0.2390   -1.4640 H   0  0  0  0  0  0
  1  2  2  0  0  0
  1  7  1  0  0  0
  1 11  1  0  0  0
  2  3  1  0  0  0
  2  4  1  0  0  0
  4  5  1  0  0  0
  4  6  1  0  0  0
  4 15  1  0  0  0
  7  8  1  0  0  0
  7  9  1  0  0  0
  7 10  1  0  0  0
 11 12  1  0  0  0
 11 13  1  0  0  0
 11 14  1  0  0  0
 15 16  1  0  0  0
 15 17  1  0  0  0
 17 18  1  0  0  0
 17 34  2  0  0  0
 18 19  1  0  0  0
 18 20  1  0  0  0
 20 21  1  0  0  0
 20 32  1  0  0  0
 20 33  1  0  0  0
 21 22  1  0  0  0
 21 23  2  0  0  0
 23 24  1  0  0  0
 23 28  1  0  0  0
 24 25  1  0  0  0
 24 26  1  0  0  0
 24 27  1  0  0  0
 28 29  1  0  0  0
 28 30  1  0  0  0
 28 31  1  0  0  0
 34 35  1  0  0  0
M  END
> <s_m_entry_id>
65

> <s_m_entry_name>
ConMedNP.66

> <i_qp_#stars>
0

> <i_qp_#amine>
0

> <i_qp_#amidine>
1

> <i_qp_#acid>
0

> <i_qp_#amide>
0

> <i_qp_#rotor>
5

> <i_qp_#rtvFG>
0

> <i_qp_CNS>
-1

> <r_qp_mol_MW>
   195.307

> <r_qp_dipole>
     6.455

> <r_qp_SASA>
   521.201

> <r_qp_FOSA>
   422.434

> <r_qp_FISA>
    71.488

> <r_qp_PISA>
    27.280

> <r_qp_WPSA>
     0.000

> <r_qp_volume>
   844.396

> <r_qp_donorHB>
     3.000

> <r_qp_accptHB>
     2.000

> <r_qp_dip^2/V>
   0.0493400

> <r_qp_ACxDN^.5/SA>
   0.0066460

> <r_qp_glob>
   0.8289410

> <r_qp_QPpolrz>
    24.689

> <r_qp_QPlogPC16>
     7.246

> <r_qp_QPlogPoct>
    13.216

> <r_qp_QPlogPw>
     6.906

> <r_qp_QPlogPo/w>
     2.762

> <r_qp_QPlogS>
    -3.692

> <r_qp_CIQPlogS>
    -2.110

> <r_qp_QPlogHERG>
    -4.430

> <r_qp_QPPCaco>
  2079.603

> <r_qp_QPlogBB>
    -0.431

> <r_qp_QPPMDCK>
  1091.564

> <r_qp_QPlogKp>
    -4.323

> <r_qp_IP(eV)>
     8.339

> <r_qp_EA(eV)>
    -0.536

> <i_qp_#metab>
6

> <r_qp_QPlogKhsa>
     0.056

> <i_qp_HumanOralAbsorption>
3

> <r_qp_PercentHumanOralAbsorption>
   100.000

> <r_qp_SAfluorine>
     0.000

> <r_qp_SAamideO>
     0.000

> <r_qp_PSA>
    54.276

> <i_qp_#NandO>
3

> <i_qp_RuleOfFive>
0

> <i_qp_RuleOfThree>
0

> <i_qp_#ringatoms>
0

> <i_qp_#in34>
0

> <i_qp_#in56>
0

> <i_qp_#noncon>
0

> <i_qp_#nonHatm>
14

> <r_qp_Jm>
0.001883

$$$$
RDC_0002
                    3D
 Structure written by MMmdl.
 51 50  0  0  1  0            999 V2000
   -0.2810   -0.9140    1.8240 C   0  0  0  0  0  0
    0.6190   -0.6450    0.8560 C   0  0  0  0  0  0
    0.5450   -1.1920   -0.0840 H   0  0  0  0  0  0
    1.7320    0.3570    0.8810 C   0  0  0  0  0  0
    1.5900    1.1150    1.6560 H   0  0  0  0  0  0
    1.7430    0.9050   -0.0630 H   0  0  0  0  0  0
   -0.3130   -0.2650    3.1800 C   0  0  0  0  0  0
   -0.3080   -1.0310    3.9630 H   0  0  0  0  0  0
   -1.2240    0.3320    3.2890 H   0  0  0  0  0  0
    0.5420    0.3880    3.3690 H   0  0  0  0  0  0
   -1.3590   -1.9430    1.6020 C   0  0  0  0  0  0
   -1.3100   -2.3900    0.6040 H   0  0  0  0  0  0
   -2.3470   -1.4840    1.7110 H   0  0  0  0  0  0
   -1.2670   -2.7520    2.3330 H   0  0  0  0  0  0
    2.9590   -0.3520    1.1350 N   0  0  0  0  0  0
    2.9120   -1.0520    1.8630 H   0  0  0  0  0  0
    4.1760   -0.1520    0.5480 C   0  0  0  0  0  0
    5.1270   -0.1600    1.5310 N   0  0  0  0  0  0
    4.8260   -0.2120    2.4930 H   0  0  0  0  0  0
    6.5450   -0.0850    1.2830 C   0  0  0  0  0  0
    7.2490   -0.0320    2.6070 C   0  0  0  0  0  0
    7.3540    0.9750    3.0100 H   0  0  0  0  0  0
    7.7690   -1.0620    3.3040 C   0  0  0  0  0  0
    8.4800   -0.8270    4.6100 C   0  0  0  0  0  0
    8.5200    0.2340    4.8780 H   0  0  0  0  0  0
    9.5110   -1.1930    4.5510 H   0  0  0  0  0  0
    7.9690   -1.3550    5.4220 H   0  0  0  0  0  0
    7.6910   -2.5040    2.8870 C   0  0  0  0  0  0
    7.0770   -2.6650    1.9980 H   0  0  0  0  0  0
    7.2520   -3.1050    3.6900 H   0  0  0  0  0  0
    8.6940   -2.8900    2.6760 H   0  0  0  0  0  0
    6.7900    0.8240    0.7200 H   0  0  0  0  0  0
    6.8780   -0.9340    0.6780 H   0  0  0  0  0  0
    4.5110    0.0210   -0.6800 N   0  0  0  0  0  0
    3.5600   -0.0970   -1.7760 C   0  0  0  0  0  0
    3.3600    1.2700   -2.4310 C   0  0  0  0  0  0
    2.4040    1.1910   -3.5920 C   0  0  0  0  0  0
    2.7950    0.6300   -4.4410 H   0  0  0  0  0  0
    1.1730    1.7280   -3.6990 C   0  0  0  0  0  0
    0.3680    1.5470   -4.9610 C   0  0  0  0  0  0
    0.9020    0.9610   -5.7160 H   0  0  0  0  0  0
    0.1330    2.5210   -5.4030 H   0  0  0  0  0  0
   -0.5700    1.0280   -4.7410 H   0  0  0  0  0  0
    0.4740    2.5280   -2.6360 C   0  0  0  0  0  0
    1.0540    2.6420   -1.7180 H   0  0  0  0  0  0
   -0.4700    2.0440   -2.3620 H   0  0  0  0  0  0
    0.2500    3.5330   -3.0080 H   0  0  0  0  0  0
    4.3240    1.6360   -2.8080 H   0  0  0  0  0  0
    3.0460    2.0040   -1.6840 H   0  0  0  0  0  0
    2.6080   -0.5480   -1.4820 H   0  0  0  0  0  0
    3.9890   -0.7890   -2.5120 H   0  0  0  0  0  0
  1  2  2  0  0  0
  1  7  1  0  0  0
  1 11  1  0  0  0
  2  3  1  0  0  0
  2  4  1  0  0  0
  4  5  1  0  0  0
  4  6  1  0  0  0
  4 15  1  0  0  0
  7  8  1  0  0  0
  7  9  1  0  0  0
  7 10  1  0  0  0
 11 12  1  0  0  0
 11 13  1  0  0  0
 11 14  1  0  0  0
 15 16  1  0  0  0
 15 17  1  0  0  0
 17 18  1  0  0  0
 17 34  2  0  0  0
 18 19  1  0  0  0
 18 20  1  0  0  0
 20 21  1  0  0  0
 20 32  1  0  0  0
 20 33  1  0  0  0
 21 22  1  0  0  0
 21 23  2  0  0  0
 23 24  1  0  0  0
 23 28  1  0  0  0
 24 25  1  0  0  0
 24 26  1  0  0  0
 24 27  1  0  0  0
 28 29  1  0  0  0
 28 30  1  0  0  0
 28 31  1  0  0  0
 34 35  1  0  0  0
 35 36  1  0  0  0
 35 50  1  0  0  0
 35 51  1  0  0  0
 36 37  1  0  0  0
 36 48  1  0  0  0
 36 49  1  0  0  0
 37 38  1  0  0  0
 37 39  2  0  0  0
 39 40  1  0  0  0
 39 44  1  0  0  0
 40 41  1  0  0  0
 40 42  1  0  0  0
 40 43  1  0  0  0
 44 45  1  0  0  0
 44 46  1  0  0  0
 44 47  1  0  0  0
M  END
> <s_m_entry_id>
66

> <s_m_entry_name>
ConMedNP.67

> <i_qp_#stars>
1

> <i_qp_#amine>
0

> <i_qp_#amidine>
1

> <i_qp_#acid>
0

> <i_qp_#amide>
0

> <i_qp_#rotor>
8

> <i_qp_#rtvFG>
0

> <i_qp_CNS>
0

> <r_qp_mol_MW>
   277.452

> <r_qp_dipole>
     6.096

> <r_qp_SASA>
   679.046

> <r_qp_FOSA>
   615.408

> <r_qp_FISA>
    30.390

> <r_qp_PISA>
    33.248

> <r_qp_WPSA>
     0.000

> <r_qp_volume>
  1164.099

> <r_qp_donorHB>
     2.000

> <r_qp_accptHB>
     2.000

> <r_qp_dip^2/V>
   0.0319180

> <r_qp_ACxDN^.5/SA>
   0.0041650

> <r_qp_glob>
   0.7881200

> <r_qp_QPpolrz>
    35.614

> <r_qp_QPlogPC16>
     9.962

> <r_qp_QPlogPoct>
    14.960

> <r_qp_QPlogPw>
     4.921

> <r_qp_QPlogPo/w>
     5.329

> <r_qp_QPlogS>
    -6.349

> <r_qp_CIQPlogS>
    -3.875

> <r_qp_QPlogHERG>
    -5.119

> <r_qp_QPPCaco>
  5101.643

> <r_qp_QPlogBB>
    -0.245

> <r_qp_QPPMDCK>
  2879.392

> <r_qp_QPlogKp>
    -3.257

> <r_qp_IP(eV)>
     8.230

> <r_qp_EA(eV)>
    -0.541

> <i_qp_#metab>
9

> <r_qp_QPlogKhsa>
     0.934

> <i_qp_HumanOralAbsorption>
1

> <r_qp_PercentHumanOralAbsorption>
   100.000

> <r_qp_SAfluorine>
     0.000

> <r_qp_SAamideO>
     0.000

> <r_qp_PSA>
    40.134

> <i_qp_#NandO>
3

> <i_qp_RuleOfFive>
1

> <i_qp_RuleOfThree>
2

> <i_qp_#ringatoms>
0

> <i_qp_#in34>
0

> <i_qp_#in56>
0

> <i_qp_#noncon>
0

> <i_qp_#nonHatm>
20

> <r_qp_Jm>
6.9e-05

$$$$
LBS_UY_419
                    3D
 Structure written by MMmdl.
 51 55  0  0  1  0            999 V2000
    1.2830    1.4220   -0.6050 C   0  0  0  0  0  0
    0.0320    2.1400   -0.1050 C   0  0  2  0  0  0
    0.2640    2.4350    0.9300 H   0  0  0  0  0  0
   -1.1900    1.1730   -0.0590 C   0  0  1  0  0  0
   -1.4270    0.8370   -1.0780 H   0  0  0  0  0  0
   -0.8170   -0.0610    0.7640 C   0  0  0  0  0  0
   -1.6810   -0.7200    0.9070 H   0  0  0  0  0  0
   -0.4780    0.2420    1.7640 H   0  0  0  0  0  0
    0.2850   -0.8420    0.0550 C   0  0  0  0  0  0
    0.6940   -1.5830    0.7530 H   0  0  0  0  0  0
   -0.1540   -1.3910   -0.7880 H   0  0  0  0  0  0
    1.4000    0.0200   -0.4860 C   0  0  0  0  0  0
   -0.3140    3.4500   -0.8650 C   0  0  0  0  0  0
   -0.3440    3.2510   -1.9440 H   0  0  0  0  0  0
    0.4770    4.1930   -0.7150 H   0  0  0  0  0  0
   -1.6370    4.1010   -0.4190 C   0  0  0  0  0  0
   -1.8590    4.9550   -1.0690 H   0  0  0  0  0  0
   -1.5000    4.5130    0.5900 H   0  0  0  0  0  0
   -2.7870    3.0830   -0.4100 C   0  0  1  0  0  0
   -2.3870    1.9290    0.5140 C   0  0  1  0  0  0
   -2.0880    2.3400    1.4920 H   0  0  0  0  0  0
   -4.1130    3.5800    0.1870 C   0  0  2  0  0  0
   -3.9510    4.3710    0.9290 H   0  0  0  0  0  0
   -4.7140    2.3320    0.8880 C   0  0  0  0  0  0
   -5.6920    2.0330    0.4990 H   0  0  0  0  0  0
   -4.8560    2.5630    1.9510 H   0  0  0  0  0  0
   -3.6950    1.1920    0.7480 C   0  0  0  0  0  0
   -3.9540    0.5380   -0.0910 H   0  0  0  0  0  0
   -3.6690    0.5720    1.6500 H   0  0  0  0  0  0
   -3.2170    2.7100   -1.8440 C   0  0  0  0  0  0
   -3.7580    1.7590   -1.8840 H   0  0  0  0  0  0
   -2.3780    2.6400   -2.5430 H   0  0  0  0  0  0
   -4.0970    3.8270   -2.1950 N   0  0  0  0  0  0
   -4.8590    3.5600   -3.4080 C   0  0  0  0  0  0
   -4.1820    3.3970   -4.2540 H   0  0  0  0  0  0
   -5.4890    4.4170   -3.6680 H   0  0  0  0  0  0
   -5.5030    2.6780   -3.3100 H   0  0  0  0  0  0
   -4.9480    4.0690   -1.0170 C   0  0  2  0  0  0
   -5.8900    3.5100   -1.0820 H   0  0  0  0  0  0
   -5.2690    5.5570   -0.9020 C   0  0  0  0  0  0
   -5.8520    5.9060   -1.7610 H   0  0  0  0  0  0
   -4.3580    6.1640   -0.8450 H   0  0  0  0  0  0
   -5.8580    5.7530    0.0000 H   0  0  0  0  0  0
    2.5680   -0.6240   -0.9310 C   0  0  0  0  0  0
    2.6520   -1.7060   -0.8640 H   0  0  0  0  0  0
    3.6300    0.1060   -1.4600 C   0  0  0  0  0  0
    4.5280   -0.4030   -1.7970 H   0  0  0  0  0  0
    3.5350    1.4890   -1.5490 C   0  0  0  0  0  0
    4.3620    2.0670   -1.9520 H   0  0  0  0  0  0
    2.3770    2.1410   -1.1190 C   0  0  0  0  0  0
    2.3530    3.2240   -1.1930 H   0  0  0  0  0  0
  1  2  1  0  0  0
  1 12  2  0  0  0
  1 50  1  0  0  0
  2  3  1  0  0  0
  2  4  1  0  0  0
  2 13  1  0  0  0
  4  5  1  0  0  0
  4  6  1  0  0  0
  4 20  1  0  0  0
  6  7  1  0  0  0
  6  8  1  0  0  0
  6  9  1  0  0  0
  9 10  1  0  0  0
  9 11  1  0  0  0
  9 12  1  0  0  0
 12 44  1  0  0  0
 13 14  1  0  0  0
 13 15  1  0  0  0
 13 16  1  0  0  0
 16 17  1  0  0  0
 16 18  1  0  0  0
 16 19  1  0  0  0
 19 20  1  0  0  0
 19 22  1  0  0  0
 19 30  1  0  0  0
 20 21  1  0  0  0
 20 27  1  0  0  0
 22 23  1  0  0  0
 22 24  1  0  0  0
 22 38  1  0  0  0
 24 25  1  0  0  0
 24 26  1  0  0  0
 24 27  1  0  0  0
 27 28  1  0  0  0
 27 29  1  0  0  0
 30 31  1  0  0  0
 30 32  1  0  0  0
 30 33  1  0  0  0
 33 34  1  0  0  0
 33 38  1  0  0  0
 34 35  1  0  0  0
 34 36  1  0  0  0
 34 37  1  0  0  0
 38 39  1  0  0  0
 38 40  1  0  0  0
 40 41  1  0  0  0
 40 42  1  0  0  0
 40 43  1  0  0  0
 44 45  1  0  0  0
 44 46  2  0  0  0
 46 47  1  0  0  0
 46 48  1  0  0  0
 48 49  1  0  0  0
 48 50  2  0  0  0
 50 51  1  0  0  0
M  END
> <s_m_entry_id>
67

> <s_m_entry_name>
ConMedNP.68

> <i_qp_#stars>
2

> <i_qp_#amine>
1

> <i_qp_#amidine>
0

> <i_qp_#acid>
0

> <i_qp_#amide>
0

> <i_qp_#rotor>
0

> <i_qp_#rtvFG>
0

> <i_qp_CNS>
2

> <r_qp_mol_MW>
   295.467

> <r_qp_dipole>
     1.179

> <r_qp_SASA>
   559.080

> <r_qp_FOSA>
   404.167

> <r_qp_FISA>
     1.701

> <r_qp_PISA>
   153.212

> <r_qp_WPSA>
     0.000

> <r_qp_volume>
  1035.025

> <r_qp_donorHB>
     0.000

> <r_qp_accptHB>
     2.000

> <r_qp_dip^2/V>
   0.0013430

> <r_qp_ACxDN^.5/SA>
   0.0000000

> <r_qp_glob>
   0.8850980

> <r_qp_QPpolrz>
    36.731

> <r_qp_QPlogPC16>
     9.050

> <r_qp_QPlogPoct>
    12.661

> <r_qp_QPlogPw>
     4.088

> <r_qp_QPlogPo/w>
     4.714

> <r_qp_QPlogS>
    -4.545

> <r_qp_CIQPlogS>
    -3.728

> <r_qp_QPlogHERG>
    -4.848

> <r_qp_QPPCaco>
  2380.482

> <r_qp_QPlogBB>
     0.948

> <r_qp_QPPMDCK>
  1397.526

> <r_qp_QPlogKp>
    -3.074

> <r_qp_IP(eV)>
     9.069

> <r_qp_EA(eV)>
    -0.408

> <i_qp_#metab>
4

> <r_qp_QPlogKhsa>
     1.088

> <i_qp_HumanOralAbsorption>
3

> <r_qp_PercentHumanOralAbsorption>
   100.000

> <r_qp_SAfluorine>
     0.000

> <r_qp_SAamideO>
     0.000

> <r_qp_PSA>
     4.261

> <i_qp_#NandO>
1

> <i_qp_RuleOfFive>
0

> <i_qp_RuleOfThree>
0

> <i_qp_#ringatoms>
20

> <i_qp_#in34>
0

> <i_qp_#in56>
20

> <i_qp_#noncon>
13

> <i_qp_#nonHatm>
22

> <r_qp_Jm>
0.007107

$$$$
RDC_0120
                    3D
 Structure written by MMmdl.
 30 33  0  0  1  0            999 V2000
    1.9330    2.1080    2.2670 C   0  0  0  0  0  0
    0.9390    3.0740    2.6180 C   0  0  0  0  0  0
    0.6600    3.8580    1.9270 H   0  0  0  0  0  0
    0.3300    2.9780    3.8120 C   0  0  0  0  0  0
   -0.4360    3.6920    4.1020 H   0  0  0  0  0  0
    0.6550    1.9220    4.7550 C   0  0  0  0  0  0
    0.1240    1.9240    5.7020 H   0  0  0  0  0  0
    1.5590    0.9670    4.4930 C   0  0  0  0  0  0
    1.7990    0.1740    5.1880 H   0  0  0  0  0  0
    2.2610    0.9940    3.2010 C   0  0  0  0  0  0
    3.1490    0.1480    2.7840 N   0  0  0  0  0  0
    3.4740    0.6170    1.5360 C   0  0  0  0  0  0
    2.7540    1.8580    1.2330 C   0  0  0  0  0  0
    4.3040    0.0300    0.6720 C   0  0  0  0  0  0
    4.8130   -0.8930    0.9200 H   0  0  0  0  0  0
    4.4740    0.6370   -0.6530 C   0  0  0  0  0  0
    3.8160    1.8590   -0.9680 C   0  0  0  0  0  0
    3.0180    2.5100    0.0270 N   0  0  0  0  0  0
    2.5300    3.8490   -0.2890 C   0  0  0  0  0  0
    2.2540    4.4080    0.6080 H   0  0  0  0  0  0
    1.6560    3.7980   -0.9460 H   0  0  0  0  0  0
    3.3060    4.4650   -0.7590 H   0  0  0  0  0  0
    5.2770   -0.0160   -1.5990 C   0  0  0  0  0  0
    5.7800   -0.9480   -1.3520 H   0  0  0  0  0  0
    5.4330    0.5180   -2.8750 C   0  0  0  0  0  0
    6.0540    0.0090   -3.6070 H   0  0  0  0  0  0
    4.7830    1.7010   -3.2120 C   0  0  0  0  0  0
    4.8940    2.1140   -4.2110 H   0  0  0  0  0  0
    3.9820    2.3610   -2.2720 C   0  0  0  0  0  0
    3.4860    3.2690   -2.6000 H   0  0  0  0  0  0
  1  2  1  0  0  0
  1 10  1  0  0  0
  1 13  2  0  0  0
  2  3  1  0  0  0
  2  4  2  0  0  0
  4  5  1  0  0  0
  4  6  1  0  0  0
  6  7  1  0  0  0
  6  8  2  0  0  0
  8  9  1  0  0  0
  8 10  1  0  0  0
 10 11  2  0  0  0
 11 12  1  0  0  0
 12 13  1  0  0  0
 12 14  2  0  0  0
 13 18  1  0  0  0
 14 15  1  0  0  0
 14 16  1  0  0  0
 16 17  2  0  0  0
 16 23  1  0  0  0
 17 18  1  0  0  0
 17 29  1  0  0  0
 18 19  1  0  0  0
 19 20  1  0  0  0
 19 21  1  0  0  0
 19 22  1  0  0  0
 23 24  1  0  0  0
 23 25  2  0  0  0
 25 26  1  0  0  0
 25 27  1  0  0  0
 27 28  1  0  0  0
 27 29  2  0  0  0
 29 30  1  0  0  0
M  END
> <s_m_entry_id>
68

> <s_m_entry_name>
ConMedNP.69

> <i_qp_#stars>
1

> <i_qp_#amine>
0

> <i_qp_#amidine>
0

> <i_qp_#acid>
0

> <i_qp_#amide>
0

> <i_qp_#rotor>
0

> <i_qp_#rtvFG>
0

> <i_qp_CNS>
1

> <r_qp_mol_MW>
   232.284

> <r_qp_dipole>
     5.275

> <r_qp_SASA>
   462.340

> <r_qp_FOSA>
    62.829

> <r_qp_FISA>
    25.777

> <r_qp_PISA>
   373.734

> <r_qp_WPSA>
     0.000

> <r_qp_volume>
   780.396

> <r_qp_donorHB>
     0.000

> <r_qp_accptHB>
     2.000

> <r_qp_dip^2/V>
   0.0356540

> <r_qp_ACxDN^.5/SA>
   0.0000000

> <r_qp_glob>
   0.8866400

> <r_qp_QPpolrz>
    28.647

> <r_qp_QPlogPC16>
     8.348

> <r_qp_QPlogPoct>
    10.708

> <r_qp_QPlogPw>
     5.519

> <r_qp_QPlogPo/w>
     3.663

> <r_qp_QPlogS>
    -3.931

> <r_qp_CIQPlogS>
    -4.097

> <r_qp_QPlogHERG>
    -5.149

> <r_qp_QPPCaco>
  5642.347

> <r_qp_QPlogBB>
     0.345

> <r_qp_QPPMDCK>
  3210.621

> <r_qp_QPlogKp>
    -0.678

> <r_qp_IP(eV)>
     7.898

> <r_qp_EA(eV)>
     1.402

> <i_qp_#metab>
2

> <r_qp_QPlogKhsa>
     0.348

> <i_qp_HumanOralAbsorption>
3

> <r_qp_PercentHumanOralAbsorption>
   100.000

> <r_qp_SAfluorine>
     0.000

> <r_qp_SAamideO>
     0.000

> <r_qp_PSA>
    17.060

> <i_qp_#NandO>
2

> <i_qp_RuleOfFive>
0

> <i_qp_RuleOfThree>
0

> <i_qp_#ringatoms>
17

> <i_qp_#in34>
0

> <i_qp_#in56>
17

> <i_qp_#noncon>
0

> <i_qp_#nonHatm>
18

> <r_qp_Jm>
5.710418

$$$$
RDC_0117
                    3D
 Structure written by MMmdl.
 30 33  0  0  1  0            999 V2000
    1.3420    0.8140    0.1170 C   0  0  0  0  0  0
    0.1140    1.4360    0.1820 C   0  0  0  0  0  0
    0.0240    2.5080    0.3150 H   0  0  0  0  0  0
   -1.0240    0.6310    0.0700 C   0  0  0  0  0  0
   -2.0110    1.0860    0.1170 H   0  0  0  0  0  0
   -0.9100   -0.7610   -0.1030 C   0  0  0  0  0  0
   -1.8100   -1.3660   -0.1880 H   0  0  0  0  0  0
    0.3450   -1.3740   -0.1660 C   0  0  0  0  0  0
    0.4410   -2.4460   -0.2990 H   0  0  0  0  0  0
    1.4690   -0.5760   -0.0550 C   0  0  0  0  0  0
    2.8140   -1.0210   -0.0970 N   0  0  0  0  0  0
    3.5580    0.0490    0.0440 C   0  0  0  0  0  0
    2.7030    1.2680    0.1880 C   0  0  0  0  0  0
    4.9390    0.1280    0.0680 N   0  0  0  0  0  0
    5.7640   -1.0620   -0.0720 C   0  0  0  0  0  0
    5.1620   -1.9700   -0.1910 H   0  0  0  0  0  0
    6.3880   -1.2120    0.8160 H   0  0  0  0  0  0
    6.4050   -0.9910   -0.9580 H   0  0  0  0  0  0
    5.5540    1.3950    0.2320 C   0  0  0  0  0  0
    4.7420    2.5570    0.3690 C   0  0  0  0  0  0
    3.2710    2.4570    0.3420 C   0  0  0  0  0  0
    2.6810    3.3600    0.4490 H   0  0  0  0  0  0
    6.9490    1.5670    0.2680 C   0  0  0  0  0  0
    7.6250    0.7230    0.1690 H   0  0  0  0  0  0
    7.5210    2.8330    0.4320 C   0  0  0  0  0  0
    8.6030    2.9380    0.4550 H   0  0  0  0  0  0
    6.7120    3.9570    0.5640 C   0  0  0  0  0  0
    7.1600    4.9390    0.6900 H   0  0  0  0  0  0
    5.3260    3.8220    0.5330 C   0  0  0  0  0  0
    4.7090    4.7110    0.6380 H   0  0  0  0  0  0
  1  2  2  0  0  0
  1 10  1  0  0  0
  1 13  1  0  0  0
  2  3  1  0  0  0
  2  4  1  0  0  0
  4  5  1  0  0  0
  4  6  2  0  0  0
  6  7  1  0  0  0
  6  8  1  0  0  0
  8  9  1  0  0  0
  8 10  2  0  0  0
 10 11  1  0  0  0
 11 12  2  0  0  0
 12 13  1  0  0  0
 12 14  1  0  0  0
 13 21  2  0  0  0
 14 15  1  0  0  0
 14 19  1  0  0  0
 15 16  1  0  0  0
 15 17  1  0  0  0
 15 18  1  0  0  0
 19 20  2  0  0  0
 19 23  1  0  0  0
 20 21  1  0  0  0
 20 29  1  0  0  0
 21 22  1  0  0  0
 23 24  1  0  0  0
 23 25  2  0  0  0
 25 26  1  0  0  0
 25 27  1  0  0  0
 27 28  1  0  0  0
 27 29  2  0  0  0
 29 30  1  0  0  0
M  END
> <s_m_entry_id>
69

> <s_m_entry_name>
ConMedNP.70

> <i_qp_#stars>
1

> <i_qp_#amine>
0

> <i_qp_#amidine>
0

> <i_qp_#acid>
0

> <i_qp_#amide>
0

> <i_qp_#rotor>
0

> <i_qp_#rtvFG>
0

> <i_qp_CNS>
1

> <r_qp_mol_MW>
   232.284

> <r_qp_dipole>
     4.163

> <r_qp_SASA>
   468.945

> <r_qp_FOSA>
    74.309

> <r_qp_FISA>
    16.587

> <r_qp_PISA>
   378.049

> <r_qp_WPSA>
     0.000

> <r_qp_volume>
   787.985

> <r_qp_donorHB>
     0.000

> <r_qp_accptHB>
     2.000

> <r_qp_dip^2/V>
   0.0219920

> <r_qp_ACxDN^.5/SA>
   0.0000000

> <r_qp_glob>
   0.8798090

> <r_qp_QPpolrz>
    28.992

> <r_qp_QPlogPC16>
     8.344

> <r_qp_QPlogPoct>
    10.587

> <r_qp_QPlogPw>
     5.502

> <r_qp_QPlogPo/w>
     3.688

> <r_qp_QPlogS>
    -4.057

> <r_qp_CIQPlogS>
    -4.097

> <r_qp_QPlogHERG>
    -5.280

> <r_qp_QPPCaco>
  6896.070

> <r_qp_QPlogBB>
     0.421

> <r_qp_QPPMDCK>
  3988.220

> <r_qp_QPlogKp>
    -0.493

> <r_qp_IP(eV)>
     8.120

> <r_qp_EA(eV)>
     1.049

> <i_qp_#metab>
0

> <r_qp_QPlogKhsa>
     0.371

> <i_qp_HumanOralAbsorption>
3

> <r_qp_PercentHumanOralAbsorption>
   100.000

> <r_qp_SAfluorine>
     0.000

> <r_qp_SAamideO>
     0.000

> <r_qp_PSA>
    14.960

> <i_qp_#NandO>
2

> <i_qp_RuleOfFive>
0

> <i_qp_RuleOfThree>
0

> <i_qp_#ringatoms>
17

> <i_qp_#in34>
0

> <i_qp_#in56>
17

> <i_qp_#noncon>
0

> <i_qp_#nonHatm>
18

> <r_qp_Jm>
6.547251

$$$$
LBS_UY_413
                    3D
 Structure written by MMmdl.
 56 60  0  0  1  0            999 V2000
    1.0740    1.2260   -1.5730 C   0  0  1  0  0  0
    0.5300    0.9310   -2.9920 C   0  0  0  0  0  0
   -0.4430    0.4320   -2.9700 H   0  0  0  0  0  0
    1.2060    0.2740   -3.5530 H   0  0  0  0  0  0
    0.4290    1.8460   -3.5830 H   0  0  0  0  0  0
    0.0410    2.0650   -0.7220 C   0  0  2  0  0  0
    0.5460    2.3470    0.2160 H   0  0  0  0  0  0
   -1.1950    1.1970   -0.3230 C   0  0  1  0  0  0
   -1.7020    0.8570   -1.2330 H   0  0  0  0  0  0
   -0.7780   -0.0540    0.4650 C   0  0  0  0  0  0
   -1.5760   -0.8040    0.4000 H   0  0  0  0  0  0
   -0.6620    0.1900    1.5290 H   0  0  0  0  0  0
    0.5050   -0.6720    0.0120 C   0  0  0  0  0  0
    0.7790   -1.6040    0.5000 H   0  0  0  0  0  0
    1.3450   -0.1160   -0.8780 C   0  0  0  0  0  0
    2.6950   -0.7300   -1.1560 C   0  0  0  0  0  0
    2.7790   -1.7410   -0.7380 H   0  0  0  0  0  0
    2.8110   -0.8520   -2.2400 H   0  0  0  0  0  0
    3.8190    0.1780   -0.6170 C   0  0  2  0  0  0
    4.6840    0.0500   -1.2810 H   0  0  0  0  0  0
    4.2620   -0.2470    0.7850 C   0  0  0  0  0  0
    4.6200   -1.2820    0.7830 H   0  0  0  0  0  0
    3.4400   -0.1750    1.5050 H   0  0  0  0  0  0
    5.0810    0.3880    1.1410 H   0  0  0  0  0  0
    3.4260    1.6700   -0.6170 C   0  0  0  0  0  0
    4.3290    2.2800   -0.7410 H   0  0  0  0  0  0
    2.9900    1.9600    0.3470 H   0  0  0  0  0  0
    2.4310    1.9870   -1.7350 C   0  0  0  0  0  0
    2.2820    3.0690   -1.7830 H   0  0  0  0  0  0
    2.9040    1.7190   -2.6900 H   0  0  0  0  0  0
   -0.3980    3.3980   -1.3870 C   0  0  0  0  0  0
   -0.7930    3.2060   -2.3900 H   0  0  0  0  0  0
    0.4610    4.0630   -1.5170 H   0  0  0  0  0  0
   -1.4670    4.1750   -0.5960 C   0  0  0  0  0  0
   -1.0200    4.5600    0.3300 H   0  0  0  0  0  0
   -1.7690    5.0470   -1.1860 H   0  0  0  0  0  0
   -2.6550    3.2820   -0.2680 C   0  0  1  0  0  0
   -2.1750    2.0490    0.4920 C   0  0  1  0  0  0
   -1.6380    2.3900    1.3930 H   0  0  0  0  0  0
   -3.7780    3.8450    0.6070 C   0  0  2  0  0  0
   -3.4480    4.6420    1.2830 H   0  0  0  0  0  0
   -4.2700    2.6320    1.4450 C   0  0  0  0  0  0
   -5.3470    2.4540    1.3780 H   0  0  0  0  0  0
   -4.0430    2.8220    2.5020 H   0  0  0  0  0  0
   -3.4690    1.4130    0.9730 C   0  0  0  0  0  0
   -3.9920    0.8960    0.1610 H   0  0  0  0  0  0
   -3.3140    0.6970    1.7860 H   0  0  0  0  0  0
   -3.4610    3.0080   -1.5180 C   0  0  0  0  0  0
   -3.0500    2.3790   -2.3220 H   0  0  0  0  0  0
   -4.6320    3.5490   -1.6210 N   0  0  0  0  0  0
   -4.8390    4.3320   -0.3860 C   0  0  2  0  0  0
   -5.8480    4.1420   -0.0040 H   0  0  0  0  0  0
   -4.7300    5.8170   -0.7150 C   0  0  0  0  0  0
   -5.5080    6.1060   -1.4310 H   0  0  0  0  0  0
   -3.7680    6.0730   -1.1660 H   0  0  0  0  0  0
   -4.8580    6.4240    0.1870 H   0  0  0  0  0  0
  1  2  1  0  0  0
  1  6  1  0  0  0
  1 15  1  0  0  0
  1 28  1  0  0  0
  2  3  1  0  0  0
  2  4  1  0  0  0
  2  5  1  0  0  0
  6  7  1  0  0  0
  6  8  1  0  0  0
  6 31  1  0  0  0
  8  9  1  0  0  0
  8 10  1  0  0  0
  8 38  1  0  0  0
 10 11  1  0  0  0
 10 12  1  0  0  0
 10 13  1  0  0  0
 13 14  1  0  0  0
 13 15  2  0  0  0
 15 16  1  0  0  0
 16 17  1  0  0  0
 16 18  1  0  0  0
 16 19  1  0  0  0
 19 20  1  0  0  0
 19 21  1  0  0  0
 19 25  1  0  0  0
 21 22  1  0  0  0
 21 23  1  0  0  0
 21 24  1  0  0  0
 25 26  1  0  0  0
 25 27  1  0  0  0
 25 28  1  0  0  0
 28 29  1  0  0  0
 28 30  1  0  0  0
 31 32  1  0  0  0
 31 33  1  0  0  0
 31 34  1  0  0  0
 34 35  1  0  0  0
 34 36  1  0  0  0
 34 37  1  0  0  0
 37 38  1  0  0  0
 37 40  1  0  0  0
 37 48  1  0  0  0
 38 39  1  0  0  0
 38 45  1  0  0  0
 40 41  1  0  0  0
 40 42  1  0  0  0
 40 51  1  0  0  0
 42 43  1  0  0  0
 42 44  1  0  0  0
 42 45  1  0  0  0
 45 46  1  0  0  0
 45 47  1  0  0  0
 48 49  1  0  0  0
 48 50  2  0  0  0
 50 51  1  0  0  0
 51 52  1  0  0  0
 51 53  1  0  0  0
 53 54  1  0  0  0
 53 55  1  0  0  0
 53 56  1  0  0  0
M  END
> <s_m_entry_id>
70

> <s_m_entry_name>
ConMedNP.71

> <i_qp_#stars>
2

> <i_qp_#amine>
0

> <i_qp_#amidine>
0

> <i_qp_#acid>
0

> <i_qp_#amide>
0

> <i_qp_#rotor>
0

> <i_qp_#rtvFG>
0

> <i_qp_CNS>
1

> <r_qp_mol_MW>
   311.509

> <r_qp_dipole>
     2.891

> <r_qp_SASA>
   565.681

> <r_qp_FOSA>
   501.016

> <r_qp_FISA>
    24.289

> <r_qp_PISA>
    40.376

> <r_qp_WPSA>
     0.000

> <r_qp_volume>
  1078.443

> <r_qp_donorHB>
     0.000

> <r_qp_accptHB>
     1.500

> <r_qp_dip^2/V>
   0.0077470

> <r_qp_ACxDN^.5/SA>
   0.0000000

> <r_qp_glob>
   0.8990660

> <r_qp_QPpolrz>
    37.391

> <r_qp_QPlogPC16>
     8.862

> <r_qp_QPlogPoct>
    12.700

> <r_qp_QPlogPw>
     2.998

> <r_qp_QPlogPo/w>
     5.480

> <r_qp_QPlogS>
    -6.151

> <r_qp_CIQPlogS>
    -5.155

> <r_qp_QPlogHERG>
    -3.358

> <r_qp_QPPCaco>
  5828.608

> <r_qp_QPlogBB>
     0.363

> <r_qp_QPPMDCK>
  3325.332

> <r_qp_QPlogKp>
    -1.825

> <r_qp_IP(eV)>
     9.480

> <r_qp_EA(eV)>
    -0.864

> <i_qp_#metab>
2

> <r_qp_QPlogKhsa>
     1.347

> <i_qp_HumanOralAbsorption>
3

> <r_qp_PercentHumanOralAbsorption>
   100.000

> <r_qp_SAfluorine>
     0.000

> <r_qp_SAamideO>
     0.000

> <r_qp_PSA>
    13.643

> <i_qp_#NandO>
1

> <i_qp_RuleOfFive>
1

> <i_qp_RuleOfThree>
1

> <i_qp_#ringatoms>
20

> <i_qp_#in34>
0

> <i_qp_#in56>
20

> <i_qp_#noncon>
16

> <i_qp_#nonHatm>
23

> <r_qp_Jm>
0.003289

$$$$
LBS_UY_407
                    3D
 Structure written by MMmdl.
 63 67  0  0  1  0            999 V2000
    1.1130    1.3110   -1.2190 C   0  0  1  0  0  0
    1.0980    1.2370   -2.7650 C   0  0  0  0  0  0
    0.2450    0.6810   -3.1540 H   0  0  0  0  0  0
    1.9890    0.7460   -3.1700 H   0  0  0  0  0  0
    1.0750    2.2360   -3.2130 H   0  0  0  0  0  0
   -0.1910    1.9990   -0.6440 C   0  0  2  0  0  0
    0.0860    2.3300    0.3710 H   0  0  0  0  0  0
   -1.4090    1.0230   -0.4190 C   0  0  1  0  0  0
   -1.9170    0.3560   -1.7150 C   0  0  0  0  0  0
   -2.0100    1.0600   -2.5430 H   0  0  0  0  0  0
   -2.8910   -0.1200   -1.5690 H   0  0  0  0  0  0
   -1.2510   -0.4440   -2.0550 H   0  0  0  0  0  0
   -0.9400   -0.1050    0.5370 C   0  0  0  0  0  0
   -1.6840   -0.9110    0.5520 H   0  0  0  0  0  0
   -0.8640    0.2640    1.5680 H   0  0  0  0  0  0
    0.3940   -0.6870    0.1730 C   0  0  0  0  0  0
    0.6120   -1.6610    0.6080 H   0  0  0  0  0  0
    1.3050   -0.0880   -0.6160 C   0  0  0  0  0  0
    2.6350   -0.7640   -0.8880 C   0  0  0  0  0  0
    2.6990   -0.9910   -1.9570 H   0  0  0  0  0  0
    2.6860   -1.7290   -0.3690 H   0  0  0  0  0  0
    3.8110    0.1270   -0.4340 C   0  0  1  0  0  0
    3.6980    0.2940    0.6470 H   0  0  0  0  0  0
    5.1650   -0.4340   -0.6440 N   0  0  0  0  0  0
    5.4340   -0.8970   -2.0040 C   0  0  0  0  0  0
    5.2520   -0.1140   -2.7450 H   0  0  0  0  0  0
    4.8390   -1.7760   -2.2740 H   0  0  0  0  0  0
    6.4920   -1.1680   -2.1060 H   0  0  0  0  0  0
    5.4710   -1.4940    0.3180 C   0  0  0  0  0  0
    5.3450   -1.1380    1.3460 H   0  0  0  0  0  0
    6.5190   -1.8020    0.2270 H   0  0  0  0  0  0
    4.8440   -2.3810    0.1790 H   0  0  0  0  0  0
    3.7060    1.5270   -1.0720 C   0  0  0  0  0  0
    3.8660    1.4860   -2.1540 H   0  0  0  0  0  0
    4.4930    2.1770   -0.6680 H   0  0  0  0  0  0
    2.3440    2.1740   -0.7870 C   0  0  0  0  0  0
    2.3200    3.1500   -1.2840 H   0  0  0  0  0  0
    2.2930    2.3780    0.2920 H   0  0  0  0  0  0
   -0.6060    3.3080   -1.3690 C   0  0  0  0  0  0
   -0.8900    3.0990   -2.4050 H   0  0  0  0  0  0
    0.2450    3.9960   -1.4140 H   0  0  0  0  0  0
   -1.7620    4.0390   -0.6630 C   0  0  0  0  0  0
   -2.0280    4.9360   -1.2340 H   0  0  0  0  0  0
   -1.4070    4.3940    0.3140 H   0  0  0  0  0  0
   -2.9730    3.1120   -0.4710 C   0  0  1  0  0  0
   -2.5140    1.8560    0.2860 C   0  0  1  0  0  0
   -2.0530    2.2140    1.2240 H   0  0  0  0  0  0
   -4.0770    3.6610    0.4500 C   0  0  2  0  0  0
   -3.6780    4.3300    1.2220 H   0  0  0  0  0  0
   -4.6940    2.4040    1.1190 C   0  0  0  0  0  0
   -5.7370    2.2250    0.8360 H   0  0  0  0  0  0
   -4.6800    2.5370    2.2080 H   0  0  0  0  0  0
   -3.8160    1.2040    0.7320 C   0  0  0  0  0  0
   -4.2970    0.6310   -0.0650 H   0  0  0  0  0  0
   -3.6730    0.5280    1.5820 H   0  0  0  0  0  0
   -3.7590    2.9400   -1.7820 C   0  0  0  0  0  0
   -4.3950    2.0490   -1.7890 H   0  0  0  0  0  0
   -3.1280    2.9100   -2.6730 H   0  0  0  0  0  0
   -4.5980    4.1380   -1.8340 N   0  0  0  0  0  0
   -5.3900    4.0050   -2.4600 H   0  0  0  0  0  0
   -5.0470    4.4040   -0.4670 C   0  0  0  0  0  0
   -6.0850    4.0870   -0.3240 H   0  0  0  0  0  0
   -5.0020    5.4820   -0.2840 H   0  0  0  0  0  0
  1  2  1  0  0  0
  1  6  1  0  0  0
  1 18  1  0  0  0
  1 36  1  0  0  0
  2  3  1  0  0  0
  2  4  1  0  0  0
  2  5  1  0  0  0
  6  7  1  0  0  0
  6  8  1  0  0  0
  6 39  1  0  0  0
  8  9  1  0  0  0
  8 13  1  0  0  0
  8 46  1  0  0  0
  9 10  1  0  0  0
  9 11  1  0  0  0
  9 12  1  0  0  0
 13 14  1  0  0  0
 13 15  1  0  0  0
 13 16  1  0  0  0
 16 17  1  0  0  0
 16 18  2  0  0  0
 18 19  1  0  0  0
 19 20  1  0  0  0
 19 21  1  0  0  0
 19 22  1  0  0  0
 22 23  1  0  0  0
 22 24  1  0  0  0
 22 33  1  0  0  0
 24 25  1  0  0  0
 24 29  1  0  0  0
 25 26  1  0  0  0
 25 27  1  0  0  0
 25 28  1  0  0  0
 29 30  1  0  0  0
 29 31  1  0  0  0
 29 32  1  0  0  0
 33 34  1  0  0  0
 33 35  1  0  0  0
 33 36  1  0  0  0
 36 37  1  0  0  0
 36 38  1  0  0  0
 39 40  1  0  0  0
 39 41  1  0  0  0
 39 42  1  0  0  0
 42 43  1  0  0  0
 42 44  1  0  0  0
 42 45  1  0  0  0
 45 46  1  0  0  0
 45 48  1  0  0  0
 45 56  1  0  0  0
 46 47  1  0  0  0
 46 53  1  0  0  0
 48 49  1  0  0  0
 48 50  1  0  0  0
 48 61  1  0  0  0
 50 51  1  0  0  0
 50 52  1  0  0  0
 50 53  1  0  0  0
 53 54  1  0  0  0
 53 55  1  0  0  0
 56 57  1  0  0  0
 56 58  1  0  0  0
 56 59  1  0  0  0
 59 60  1  0  0  0
 59 61  1  0  0  0
 61 62  1  0  0  0
 61 63  1  0  0  0
M  END
> <s_m_entry_id>
71

> <s_m_entry_name>
ConMedNP.72

> <i_qp_#stars>
1

> <i_qp_#amine>
2

> <i_qp_#amidine>
0

> <i_qp_#acid>
0

> <i_qp_#amide>
0

> <i_qp_#rotor>
1

> <i_qp_#rtvFG>
0

> <i_qp_CNS>
2

> <r_qp_mol_MW>
   342.567

> <r_qp_dipole>
     1.474

> <r_qp_SASA>
   590.239

> <r_qp_FOSA>
   532.422

> <r_qp_FISA>
    32.787

> <r_qp_PISA>
    25.030

> <r_qp_WPSA>
     0.000

> <r_qp_volume>
  1143.492

> <r_qp_donorHB>
     1.000

> <r_qp_accptHB>
     3.500

> <r_qp_dip^2/V>
   0.0019000

> <r_qp_ACxDN^.5/SA>
   0.0059300

> <r_qp_glob>
   0.8959680

> <r_qp_QPpolrz>
    39.205

> <r_qp_QPlogPC16>
     9.602

> <r_qp_QPlogPoct>
    15.791

> <r_qp_QPlogPw>
     6.224

> <r_qp_QPlogPo/w>
     3.762

> <r_qp_QPlogS>
    -3.159

> <r_qp_CIQPlogS>
    -2.770

> <r_qp_QPlogHERG>
    -4.787

> <r_qp_QPPCaco>
   301.147

> <r_qp_QPlogBB>
     1.028

> <r_qp_QPPMDCK>
   165.474

> <r_qp_QPlogKp>
    -6.065

> <r_qp_IP(eV)>
     9.000

> <r_qp_EA(eV)>
    -1.022

> <i_qp_#metab>
3

> <r_qp_QPlogKhsa>
     1.031

> <i_qp_HumanOralAbsorption>
3

> <r_qp_PercentHumanOralAbsorption>
    93.340

> <r_qp_SAfluorine>
     0.000

> <r_qp_SAamideO>
     0.000

> <r_qp_PSA>
    20.574

> <i_qp_#NandO>
2

> <i_qp_RuleOfFive>
0

> <i_qp_RuleOfThree>
0

> <i_qp_#ringatoms>
20

> <i_qp_#in34>
0

> <i_qp_#in56>
20

> <i_qp_#noncon>
17

> <i_qp_#nonHatm>
25

> <r_qp_Jm>
0.000205

$$$$
LBS_UY_424
                    3D
 Structure written by MMmdl.
 57 61  0  0  1  0            999 V2000
    1.1170    1.3270   -1.1750 C   0  0  1  0  0  0
    1.1120    1.2400   -2.7210 C   0  0  0  0  0  0
    0.2620    0.6790   -3.1110 H   0  0  0  0  0  0
    2.0060    0.7460   -3.1160 H   0  0  0  0  0  0
    1.0900    2.2350   -3.1770 H   0  0  0  0  0  0
   -0.1930    2.0160   -0.6140 C   0  0  2  0  0  0
    0.0770    2.3540    0.4010 H   0  0  0  0  0  0
   -1.4100    1.0390   -0.3910 C   0  0  1  0  0  0
   -1.9080    0.3630   -1.6860 C   0  0  0  0  0  0
   -1.9950    1.0610   -2.5190 H   0  0  0  0  0  0
   -2.8840   -0.1120   -1.5440 H   0  0  0  0  0  0
   -1.2400   -0.4390   -2.0150 H   0  0  0  0  0  0
   -0.9460   -0.0820    0.5760 C   0  0  0  0  0  0
   -1.6890   -0.8900    0.5900 H   0  0  0  0  0  0
   -0.8790    0.2940    1.6050 H   0  0  0  0  0  0
    0.3920   -0.6630    0.2260 C   0  0  0  0  0  0
    0.6110   -1.6320    0.6700 H   0  0  0  0  0  0
    1.3080   -0.0670   -0.5600 C   0  0  0  0  0  0
    2.6410   -0.7400   -0.8140 C   0  0  0  0  0  0
    2.7230   -0.9880   -1.8800 H   0  0  0  0  0  0
    2.7060   -1.6970   -0.2790 H   0  0  0  0  0  0
    3.8030    0.1600   -0.3720 C   0  0  1  0  0  0
    3.7610    0.2740    0.7190 H   0  0  0  0  0  0
    5.0860   -0.4650   -0.7030 N   0  0  0  0  0  0
    5.8480    0.1490   -0.4140 H   0  0  0  0  0  0
    5.1740   -0.5620   -1.7140 H   0  0  0  0  0  0
    3.7070    1.5490   -1.0140 C   0  0  0  0  0  0
    3.8840    1.4890   -2.0940 H   0  0  0  0  0  0
    4.4940    2.2000   -0.6110 H   0  0  0  0  0  0
    2.3440    2.1960   -0.7430 C   0  0  0  0  0  0
    2.3210    3.1680   -1.2500 H   0  0  0  0  0  0
    2.2860    2.4100    0.3330 H   0  0  0  0  0  0
   -0.6040    3.3190   -1.3500 C   0  0  0  0  0  0
   -0.8800    3.1030   -2.3870 H   0  0  0  0  0  0
    0.2450    4.0090   -1.3940 H   0  0  0  0  0  0
   -1.7670    4.0520   -0.6570 C   0  0  0  0  0  0
   -2.0300    4.9450   -1.2360 H   0  0  0  0  0  0
   -1.4190    4.4150    0.3200 H   0  0  0  0  0  0
   -2.9780    3.1240   -0.4680 C   0  0  1  0  0  0
   -2.5210    1.8750    0.3010 C   0  0  1  0  0  0
   -2.0670    2.2400    1.2400 H   0  0  0  0  0  0
   -4.0900    3.6770    0.4420 C   0  0  2  0  0  0
   -3.6970    4.3540    1.2110 H   0  0  0  0  0  0
   -4.7080    2.4250    1.1160 C   0  0  0  0  0  0
   -5.7480    2.2420    0.8280 H   0  0  0  0  0  0
   -4.7000    2.5660    2.2040 H   0  0  0  0  0  0
   -3.8250    1.2230    0.7440 C   0  0  0  0  0  0
   -4.3000    0.6440   -0.0530 H   0  0  0  0  0  0
   -3.6860    0.5530    1.5980 H   0  0  0  0  0  0
   -3.7530    2.9420   -1.7830 C   0  0  0  0  0  0
   -4.3870    2.0500   -1.7880 H   0  0  0  0  0  0
   -3.1160    2.9070   -2.6690 H   0  0  0  0  0  0
   -4.5940    4.1380   -1.8490 N   0  0  0  0  0  0
   -5.3810    4.0000   -2.4810 H   0  0  0  0  0  0
   -5.0540    4.4110   -0.4880 C   0  0  0  0  0  0
   -6.0920    4.0910   -0.3510 H   0  0  0  0  0  0
   -5.0150    5.4910   -0.3120 H   0  0  0  0  0  0
  1  2  1  0  0  0
  1  6  1  0  0  0
  1 18  1  0  0  0
  1 30  1  0  0  0
  2  3  1  0  0  0
  2  4  1  0  0  0
  2  5  1  0  0  0
  6  7  1  0  0  0
  6  8  1  0  0  0
  6 33  1  0  0  0
  8  9  1  0  0  0
  8 13  1  0  0  0
  8 40  1  0  0  0
  9 10  1  0  0  0
  9 11  1  0  0  0
  9 12  1  0  0  0
 13 14  1  0  0  0
 13 15  1  0  0  0
 13 16  1  0  0  0
 16 17  1  0  0  0
 16 18  2  0  0  0
 18 19  1  0  0  0
 19 20  1  0  0  0
 19 21  1  0  0  0
 19 22  1  0  0  0
 22 23  1  0  0  0
 22 24  1  0  0  0
 22 27  1  0  0  0
 24 25  1  0  0  0
 24 26  1  0  0  0
 27 28  1  0  0  0
 27 29  1  0  0  0
 27 30  1  0  0  0
 30 31  1  0  0  0
 30 32  1  0  0  0
 33 34  1  0  0  0
 33 35  1  0  0  0
 33 36  1  0  0  0
 36 37  1  0  0  0
 36 38  1  0  0  0
 36 39  1  0  0  0
 39 40  1  0  0  0
 39 42  1  0  0  0
 39 50  1  0  0  0
 40 41  1  0  0  0
 40 47  1  0  0  0
 42 43  1  0  0  0
 42 44  1  0  0  0
 42 55  1  0  0  0
 44 45  1  0  0  0
 44 46  1  0  0  0
 44 47  1  0  0  0
 47 48  1  0  0  0
 47 49  1  0  0  0
 50 51  1  0  0  0
 50 52  1  0  0  0
 50 53  1  0  0  0
 53 54  1  0  0  0
 53 55  1  0  0  0
 55 56  1  0  0  0
 55 57  1  0  0  0
M  END
> <s_m_entry_id>
72

> <s_m_entry_name>
ConMedNP.73

> <i_qp_#stars>
1

> <i_qp_#amine>
2

> <i_qp_#amidine>
0

> <i_qp_#acid>
0

> <i_qp_#amide>
0

> <i_qp_#rotor>
1

> <i_qp_#rtvFG>
0

> <i_qp_CNS>
2

> <r_qp_mol_MW>
   314.513

> <r_qp_dipole>
     1.233

> <r_qp_SASA>
   539.313

> <r_qp_FOSA>
   430.726

> <r_qp_FISA>
    83.453

> <r_qp_PISA>
    25.133

> <r_qp_WPSA>
     0.000

> <r_qp_volume>
  1030.882

> <r_qp_donorHB>
     3.000

> <r_qp_accptHB>
     2.500

> <r_qp_dip^2/V>
   0.0014740

> <r_qp_ACxDN^.5/SA>
   0.0080290

> <r_qp_glob>
   0.9150900

> <r_qp_QPpolrz>
    34.700

> <r_qp_QPlogPC16>
     9.505

> <r_qp_QPlogPoct>
    16.837

> <r_qp_QPlogPw>
     8.392

> <r_qp_QPlogPo/w>
     2.657

> <r_qp_QPlogS>
    -2.124

> <r_qp_CIQPlogS>
    -2.313

> <r_qp_QPlogHERG>
    -4.478

> <r_qp_QPPCaco>
    99.612

> <r_qp_QPlogBB>
     0.636

> <r_qp_QPPMDCK>
    50.050

> <r_qp_QPlogKp>
    -6.998

> <r_qp_IP(eV)>
     9.057

> <r_qp_EA(eV)>
    -1.041

> <i_qp_#metab>
3

> <r_qp_QPlogKhsa>
     0.693

> <i_qp_HumanOralAbsorption>
3

> <r_qp_PercentHumanOralAbsorption>
    78.271

> <r_qp_SAfluorine>
     0.000

> <r_qp_SAamideO>
     0.000

> <r_qp_PSA>
    41.446

> <i_qp_#NandO>
2

> <i_qp_RuleOfFive>
0

> <i_qp_RuleOfThree>
0

> <i_qp_#ringatoms>
20

> <i_qp_#in34>
0

> <i_qp_#in56>
20

> <i_qp_#noncon>
17

> <i_qp_#nonHatm>
23

> <r_qp_Jm>
0.000237

$$$$
LBS_UY_408
                    3D
 Structure written by MMmdl.
 60 64  0  0  1  0            999 V2000
    1.1160    1.3200   -1.1700 C   0  0  1  0  0  0
    1.1200    1.2290   -2.7160 C   0  0  0  0  0  0
    0.2700    0.6700   -3.1100 H   0  0  0  0  0  0
    2.0140    0.7330   -3.1050 H   0  0  0  0  0  0
    1.1020    2.2240   -3.1750 H   0  0  0  0  0  0
   -0.1970    2.0090   -0.6190 C   0  0  2  0  0  0
    0.0660    2.3530    0.3960 H   0  0  0  0  0  0
   -1.4130    1.0300   -0.3960 C   0  0  1  0  0  0
   -1.9030    0.3460   -1.6900 C   0  0  0  0  0  0
   -1.9900    1.0390   -2.5270 H   0  0  0  0  0  0
   -2.8770   -0.1330   -1.5500 H   0  0  0  0  0  0
   -1.2300   -0.4550   -2.0130 H   0  0  0  0  0  0
   -0.9500   -0.0840    0.5780 C   0  0  0  0  0  0
   -1.6900   -0.8940    0.5940 H   0  0  0  0  0  0
   -0.8880    0.2970    1.6060 H   0  0  0  0  0  0
    0.3910   -0.6640    0.2360 C   0  0  0  0  0  0
    0.6090   -1.6310    0.6840 H   0  0  0  0  0  0
    1.3080   -0.0700   -0.5500 C   0  0  0  0  0  0
    2.6450   -0.7420   -0.7980 C   0  0  0  0  0  0
    2.7360   -0.9880   -1.8620 H   0  0  0  0  0  0
    2.6880   -1.6990   -0.2640 H   0  0  0  0  0  0
    3.8140    0.1540   -0.3480 C   0  0  1  0  0  0
    3.7640    0.2930    0.7410 H   0  0  0  0  0  0
    5.1280   -0.4110   -0.7020 N   0  0  0  0  0  0
    5.8470    0.2950   -0.5440 H   0  0  0  0  0  0
    5.4660   -1.5940    0.0800 C   0  0  0  0  0  0
    5.4350   -1.3900    1.1560 H   0  0  0  0  0  0
    6.4840   -1.9100   -0.1690 H   0  0  0  0  0  0
    4.8070   -2.4360   -0.1480 H   0  0  0  0  0  0
    3.7030    1.5440   -0.9970 C   0  0  0  0  0  0
    3.8810    1.4800   -2.0780 H   0  0  0  0  0  0
    4.4840    2.2040   -0.5970 H   0  0  0  0  0  0
    2.3380    2.1900   -0.7320 C   0  0  0  0  0  0
    2.3170    3.1620   -1.2380 H   0  0  0  0  0  0
    2.2750    2.4020    0.3440 H   0  0  0  0  0  0
   -0.6090    3.3070   -1.3640 C   0  0  0  0  0  0
   -0.8800    3.0850   -2.4010 H   0  0  0  0  0  0
    0.2390    3.9990   -1.4070 H   0  0  0  0  0  0
   -1.7770    4.0410   -0.6800 C   0  0  0  0  0  0
   -2.0400    4.9300   -1.2650 H   0  0  0  0  0  0
   -1.4340    4.4100    0.2960 H   0  0  0  0  0  0
   -2.9860    3.1110   -0.4920 C   0  0  1  0  0  0
   -2.5300    1.8660    0.2860 C   0  0  1  0  0  0
   -2.0810    2.2370    1.2250 H   0  0  0  0  0  0
   -4.1030    3.6660    0.4100 C   0  0  2  0  0  0
   -3.7160    4.3460    1.1780 H   0  0  0  0  0  0
   -4.7220    2.4150    1.0870 C   0  0  0  0  0  0
   -5.7600    2.2280    0.7930 H   0  0  0  0  0  0
   -4.7220    2.5610    2.1740 H   0  0  0  0  0  0
   -3.8340    1.2130    0.7250 C   0  0  0  0  0  0
   -4.3030    0.6290   -0.0710 H   0  0  0  0  0  0
   -3.6970    0.5490    1.5840 H   0  0  0  0  0  0
   -3.7550    2.9200   -1.8100 C   0  0  0  0  0  0
   -4.3860    2.0250   -1.8130 H   0  0  0  0  0  0
   -3.1140    2.8810   -2.6930 H   0  0  0  0  0  0
   -4.5990    4.1120   -1.8860 N   0  0  0  0  0  0
   -5.3840    3.9670   -2.5190 H   0  0  0  0  0  0
   -5.0640    4.3930   -0.5280 C   0  0  0  0  0  0
   -6.1030    4.0750   -0.3920 H   0  0  0  0  0  0
   -5.0250    5.4740   -0.3580 H   0  0  0  0  0  0
  1  2  1  0  0  0
  1  6  1  0  0  0
  1 18  1  0  0  0
  1 33  1  0  0  0
  2  3  1  0  0  0
  2  4  1  0  0  0
  2  5  1  0  0  0
  6  7  1  0  0  0
  6  8  1  0  0  0
  6 36  1  0  0  0
  8  9  1  0  0  0
  8 13  1  0  0  0
  8 43  1  0  0  0
  9 10  1  0  0  0
  9 11  1  0  0  0
  9 12  1  0  0  0
 13 14  1  0  0  0
 13 15  1  0  0  0
 13 16  1  0  0  0
 16 17  1  0  0  0
 16 18  2  0  0  0
 18 19  1  0  0  0
 19 20  1  0  0  0
 19 21  1  0  0  0
 19 22  1  0  0  0
 22 23  1  0  0  0
 22 24  1  0  0  0
 22 30  1  0  0  0
 24 25  1  0  0  0
 24 26  1  0  0  0
 26 27  1  0  0  0
 26 28  1  0  0  0
 26 29  1  0  0  0
 30 31  1  0  0  0
 30 32  1  0  0  0
 30 33  1  0  0  0
 33 34  1  0  0  0
 33 35  1  0  0  0
 36 37  1  0  0  0
 36 38  1  0  0  0
 36 39  1  0  0  0
 39 40  1  0  0  0
 39 41  1  0  0  0
 39 42  1  0  0  0
 42 43  1  0  0  0
 42 45  1  0  0  0
 42 53  1  0  0  0
 43 44  1  0  0  0
 43 50  1  0  0  0
 45 46  1  0  0  0
 45 47  1  0  0  0
 45 58  1  0  0  0
 47 48  1  0  0  0
 47 49  1  0  0  0
 47 50  1  0  0  0
 50 51  1  0  0  0
 50 52  1  0  0  0
 53 54  1  0  0  0
 53 55  1  0  0  0
 53 56  1  0  0  0
 56 57  1  0  0  0
 56 58  1  0  0  0
 58 59  1  0  0  0
 58 60  1  0  0  0
M  END
> <s_m_entry_id>
73

> <s_m_entry_name>
ConMedNP.74

> <i_qp_#stars>
2

> <i_qp_#amine>
2

> <i_qp_#amidine>
0

> <i_qp_#acid>
0

> <i_qp_#amide>
0

> <i_qp_#rotor>
1

> <i_qp_#rtvFG>
0

> <i_qp_CNS>
2

> <r_qp_mol_MW>
   328.540

> <r_qp_dipole>
     0.523

> <r_qp_SASA>
   572.361

> <r_qp_FOSA>
   499.137

> <r_qp_FISA>
    48.168

> <r_qp_PISA>
    25.056

> <r_qp_WPSA>
     0.000

> <r_qp_volume>
  1095.607

> <r_qp_donorHB>
     2.000

> <r_qp_accptHB>
     3.000

> <r_qp_dip^2/V>
   0.0002500

> <r_qp_ACxDN^.5/SA>
   0.0074120

> <r_qp_glob>
   0.8979770

> <r_qp_QPpolrz>
    37.289

> <r_qp_QPlogPC16>
     9.524

> <r_qp_QPlogPoct>
    16.343

> <r_qp_QPlogPw>
     7.258

> <r_qp_QPlogPo/w>
     3.353

> <r_qp_QPlogS>
    -2.829

> <r_qp_CIQPlogS>
    -2.564

> <r_qp_QPlogHERG>
    -4.755

> <r_qp_QPPCaco>
   215.240

> <r_qp_QPlogBB>
     0.902

> <r_qp_QPPMDCK>
   115.100

> <r_qp_QPlogKp>
    -6.348

> <r_qp_IP(eV)>
     9.037

> <r_qp_EA(eV)>
    -1.065

> <i_qp_#metab>
3

> <r_qp_QPlogKhsa>
     0.905

> <i_qp_HumanOralAbsorption>
3

> <r_qp_PercentHumanOralAbsorption>
    88.332

> <r_qp_SAfluorine>
     0.000

> <r_qp_SAamideO>
     0.000

> <r_qp_PSA>
    29.381

> <i_qp_#NandO>
2

> <i_qp_RuleOfFive>
0

> <i_qp_RuleOfThree>
0

> <i_qp_#ringatoms>
20

> <i_qp_#in34>
0

> <i_qp_#in56>
20

> <i_qp_#noncon>
17

> <i_qp_#nonHatm>
24

> <r_qp_Jm>
0.000219

$$$$
LBS_UY_417
                    3D
 Structure written by MMmdl.
 76 80  0  0  1  0            999 V2000
    1.1010    1.2560   -1.2490 C   0  0  1  0  0  0
    1.1000    1.0720   -2.7860 C   0  0  0  0  0  0
    0.2580    0.4770   -3.1410 H   0  0  0  0  0  0
    2.0000    0.5650   -3.1480 H   0  0  0  0  0  0
    1.0670    2.0360   -3.3050 H   0  0  0  0  0  0
   -0.2100    1.9790   -0.7360 C   0  0  2  0  0  0
    0.0590    2.3720    0.2600 H   0  0  0  0  0  0
   -1.4270    1.0220   -0.4620 C   0  0  1  0  0  0
   -1.9130    0.2540   -1.7080 C   0  0  0  0  0  0
   -1.9840    0.8870   -2.5930 H   0  0  0  0  0  0
   -2.8940   -0.2020   -1.5390 H   0  0  0  0  0  0
   -1.2480   -0.5760   -1.9680 H   0  0  0  0  0  0
   -0.9670   -0.0300    0.5830 C   0  0  0  0  0  0
   -1.7110   -0.8340    0.6500 H   0  0  0  0  0  0
   -0.9040    0.4160    1.5840 H   0  0  0  0  0  0
    0.3710   -0.6370    0.2770 C   0  0  0  0  0  0
    0.5850   -1.5750    0.7850 H   0  0  0  0  0  0
    1.2890   -0.0950   -0.5450 C   0  0  0  0  0  0
    2.6220   -0.7860   -0.7560 C   0  0  0  0  0  0
    2.6960   -1.0890   -1.8060 H   0  0  0  0  0  0
    2.6690   -1.7120   -0.1700 H   0  0  0  0  0  0
    3.7920    0.1370   -0.3550 C   0  0  1  0  0  0
    3.6660    0.3810    0.7110 H   0  0  0  0  0  0
    5.1480   -0.4340   -0.5100 N   0  0  0  0  0  0
    5.4480   -1.4180    0.5310 C   0  0  0  0  0  0
    5.3120   -0.9860    1.5280 H   0  0  0  0  0  0
    6.4970   -1.7300    0.4720 H   0  0  0  0  0  0
    4.8230   -2.3150    0.4540 H   0  0  0  0  0  0
    5.4310   -0.9970   -1.8290 C   0  0  0  0  0  0
    6.4900   -1.2710   -1.9010 H   0  0  0  0  0  0
    5.2530   -0.2720   -2.6280 H   0  0  0  0  0  0
    4.8410   -1.8960   -2.0380 H   0  0  0  0  0  0
    3.6930    1.4870   -1.0930 C   0  0  0  0  0  0
    3.8650    1.3690   -2.1680 H   0  0  0  0  0  0
    4.4740    2.1650   -0.7280 H   0  0  0  0  0  0
    2.3270    2.1500   -0.8700 C   0  0  0  0  0  0
    2.3090    3.0870   -1.4390 H   0  0  0  0  0  0
    2.2650    2.4340    0.1900 H   0  0  0  0  0  0
   -0.6140    3.2430   -1.5390 C   0  0  0  0  0  0
   -0.8830    2.9750   -2.5660 H   0  0  0  0  0  0
    0.2560    3.9060   -1.6150 H   0  0  0  0  0  0
   -1.7780    4.0500   -0.8830 C   0  0  1  0  0  0
   -1.9750    5.3670   -1.6780 C   0  0  0  0  0  0
   -2.7260    6.4370   -0.9290 C   0  0  0  0  0  0
   -2.4200    6.5540    0.1100 H   0  0  0  0  0  0
   -3.6880    7.2590   -1.3940 C   0  0  0  0  0  0
   -4.2110    7.2740   -2.8040 C   0  0  0  0  0  0
   -3.6760    6.6020   -3.4770 H   0  0  0  0  0  0
   -4.1230    8.2810   -3.2250 H   0  0  0  0  0  0
   -5.2680    6.9880   -2.8160 H   0  0  0  0  0  0
   -4.3360    8.2710   -0.4850 C   0  0  0  0  0  0
   -4.1690    9.2840   -0.8650 H   0  0  0  0  0  0
   -3.9410    8.2290    0.5350 H   0  0  0  0  0  0
   -5.4150    8.0920   -0.4300 H   0  0  0  0  0  0
   -2.4050    5.1530   -2.6580 H   0  0  0  0  0  0
   -0.9840    5.7960   -1.8810 H   0  0  0  0  0  0
   -1.4290    4.3380    0.1200 H   0  0  0  0  0  0
   -3.0160    3.1110   -0.6990 C   0  0  1  0  0  0
   -2.5400    1.9090    0.1590 C   0  0  1  0  0  0
   -2.0780    2.3440    1.0640 H   0  0  0  0  0  0
   -4.2060    3.6590    0.1380 C   0  0  2  0  0  0
   -3.9330    4.5480    0.7160 H   0  0  0  0  0  0
   -4.6130    2.5230    1.1080 C   0  0  0  0  0  0
   -5.6900    2.3320    1.1470 H   0  0  0  0  0  0
   -4.3050    2.8020    2.1240 H   0  0  0  0  0  0
   -3.8290    1.2820    0.6740 C   0  0  0  0  0  0
   -4.3740    0.7320   -0.0980 H   0  0  0  0  0  0
   -3.6620    0.6060    1.5180 H   0  0  0  0  0  0
   -3.7180    2.7760   -2.0320 C   0  0  0  0  0  0
   -4.2200    1.8030   -2.0160 H   0  0  0  0  0  0
   -3.0530    2.7910   -2.8980 H   0  0  0  0  0  0
   -4.7240    3.8220   -2.1790 N   0  0  0  0  0  0
   -5.4260    3.5670   -2.8700 H   0  0  0  0  0  0
   -5.3220    3.9800   -0.8600 C   0  0  0  0  0  0
   -6.1790    3.3040   -0.7580 H   0  0  0  0  0  0
   -5.6940    5.0000   -0.7280 H   0  0  0  0  0  0
  1  2  1  0  0  0
  1  6  1  0  0  0
  1 18  1  0  0  0
  1 36  1  0  0  0
  2  3  1  0  0  0
  2  4  1  0  0  0
  2  5  1  0  0  0
  6  7  1  0  0  0
  6  8  1  0  0  0
  6 39  1  0  0  0
  8  9  1  0  0  0
  8 13  1  0  0  0
  8 59  1  0  0  0
  9 10  1  0  0  0
  9 11  1  0  0  0
  9 12  1  0  0  0
 13 14  1  0  0  0
 13 15  1  0  0  0
 13 16  1  0  0  0
 16 17  1  0  0  0
 16 18  2  0  0  0
 18 19  1  0  0  0
 19 20  1  0  0  0
 19 21  1  0  0  0
 19 22  1  0  0  0
 22 23  1  0  0  0
 22 24  1  0  0  0
 22 33  1  0  0  0
 24 25  1  0  0  0
 24 29  1  0  0  0
 25 26  1  0  0  0
 25 27  1  0  0  0
 25 28  1  0  0  0
 29 30  1  0  0  0
 29 31  1  0  0  0
 29 32  1  0  0  0
 33 34  1  0  0  0
 33 35  1  0  0  0
 33 36  1  0  0  0
 36 37  1  0  0  0
 36 38  1  0  0  0
 39 40  1  0  0  0
 39 41  1  0  0  0
 39 42  1  0  0  0
 42 43  1  0  0  0
 42 57  1  0  0  0
 42 58  1  0  0  0
 43 44  1  0  0  0
 43 55  1  0  0  0
 43 56  1  0  0  0
 44 45  1  0  0  0
 44 46  2  0  0  0
 46 47  1  0  0  0
 46 51  1  0  0  0
 47 48  1  0  0  0
 47 49  1  0  0  0
 47 50  1  0  0  0
 51 52  1  0  0  0
 51 53  1  0  0  0
 51 54  1  0  0  0
 58 59  1  0  0  0
 58 61  1  0  0  0
 58 69  1  0  0  0
 59 60  1  0  0  0
 59 66  1  0  0  0
 61 62  1  0  0  0
 61 63  1  0  0  0
 61 74  1  0  0  0
 63 64  1  0  0  0
 63 65  1  0  0  0
 63 66  1  0  0  0
 66 67  1  0  0  0
 66 68  1  0  0  0
 69 70  1  0  0  0
 69 71  1  0  0  0
 69 72  1  0  0  0
 72 73  1  0  0  0
 72 74  1  0  0  0
 74 75  1  0  0  0
 74 76  1  0  0  0
M  END
> <s_m_entry_id>
74

> <s_m_entry_name>
ConMedNP.75

> <i_qp_#stars>
2

> <i_qp_#amine>
2

> <i_qp_#amidine>
0

> <i_qp_#acid>
0

> <i_qp_#amide>
0

> <i_qp_#rotor>
3

> <i_qp_#rtvFG>
0

> <i_qp_CNS>
2

> <r_qp_mol_MW>
   410.685

> <r_qp_dipole>
     1.653

> <r_qp_SASA>
   687.212

> <r_qp_FOSA>
   634.395

> <r_qp_FISA>
    19.481

> <r_qp_PISA>
    33.336

> <r_qp_WPSA>
     0.000

> <r_qp_volume>
  1368.843

> <r_qp_donorHB>
     1.000

> <r_qp_accptHB>
     3.500

> <r_qp_dip^2/V>
   0.0019960

> <r_qp_ACxDN^.5/SA>
   0.0050930

> <r_qp_glob>
   0.8675800

> <r_qp_QPpolrz>
    47.019

> <r_qp_QPlogPC16>
    11.461

> <r_qp_QPlogPoct>
    18.413

> <r_qp_QPlogPw>
     5.983

> <r_qp_QPlogPo/w>
     5.297

> <r_qp_QPlogS>
    -4.587

> <r_qp_CIQPlogS>
    -4.175

> <r_qp_QPlogHERG>
    -5.286

> <r_qp_QPPCaco>
   402.685

> <r_qp_QPlogBB>
     1.007

> <r_qp_QPPMDCK>
   226.529

> <r_qp_QPlogKp>
    -5.598

> <r_qp_IP(eV)>
     8.973

> <r_qp_EA(eV)>
    -1.009

> <i_qp_#metab>
6

> <r_qp_QPlogKhsa>
     1.564

> <i_qp_HumanOralAbsorption>
3

> <r_qp_PercentHumanOralAbsorption>
    91.627

> <r_qp_SAfluorine>
     0.000

> <r_qp_SAamideO>
     0.000

> <r_qp_PSA>
    19.407

> <i_qp_#NandO>
2

> <i_qp_RuleOfFive>
1

> <i_qp_RuleOfThree>
0

> <i_qp_#ringatoms>
20

> <i_qp_#in34>
0

> <i_qp_#in56>
20

> <i_qp_#noncon>
17

> <i_qp_#nonHatm>
30

> <r_qp_Jm>
2.7e-05

$$$$
RDC_0118
                    3D
 Structure written by MMmdl.
 58 65  0  0  1  0            999 V2000
    1.4780    1.1120    1.4960 C   0  0  0  0  0  0
    0.2380    1.8070    1.6650 C   0  0  0  0  0  0
    0.0600    2.7490    1.1630 H   0  0  0  0  0  0
   -0.7180    1.2570    2.4320 C   0  0  0  0  0  0
   -1.6720    1.7560    2.5700 H   0  0  0  0  0  0
   -0.5240   -0.0210    3.0950 C   0  0  0  0  0  0
   -1.3430   -0.3890    3.7070 H   0  0  0  0  0  0
    0.6000   -0.7410    2.9710 C   0  0  0  0  0  0
    0.7470   -1.6960    3.4580 H   0  0  0  0  0  0
    1.6910   -0.2120    2.1380 C   0  0  0  0  0  0
    2.8360   -0.7700    1.9100 N   0  0  0  0  0  0
    3.4790    0.1160    1.0720 C   0  0  0  0  0  0
    2.6530    1.3140    0.8770 C   0  0  0  0  0  0
    4.6900   -0.0480    0.5040 C   0  0  0  0  0  0
    5.5000   -1.2380    0.8060 C   0  0  0  0  0  0
    5.1540    1.0350   -0.4170 C   0  0  0  0  0  0
    4.3870    2.2210   -0.5750 C   0  0  0  0  0  0
    3.1790    2.3880    0.1660 N   0  0  0  0  0  0
    2.5650    3.7130    0.1460 C   0  0  0  0  0  0
    1.9050    3.8720    1.0030 H   0  0  0  0  0  0
    1.9840    3.8570   -0.7700 H   0  0  0  0  0  0
    3.3110    4.5120    0.2360 H   0  0  0  0  0  0
    6.3550    0.8780   -1.1390 C   0  0  0  0  0  0
    6.9580   -0.0200   -1.0360 H   0  0  0  0  0  0
    6.8030    1.8630   -2.0150 C   0  0  0  0  0  0
    7.7300    1.7230   -2.5650 H   0  0  0  0  0  0
    6.0540    3.0170   -2.1900 C   0  0  0  0  0  0
    6.3910    3.7840   -2.8810 H   0  0  0  0  0  0
    4.8600    3.1900   -1.4840 C   0  0  0  0  0  0
    4.3050    4.1020   -1.6790 H   0  0  0  0  0  0
    5.3750   -2.3550    0.0640 C   0  0  0  0  0  0
    6.2040   -3.5510    0.2600 C   0  0  0  0  0  0
    7.2490   -3.5040    1.1780 N   0  0  0  0  0  0
    8.2920   -4.5220    1.2560 C   0  0  0  0  0  0
    8.3840   -5.0870    0.3250 H   0  0  0  0  0  0
    8.0880   -5.2260    2.0690 H   0  0  0  0  0  0
    9.2860   -4.0800    1.3960 H   0  0  0  0  0  0
    7.3390   -2.4100    2.0890 C   0  0  0  0  0  0
    6.4970   -1.2780    1.9190 C   0  0  0  0  0  0
    8.2340   -2.4010    3.1790 C   0  0  0  0  0  0
    8.8800   -3.2480    3.3880 H   0  0  0  0  0  0
    8.3210   -1.3140    4.0520 C   0  0  0  0  0  0
    9.0240   -1.3390    4.8810 H   0  0  0  0  0  0
    7.5070   -0.2070    3.8670 C   0  0  0  0  0  0
    7.5690    0.6390    4.5450 H   0  0  0  0  0  0
    6.5990   -0.1910    2.8120 C   0  0  0  0  0  0
    5.9640    0.6860    2.7030 H   0  0  0  0  0  0
    4.4910   -2.5590   -0.9760 N   0  0  0  0  0  0
    4.6960   -3.7880   -1.3250 C   0  0  0  0  0  0
    5.7570   -4.5070   -0.5710 C   0  0  0  0  0  0
    4.0060   -4.5310   -2.3910 C   0  0  0  0  0  0
    3.2430   -4.0160   -2.9600 H   0  0  0  0  0  0
    4.3510   -5.8070   -2.6160 C   0  0  0  0  0  0
    3.8580   -6.3750   -3.3990 H   0  0  0  0  0  0
    5.3710   -6.4940   -1.8440 C   0  0  0  0  0  0
    5.5650   -7.5360   -2.0810 H   0  0  0  0  0  0
    6.0500   -5.8770   -0.8620 C   0  0  0  0  0  0
    6.7890   -6.4190   -0.2870 H   0  0  0  0  0  0
  1  2  1  0  0  0
  1 10  1  0  0  0
  1 13  2  0  0  0
  2  3  1  0  0  0
  2  4  2  0  0  0
  4  5  1  0  0  0
  4  6  1  0  0  0
  6  7  1  0  0  0
  6  8  2  0  0  0
  8  9  1  0  0  0
  8 10  1  0  0  0
 10 11  2  0  0  0
 11 12  1  0  0  0
 12 13  1  0  0  0
 12 14  2  0  0  0
 13 18  1  0  0  0
 14 15  1  0  0  0
 14 16  1  0  0  0
 15 31  2  0  0  0
 15 39  1  0  0  0
 16 17  2  0  0  0
 16 23  1  0  0  0
 17 18  1  0  0  0
 17 29  1  0  0  0
 18 19  1  0  0  0
 19 20  1  0  0  0
 19 21  1  0  0  0
 19 22  1  0  0  0
 23 24  1  0  0  0
 23 25  2  0  0  0
 25 26  1  0  0  0
 25 27  1  0  0  0
 27 28  1  0  0  0
 27 29  2  0  0  0
 29 30  1  0  0  0
 31 32  1  0  0  0
 31 48  1  0  0  0
 32 33  1  0  0  0
 32 50  2  0  0  0
 33 34  1  0  0  0
 33 38  1  0  0  0
 34 35  1  0  0  0
 34 36  1  0  0  0
 34 37  1  0  0  0
 38 39  2  0  0  0
 38 40  1  0  0  0
 39 46  1  0  0  0
 40 41  1  0  0  0
 40 42  2  0  0  0
 42 43  1  0  0  0
 42 44  1  0  0  0
 44 45  1  0  0  0
 44 46  2  0  0  0
 46 47  1  0  0  0
 48 49  2  0  0  0
 49 50  1  0  0  0
 49 51  1  0  0  0
 50 57  1  0  0  0
 51 52  1  0  0  0
 51 53  2  0  0  0
 53 54  1  0  0  0
 53 55  1  0  0  0
 55 56  1  0  0  0
 55 57  2  0  0  0
 57 58  1  0  0  0
M  END
> <s_m_entry_id>
75

> <s_m_entry_name>
ConMedNP.76

> <i_qp_#stars>
5

> <i_qp_#amine>
0

> <i_qp_#amidine>
0

> <i_qp_#acid>
0

> <i_qp_#amide>
0

> <i_qp_#rotor>
1

> <i_qp_#rtvFG>
0

> <i_qp_CNS>
1

> <r_qp_mol_MW>
   462.553

> <r_qp_dipole>
     6.445

> <r_qp_SASA>
   764.030

> <r_qp_FOSA>
   125.218

> <r_qp_FISA>
    19.890

> <r_qp_PISA>
   618.922

> <r_qp_WPSA>
     0.000

> <r_qp_volume>
  1400.723

> <r_qp_donorHB>
     0.000

> <r_qp_accptHB>
     4.000

> <r_qp_dip^2/V>
   0.0296590

> <r_qp_ACxDN^.5/SA>
   0.0000000

> <r_qp_glob>
   0.7924210

> <r_qp_QPpolrz>
    55.172

> <r_qp_QPlogPC16>
    15.808

> <r_qp_QPlogPoct>
    21.168

> <r_qp_QPlogPw>
     9.623

> <r_qp_QPlogPo/w>
     7.073

> <r_qp_QPlogS>
    -8.438

> <r_qp_CIQPlogS>
    -9.079

> <r_qp_QPlogHERG>
    -7.842

> <r_qp_QPPCaco>
  6416.334

> <r_qp_QPlogBB>
     0.292

> <r_qp_QPPMDCK>
  3689.195

> <r_qp_QPlogKp>
     0.390

> <r_qp_IP(eV)>
     7.792

> <r_qp_EA(eV)>
     1.350

> <i_qp_#metab>
5

> <r_qp_QPlogKhsa>
     1.572

> <i_qp_HumanOralAbsorption>
1

> <r_qp_PercentHumanOralAbsorption>
   100.000

> <r_qp_SAfluorine>
     0.000

> <r_qp_SAamideO>
     0.000

> <r_qp_PSA>
    31.588

> <i_qp_#NandO>
4

> <i_qp_RuleOfFive>
1

> <i_qp_RuleOfThree>
1

> <i_qp_#ringatoms>
34

> <i_qp_#in34>
0

> <i_qp_#in56>
34

> <i_qp_#noncon>
0

> <i_qp_#nonHatm>
36

> <r_qp_Jm>
0.00414

$$$$
LBS_UY_415
                    3D
 Structure written by MMmdl.
 60 64  0  0  1  0            999 V2000
    1.1170    1.3360   -1.1710 C   0  0  1  0  0  0
    1.1120    1.2420   -2.7160 C   0  0  0  0  0  0
    0.2640    0.6750   -3.1030 H   0  0  0  0  0  0
    2.0070    0.7500   -3.1090 H   0  0  0  0  0  0
    1.0850    2.2350   -3.1770 H   0  0  0  0  0  0
   -0.1920    2.0270   -0.6120 C   0  0  2  0  0  0
    0.0770    2.3630    0.4040 H   0  0  0  0  0  0
   -1.4110    1.0510   -0.3910 C   0  0  1  0  0  0
   -1.9060    0.3670   -1.6820 C   0  0  0  0  0  0
   -1.9790    1.0560   -2.5230 H   0  0  0  0  0  0
   -2.8880   -0.0950   -1.5400 H   0  0  0  0  0  0
   -1.2450   -0.4460   -1.9980 H   0  0  0  0  0  0
   -0.9490   -0.0640    0.5830 C   0  0  0  0  0  0
   -1.6920   -0.8720    0.6000 H   0  0  0  0  0  0
   -0.8840    0.3160    1.6110 H   0  0  0  0  0  0
    0.3890   -0.6480    0.2380 C   0  0  0  0  0  0
    0.6050   -1.6160    0.6860 H   0  0  0  0  0  0
    1.3060   -0.0560   -0.5500 C   0  0  0  0  0  0
    2.6390   -0.7300   -0.8000 C   0  0  0  0  0  0
    2.7240   -0.9810   -1.8640 H   0  0  0  0  0  0
    2.7020   -1.6850   -0.2620 H   0  0  0  0  0  0
    3.8010    0.1720   -0.3590 C   0  0  1  0  0  0
    3.7580    0.2960    0.7310 H   0  0  0  0  0  0
    5.0950   -0.4330   -0.6840 N   0  0  0  0  0  0
    5.1540   -1.3620   -0.2690 H   0  0  0  0  0  0
    5.1740   -0.5680   -1.6920 H   0  0  0  0  0  0
    3.7080    1.5560   -1.0080 C   0  0  0  0  0  0
    3.8850    1.4910   -2.0890 H   0  0  0  0  0  0
    4.4950    2.2090   -0.6080 H   0  0  0  0  0  0
    2.3450    2.2070   -0.7430 C   0  0  0  0  0  0
    2.3240    3.1760   -1.2560 H   0  0  0  0  0  0
    2.2860    2.4270    0.3320 H   0  0  0  0  0  0
   -0.5980    3.3350   -1.3440 C   0  0  0  0  0  0
   -0.8610    3.1250   -2.3840 H   0  0  0  0  0  0
    0.2510    4.0260   -1.3740 H   0  0  0  0  0  0
   -1.7700    4.0660   -0.6590 C   0  0  0  0  0  0
   -2.0290    4.9600   -1.2380 H   0  0  0  0  0  0
   -1.4340    4.4250    0.3220 H   0  0  0  0  0  0
   -2.9830    3.1340   -0.4870 C   0  0  1  0  0  0
   -2.5220    1.8920    0.2930 C   0  0  1  0  0  0
   -2.0640    2.2660    1.2260 H   0  0  0  0  0  0
   -4.1200    3.6900    0.4020 C   0  0  2  0  0  0
   -3.7580    4.4590    1.0960 H   0  0  0  0  0  0
   -4.6460    2.4680    1.2000 C   0  0  0  0  0  0
   -5.7190    2.2880    1.0840 H   0  0  0  0  0  0
   -4.4690    2.6450    2.2680 H   0  0  0  0  0  0
   -3.8250    1.2510    0.7480 C   0  0  0  0  0  0
   -4.3420    0.7220   -0.0570 H   0  0  0  0  0  0
   -3.6800    0.5450    1.5720 H   0  0  0  0  0  0
   -3.7220    2.9410   -1.8250 C   0  0  0  0  0  0
   -4.3340    2.0320   -1.8380 H   0  0  0  0  0  0
   -3.0560    2.9170   -2.6910 H   0  0  0  0  0  0
   -4.5620    4.1400   -1.8850 N   0  0  0  0  0  0
   -5.5540    4.0800   -2.9470 C   0  0  0  0  0  0
   -5.0640    4.0040   -3.9240 H   0  0  0  0  0  0
   -6.1530    4.9970   -2.9620 H   0  0  0  0  0  0
   -6.2330    3.2270   -2.8380 H   0  0  0  0  0  0
   -5.1610    4.2770   -0.5570 C   0  0  0  0  0  0
   -6.1210    3.7540   -0.4800 H   0  0  0  0  0  0
   -5.3390    5.3350   -0.3360 H   0  0  0  0  0  0
  1  2  1  0  0  0
  1  6  1  0  0  0
  1 18  1  0  0  0
  1 30  1  0  0  0
  2  3  1  0  0  0
  2  4  1  0  0  0
  2  5  1  0  0  0
  6  7  1  0  0  0
  6  8  1  0  0  0
  6 33  1  0  0  0
  8  9  1  0  0  0
  8 13  1  0  0  0
  8 40  1  0  0  0
  9 10  1  0  0  0
  9 11  1  0  0  0
  9 12  1  0  0  0
 13 14  1  0  0  0
 13 15  1  0  0  0
 13 16  1  0  0  0
 16 17  1  0  0  0
 16 18  2  0  0  0
 18 19  1  0  0  0
 19 20  1  0  0  0
 19 21  1  0  0  0
 19 22  1  0  0  0
 22 23  1  0  0  0
 22 24  1  0  0  0
 22 27  1  0  0  0
 24 25  1  0  0  0
 24 26  1  0  0  0
 27 28  1  0  0  0
 27 29  1  0  0  0
 27 30  1  0  0  0
 30 31  1  0  0  0
 30 32  1  0  0  0
 33 34  1  0  0  0
 33 35  1  0  0  0
 33 36  1  0  0  0
 36 37  1  0  0  0
 36 38  1  0  0  0
 36 39  1  0  0  0
 39 40  1  0  0  0
 39 42  1  0  0  0
 39 50  1  0  0  0
 40 41  1  0  0  0
 40 47  1  0  0  0
 42 43  1  0  0  0
 42 44  1  0  0  0
 42 58  1  0  0  0
 44 45  1  0  0  0
 44 46  1  0  0  0
 44 47  1  0  0  0
 47 48  1  0  0  0
 47 49  1  0  0  0
 50 51  1  0  0  0
 50 52  1  0  0  0
 50 53  1  0  0  0
 53 54  1  0  0  0
 53 58  1  0  0  0
 54 55  1  0  0  0
 54 56  1  0  0  0
 54 57  1  0  0  0
 58 59  1  0  0  0
 58 60  1  0  0  0
M  END
> <s_m_entry_id>
76

> <s_m_entry_name>
ConMedNP.77

> <i_qp_#stars>
1

> <i_qp_#amine>
2

> <i_qp_#amidine>
0

> <i_qp_#acid>
0

> <i_qp_#amide>
0

> <i_qp_#rotor>
1

> <i_qp_#rtvFG>
0

> <i_qp_CNS>
2

> <r_qp_mol_MW>
   328.540

> <r_qp_dipole>
     1.822

> <r_qp_SASA>
   572.649

> <r_qp_FOSA>
   489.277

> <r_qp_FISA>
    58.235

> <r_qp_PISA>
    25.137

> <r_qp_WPSA>
     0.000

> <r_qp_volume>
  1096.184

> <r_qp_donorHB>
     2.000

> <r_qp_accptHB>
     3.000

> <r_qp_dip^2/V>
   0.0030280

> <r_qp_ACxDN^.5/SA>
   0.0074090

> <r_qp_glob>
   0.8978390

> <r_qp_QPpolrz>
    37.313

> <r_qp_QPlogPC16>
     9.601

> <r_qp_QPlogPoct>
    16.440

> <r_qp_QPlogPw>
     7.328

> <r_qp_QPlogPo/w>
     3.287

> <r_qp_QPlogS>
    -2.834

> <r_qp_CIQPlogS>
    -2.564

> <r_qp_QPlogHERG>
    -4.757

> <r_qp_QPPCaco>
   172.765

> <r_qp_QPlogBB>
     0.819

> <r_qp_QPPMDCK>
    90.759

> <r_qp_QPlogKp>
    -6.533

> <r_qp_IP(eV)>
     9.051

> <r_qp_EA(eV)>
    -0.989

> <i_qp_#metab>
4

> <r_qp_QPlogKhsa>
     0.907

> <i_qp_HumanOralAbsorption>
3

> <r_qp_PercentHumanOralAbsorption>
    86.237

> <r_qp_SAfluorine>
     0.000

> <r_qp_SAamideO>
     0.000

> <r_qp_PSA>
    31.311

> <i_qp_#NandO>
2

> <i_qp_RuleOfFive>
0

> <i_qp_RuleOfThree>
0

> <i_qp_#ringatoms>
20

> <i_qp_#in34>
0

> <i_qp_#in56>
20

> <i_qp_#noncon>
17

> <i_qp_#nonHatm>
24

> <r_qp_Jm>
0.000141

$$$$
LBS_UY_420
                    3D
 Structure written by MMmdl.
 59 62  0  0  1  0            999 V2000
    1.4230    1.6510   -0.2190 C   0  0  2  0  0  0
    2.4490    2.4710    0.6080 C   0  0  0  0  0  0
    2.2640    2.3630    1.6830 H   0  0  0  0  0  0
    2.3960    3.5380    0.3660 H   0  0  0  0  0  0
    3.4850    2.1660    0.4330 H   0  0  0  0  0  0
   -0.0140    2.2070    0.1500 C   0  0  2  0  0  0
   -0.0120    2.3910    1.2370 H   0  0  0  0  0  0
   -1.1330    1.1570   -0.0890 C   0  0  1  0  0  0
   -1.1350    0.8630   -1.1460 H   0  0  0  0  0  0
   -0.8490   -0.0980    0.7520 C   0  0  0  0  0  0
   -1.5370   -0.8950    0.4460 H   0  0  0  0  0  0
   -1.0290    0.0900    1.8180 H   0  0  0  0  0  0
    0.5520   -0.5930    0.5830 C   0  0  0  0  0  0
    0.7110   -1.6460    0.8030 H   0  0  0  0  0  0
    1.5650    0.1590    0.1200 C   0  0  0  0  0  0
   -0.3520    3.5770   -0.4950 C   0  0  0  0  0  0
   -0.2500    3.5240   -1.5830 H   0  0  0  0  0  0
    0.3640    4.3340   -0.1560 H   0  0  0  0  0  0
   -1.7700    4.0850   -0.1730 C   0  0  0  0  0  0
   -1.9290    5.0200   -0.7180 H   0  0  0  0  0  0
   -1.8200    4.3380    0.8940 H   0  0  0  0  0  0
   -2.8480    3.0430   -0.5220 C   0  0  1  0  0  0
   -2.4930    1.7660    0.2790 C   0  0  1  0  0  0
   -2.4330    2.0400    1.3460 H   0  0  0  0  0  0
   -4.2740    3.3210    0.0520 C   0  0  1  0  0  0
   -4.1520    3.6890    1.0820 H   0  0  0  0  0  0
   -5.2060    4.3120   -0.6900 C   0  0  2  0  0  0
   -4.6340    5.7230   -0.8050 C   0  0  0  0  0  0
   -5.3830    6.4260   -1.1900 H   0  0  0  0  0  0
   -3.8000    5.7560   -1.5100 H   0  0  0  0  0  0
   -4.2880    6.0990    0.1640 H   0  0  0  0  0  0
   -6.4910    4.4190    0.0180 N   0  0  0  0  0  0
   -6.9510    3.5100    0.0400 H   0  0  0  0  0  0
   -7.1170    5.0380   -0.4950 H   0  0  0  0  0  0
   -5.4190    3.9400   -1.6990 H   0  0  0  0  0  0
   -4.8940    1.8940    0.1470 C   0  0  0  0  0  0
   -5.5630    1.6790   -0.6940 H   0  0  0  0  0  0
   -5.4820    1.7980    1.0670 H   0  0  0  0  0  0
   -3.7310    0.8920    0.1430 C   0  0  0  0  0  0
   -3.7190    0.3220   -0.7930 H   0  0  0  0  0  0
   -3.8220    0.1750    0.9650 H   0  0  0  0  0  0
   -2.9040    2.8210   -2.0530 C   0  0  0  0  0  0
   -3.7000    2.1290   -2.3450 H   0  0  0  0  0  0
   -1.9730    2.4160   -2.4570 H   0  0  0  0  0  0
   -3.0890    3.7640   -2.5770 H   0  0  0  0  0  0
    2.8940   -0.4810   -0.2180 C   0  0  0  0  0  0
    2.8910   -1.5500    0.0340 H   0  0  0  0  0  0
    3.6900   -0.0340    0.3880 H   0  0  0  0  0  0
    3.1780   -0.3180   -1.7200 C   0  0  2  0  0  0
    2.4350   -0.8970   -2.2840 H   0  0  0  0  0  0
    4.5020   -0.8410   -2.0710 N   0  0  0  0  0  0
    4.5780   -1.8120   -1.7680 H   0  0  0  0  0  0
    5.2230   -0.3290   -1.5640 H   0  0  0  0  0  0
    3.0740    1.1490   -2.1580 C   0  0  0  0  0  0
    3.1660    1.2170   -3.2500 H   0  0  0  0  0  0
    3.9090    1.7300   -1.7470 H   0  0  0  0  0  0
    1.7440    1.7940   -1.7330 C   0  0  0  0  0  0
    0.9380    1.3440   -2.3260 H   0  0  0  0  0  0
    1.7920    2.8520   -2.0180 H   0  0  0  0  0  0
  1  2  1  0  0  0
  1  6  1  0  0  0
  1 15  1  0  0  0
  1 57  1  0  0  0
  2  3  1  0  0  0
  2  4  1  0  0  0
  2  5  1  0  0  0
  6  7  1  0  0  0
  6  8  1  0  0  0
  6 16  1  0  0  0
  8  9  1  0  0  0
  8 10  1  0  0  0
  8 23  1  0  0  0
 10 11  1  0  0  0
 10 12  1  0  0  0
 10 13  1  0  0  0
 13 14  1  0  0  0
 13 15  2  0  0  0
 15 46  1  0  0  0
 16 17  1  0  0  0
 16 18  1  0  0  0
 16 19  1  0  0  0
 19 20  1  0  0  0
 19 21  1  0  0  0
 19 22  1  0  0  0
 22 23  1  0  0  0
 22 25  1  0  0  0
 22 42  1  0  0  0
 23 24  1  0  0  0
 23 39  1  0  0  0
 25 26  1  0  0  0
 25 27  1  0  0  0
 25 36  1  0  0  0
 27 28  1  0  0  0
 27 32  1  0  0  0
 27 35  1  0  0  0
 28 29  1  0  0  0
 28 30  1  0  0  0
 28 31  1  0  0  0
 32 33  1  0  0  0
 32 34  1  0  0  0
 36 37  1  0  0  0
 36 38  1  0  0  0
 36 39  1  0  0  0
 39 40  1  0  0  0
 39 41  1  0  0  0
 42 43  1  0  0  0
 42 44  1  0  0  0
 42 45  1  0  0  0
 46 47  1  0  0  0
 46 48  1  0  0  0
 46 49  1  0  0  0
 49 50  1  0  0  0
 49 51  1  0  0  0
 49 54  1  0  0  0
 51 52  1  0  0  0
 51 53  1  0  0  0
 54 55  1  0  0  0
 54 56  1  0  0  0
 54 57  1  0  0  0
 57 58  1  0  0  0
 57 59  1  0  0  0
M  END
> <s_m_entry_id>
77

> <s_m_entry_name>
ConMedNP.78

> <i_qp_#stars>
2

> <i_qp_#amine>
2

> <i_qp_#amidine>
0

> <i_qp_#acid>
0

> <i_qp_#amide>
0

> <i_qp_#rotor>
3

> <i_qp_#rtvFG>
0

> <i_qp_CNS>
1

> <r_qp_mol_MW>
   316.529

> <r_qp_dipole>
     0.695

> <r_qp_SASA>
   569.272

> <r_qp_FOSA>
   437.944

> <r_qp_FISA>
   102.775

> <r_qp_PISA>
    28.553

> <r_qp_WPSA>
     0.000

> <r_qp_volume>
  1079.393

> <r_qp_donorHB>
     4.000

> <r_qp_accptHB>
     2.000

> <r_qp_dip^2/V>
   0.0004470

> <r_qp_ACxDN^.5/SA>
   0.0070260

> <r_qp_glob>
   0.8939190

> <r_qp_QPpolrz>
    35.390

> <r_qp_QPlogPC16>
    10.228

> <r_qp_QPlogPoct>
    18.239

> <r_qp_QPlogPw>
     9.149

> <r_qp_QPlogPo/w>
     2.743

> <r_qp_QPlogS>
    -2.126

> <r_qp_CIQPlogS>
    -2.304

> <r_qp_QPlogHERG>
    -4.837

> <r_qp_QPPCaco>
    65.326

> <r_qp_QPlogBB>
     0.322

> <r_qp_QPPMDCK>
    31.722

> <r_qp_QPlogKp>
    -7.150

> <r_qp_IP(eV)>
     9.356

> <r_qp_EA(eV)>
    -0.976

> <i_qp_#metab>
5

> <r_qp_QPlogKhsa>
     0.654

> <i_qp_HumanOralAbsorption>
3

> <r_qp_PercentHumanOralAbsorption>
    75.494

> <r_qp_SAfluorine>
     0.000

> <r_qp_SAamideO>
     0.000

> <r_qp_PSA>
    50.951

> <i_qp_#NandO>
2

> <i_qp_RuleOfFive>
0

> <i_qp_RuleOfThree>
0

> <i_qp_#ringatoms>
17

> <i_qp_#in34>
0

> <i_qp_#in56>
17

> <i_qp_#noncon>
15

> <i_qp_#nonHatm>
23

> <r_qp_Jm>
0.000167

$$$$
PTA_UDS_321
                    3D
 Structure written by MMmdl.
 83 85  0  0  1  0            999 V2000
    1.4850    0.8890   -0.2430 C   0  0  0  0  0  0
    0.2790    1.6560    0.3390 C   0  0  2  0  0  0
    0.4800    1.6840    1.4190 H   0  0  0  0  0  0
   -1.1080    0.8890    0.1590 C   0  0  2  0  0  0
   -1.5840    0.9920   -1.3190 C   0  0  0  0  0  0
   -1.9040    2.0090   -1.5720 H   0  0  0  0  0  0
   -2.4510    0.3640   -1.5220 H   0  0  0  0  0  0
   -0.8050    0.7140   -2.0340 H   0  0  0  0  0  0
   -2.2360    1.5330    1.0320 C   0  0  0  0  0  0
   -1.9680    1.6350    2.5370 C   0  0  0  0  0  0
   -1.1920    2.3790    2.7420 H   0  0  0  0  0  0
   -1.6490    0.6700    2.9400 H   0  0  0  0  0  0
   -3.1700    0.9770    0.8740 H   0  0  0  0  0  0
   -2.4520    2.5440    0.6600 H   0  0  0  0  0  0
   -0.8430   -0.6130    0.5710 C   0  0  1  0  0  0
   -2.0400   -1.5450    0.7990 C   0  0  0  0  0  0
   -2.2430   -2.1100    2.0040 C   0  0  0  0  0  0
   -3.0750   -2.7840    2.1840 H   0  0  0  0  0  0
   -1.5860   -1.9170    2.8470 H   0  0  0  0  0  0
   -2.9720   -1.8830   -0.3310 C   0  0  0  0  0  0
   -2.4260   -2.0870   -1.2560 H   0  0  0  0  0  0
   -3.6810   -1.0690   -0.5030 H   0  0  0  0  0  0
   -3.5640   -2.7800   -0.1140 H   0  0  0  0  0  0
   -0.3310   -0.5550    1.5460 H   0  0  0  0  0  0
    0.1880   -1.2660   -0.3740 C   0  0  0  0  0  0
   -0.2420   -1.4990   -1.3540 H   0  0  0  0  0  0
    0.5120   -2.2220    0.0580 H   0  0  0  0  0  0
    1.4040   -0.4120   -0.5810 C   0  0  0  0  0  0
    2.2710   -0.9360   -0.9750 H   0  0  0  0  0  0
    2.7940    1.6730   -0.3010 C   0  0  2  0  0  0
    3.2800    1.7890    1.1790 C   0  0  0  0  0  0
    3.3960    0.7910    1.6210 H   0  0  0  0  0  0
    2.5860    2.3390    1.8210 H   0  0  0  0  0  0
    4.2550    2.2770    1.2740 H   0  0  0  0  0  0
    2.5750    3.0390   -1.0420 C   0  0  1  0  0  0
    2.0280    2.8570   -2.4940 C   0  0  0  0  0  0
    2.7640    2.4110   -3.1700 H   0  0  0  0  0  0
    1.7440    3.8240   -2.9250 H   0  0  0  0  0  0
    1.1410    2.2200   -2.5360 H   0  0  0  0  0  0
    1.5600    3.8730   -0.2410 C   0  0  0  0  0  0
    1.3720    4.8340   -0.7310 H   0  0  0  0  0  0
    1.9470    4.1210    0.7530 H   0  0  0  0  0  0
    0.2110    3.1460   -0.1080 C   0  0  0  0  0  0
   -0.2960    3.2380   -1.0720 H   0  0  0  0  0  0
   -0.4070    3.7080    0.6030 H   0  0  0  0  0  0
    3.9850    1.1010   -1.0980 C   0  0  0  0  0  0
    3.6620    0.6360   -2.0370 H   0  0  0  0  0  0
    4.5460    0.3380   -0.5460 H   0  0  0  0  0  0
    4.8700    2.3220   -1.4140 C   0  0  0  0  0  0
    5.1830    2.2770   -2.4640 H   0  0  0  0  0  0
    5.7780    2.3090   -0.8000 H   0  0  0  0  0  0
    4.0340    3.5960   -1.1030 C   0  0  1  0  0  0
    4.3450    4.7630   -2.0770 C   0  0  2  0  0  0
    4.0750    4.4670   -3.0980 H   0  0  0  0  0  0
    5.8440    5.1430   -2.0710 C   0  0  0  0  0  0
    6.1950    6.1840   -3.1430 C   0  0  0  0  0  0
    7.6700    6.4740   -3.1550 C   0  0  0  0  0  0
    8.2680    5.7220   -3.6690 H   0  0  0  0  0  0
    8.2990    7.5420   -2.6280 C   0  0  0  0  0  0
    9.7920    7.6970   -2.7610 C   0  0  0  0  0  0
   10.2470    6.8770   -3.3270 H   0  0  0  0  0  0
    7.6260    8.6500   -1.8660 C   0  0  0  0  0  0
    6.5720    8.4550   -1.6550 H   0  0  0  0  0  0
    7.6910    9.5870   -2.4280 H   0  0  0  0  0  0
    8.1200    8.7950   -0.8990 H   0  0  0  0  0  0
   10.0300    8.6310   -3.2800 H   0  0  0  0  0  0
    5.6140    7.1000   -3.0040 H   0  0  0  0  0  0
    5.9160    5.8010   -4.1320 H   0  0  0  0  0  0
    6.4570    4.2510   -2.2460 H   0  0  0  0  0  0
    6.1260    5.5280   -1.0820 H   0  0  0  0  0  0
    4.3090    3.9440   -0.0980 H   0  0  0  0  0  0
    3.5490    5.9970   -1.6850 C   0  0  0  0  0  0
    3.5820    6.5210   -0.5790 O   0  0  0  0  0  0
    2.8130    6.4370   -2.7440 O   0  0  0  0  0  0
    2.0530    7.6190   -2.4840 C   0  0  0  0  0  0
    1.5130    7.8820   -3.3980 H   0  0  0  0  0  0
    2.7150    8.4490   -2.2200 H   0  0  0  0  0  0
    1.3230    7.4360   -1.6890 H   0  0  0  0  0  0
   10.2610    7.7180   -1.7720 H   0  0  0  0  0  0
   -3.2060    2.0550    3.2880 C   0  0  0  0  0  0
   -4.2360    2.5100    2.8210 O   0  0  0  0  0  0
   -3.0610    1.8940    4.6200 O   0  0  0  0  0  0
   -3.9080    2.2000    5.0060 H   0  0  0  0  0  0
  1  2  1  0  0  0
  1 28  2  0  0  0
  1 30  1  0  0  0
  2  3  1  0  0  0
  2  4  1  0  0  0
  2 43  1  0  0  0
  4  5  1  0  0  0
  4  9  1  0  0  0
  4 15  1  0  0  0
  5  6  1  0  0  0
  5  7  1  0  0  0
  5  8  1  0  0  0
  9 10  1  0  0  0
  9 13  1  0  0  0
  9 14  1  0  0  0
 10 11  1  0  0  0
 10 12  1  0  0  0
 10 80  1  0  0  0
 15 16  1  0  0  0
 15 24  1  0  0  0
 15 25  1  0  0  0
 16 17  2  0  0  0
 16 20  1  0  0  0
 17 18  1  0  0  0
 17 19  1  0  0  0
 20 21  1  0  0  0
 20 22  1  0  0  0
 20 23  1  0  0  0
 25 26  1  0  0  0
 25 27  1  0  0  0
 25 28  1  0  0  0
 28 29  1  0  0  0
 30 31  1  0  0  0
 30 35  1  0  0  0
 30 46  1  0  0  0
 31 32  1  0  0  0
 31 33  1  0  0  0
 31 34  1  0  0  0
 35 36  1  0  0  0
 35 40  1  0  0  0
 35 52  1  0  0  0
 36 37  1  0  0  0
 36 38  1  0  0  0
 36 39  1  0  0  0
 40 41  1  0  0  0
 40 42  1  0  0  0
 40 43  1  0  0  0
 43 44  1  0  0  0
 43 45  1  0  0  0
 46 47  1  0  0  0
 46 48  1  0  0  0
 46 49  1  0  0  0
 49 50  1  0  0  0
 49 51  1  0  0  0
 49 52  1  0  0  0
 52 53  1  0  0  0
 52 71  1  0  0  0
 53 54  1  0  0  0
 53 55  1  0  0  0
 53 72  1  0  0  0
 55 56  1  0  0  0
 55 69  1  0  0  0
 55 70  1  0  0  0
 56 57  1  0  0  0
 56 67  1  0  0  0
 56 68  1  0  0  0
 57 58  1  0  0  0
 57 59  2  0  0  0
 59 60  1  0  0  0
 59 62  1  0  0  0
 60 61  1  0  0  0
 60 66  1  0  0  0
 60 79  1  0  0  0
 62 63  1  0  0  0
 62 64  1  0  0  0
 62 65  1  0  0  0
 72 73  2  0  0  0
 72 74  1  0  0  0
 74 75  1  0  0  0
 75 76  1  0  0  0
 75 77  1  0  0  0
 75 78  1  0  0  0
 80 81  2  0  0  0
 80 82  1  0  0  0
 82 83  1  0  0  0
M  END
> <s_m_entry_id>
78

> <s_m_entry_name>
ConMedNP.79

> <i_qp_#stars>
4

> <i_qp_#amine>
0

> <i_qp_#amidine>
0

> <i_qp_#acid>
1

> <i_qp_#amide>
0

> <i_qp_#rotor>
9

> <i_qp_#rtvFG>
1

> <i_qp_CNS>
-2

> <r_qp_mol_MW>
   484.718

> <r_qp_dipole>
     2.880

> <r_qp_SASA>
   811.583

> <r_qp_FOSA>
   640.568

> <r_qp_FISA>
   122.029

> <r_qp_PISA>
    48.986

> <r_qp_WPSA>
     0.000

> <r_qp_volume>
  1600.453

> <r_qp_donorHB>
     1.000

> <r_qp_accptHB>
     4.000

> <r_qp_dip^2/V>
   0.0051820

> <r_qp_ACxDN^.5/SA>
   0.0049290

> <r_qp_glob>
   0.8153190

> <r_qp_QPpolrz>
    52.585

> <r_qp_QPlogPC16>
    14.405

> <r_qp_QPlogPoct>
    20.891

> <r_qp_QPlogPw>
     6.255

> <r_qp_QPlogPo/w>
     7.436

> <r_qp_QPlogS>
    -8.128

> <r_qp_CIQPlogS>
    -7.574

> <r_qp_QPlogHERG>
    -2.946

> <r_qp_QPPCaco>
   174.703

> <r_qp_QPlogBB>
    -1.203

> <r_qp_QPPMDCK>
    95.456

> <r_qp_QPlogKp>
    -2.732

> <r_qp_IP(eV)>
     9.459

> <r_qp_EA(eV)>
    -0.891

> <i_qp_#metab>
9

> <r_qp_QPlogKhsa>
     1.680

> <i_qp_HumanOralAbsorption>
1

> <r_qp_PercentHumanOralAbsorption>
   100.000

> <r_qp_SAfluorine>
     0.000

> <r_qp_SAamideO>
     0.000

> <r_qp_PSA>
    78.329

> <i_qp_#NandO>
4

> <i_qp_RuleOfFive>
1

> <i_qp_RuleOfThree>
2

> <i_qp_#ringatoms>
13

> <i_qp_#in34>
0

> <i_qp_#in56>
13

> <i_qp_#noncon>
11

> <i_qp_#nonHatm>
35

> <r_qp_Jm>
7e-06

$$$$
RDC_0154
                    3D
 Structure written by MMmdl.
 44 46  0  0  1  0            999 V2000
    1.1690    1.1480   -0.9690 C   0  0  0  0  0  0
    2.0210    2.2680   -0.4000 C   0  0  1  0  0  0
    1.2600    3.5980   -0.3440 C   0  0  0  0  0  0
    2.1860    4.6720   -0.2020 O   0  0  0  0  0  0
    0.5510    3.6420    0.4890 H   0  0  0  0  0  0
    0.7070    3.7670   -1.2750 H   0  0  0  0  0  0
    2.8990    2.4250   -1.0420 H   0  0  0  0  0  0
   -0.0550    0.7840   -0.3860 C   0  0  0  0  0  0
   -0.4180    1.2930    0.5050 H   0  0  0  0  0  0
   -0.8290   -0.2420   -0.9340 C   0  0  0  0  0  0
   -1.7760   -0.5120   -0.4740 H   0  0  0  0  0  0
   -0.3870   -0.9210   -2.0670 C   0  0  0  0  0  0
   -0.9880   -1.7190   -2.4920 H   0  0  0  0  0  0
    0.8300   -0.5760   -2.6520 C   0  0  0  0  0  0
    1.1780   -1.1070   -3.5350 H   0  0  0  0  0  0
    1.6040    0.4510   -2.1070 C   0  0  0  0  0  0
    2.5500    0.7030   -2.5830 H   0  0  0  0  0  0
    1.6670    5.4960   -0.1800 H   0  0  0  0  0  0
    2.5360    1.9150    0.9870 C   0  0  0  0  0  0
    1.8790    1.9970    2.0180 O   0  0  0  0  0  0
    3.8210    1.4580    0.9090 O   0  0  0  0  0  0
    4.4420    1.0670    2.1500 C   0  0  2  0  0  0
    3.7080    0.5220    2.7570 H   0  0  0  0  0  0
    4.9420    2.3020    2.9180 C   0  0  0  0  0  0
    4.0910    2.8150    3.3810 H   0  0  0  0  0  0
    5.3740    3.0250    2.2130 H   0  0  0  0  0  0
    5.9810    1.9380    3.9960 C   0  0  2  0  0  0
    6.2810    2.8500    4.5240 H   0  0  0  0  0  0
    7.1020    1.2910    3.2900 N   0  0  0  0  0  0
    8.3310    1.2620    4.0810 C   0  0  0  0  0  0
    9.1280    0.7630    3.5180 H   0  0  0  0  0  0
    8.2280    0.7530    5.0450 H   0  0  0  0  0  0
    8.6760    2.2840    4.2740 H   0  0  0  0  0  0
    6.5740   -0.0560    3.0060 C   0  0  2  0  0  0
    7.3570   -0.7700    2.7250 H   0  0  0  0  0  0
    5.5970    0.1050    1.8260 C   0  0  0  0  0  0
    5.1820   -0.8700    1.5420 H   0  0  0  0  0  0
    6.1400    0.4630    0.9410 H   0  0  0  0  0  0
    5.8560   -0.4650    4.2970 C   0  0  0  0  0  0
    6.5350   -1.0130    4.9610 H   0  0  0  0  0  0
    4.9870   -1.1060    4.1150 H   0  0  0  0  0  0
    5.4610    0.8610    4.9550 C   0  0  0  0  0  0
    5.9510    0.9430    5.9320 H   0  0  0  0  0  0
    4.3810    0.9280    5.1220 H   0  0  0  0  0  0
  1  2  1  0  0  0
  1  8  2  0  0  0
  1 16  1  0  0  0
  2  3  1  0  0  0
  2  7  1  0  0  0
  2 19  1  0  0  0
  3  4  1  0  0  0
  3  5  1  0  0  0
  3  6  1  0  0  0
  4 18  1  0  0  0
  8  9  1  0  0  0
  8 10  1  0  0  0
 10 11  1  0  0  0
 10 12  2  0  0  0
 12 13  1  0  0  0
 12 14  1  0  0  0
 14 15  1  0  0  0
 14 16  2  0  0  0
 16 17  1  0  0  0
 19 20  2  0  0  0
 19 21  1  0  0  0
 21 22  1  0  0  0
 22 23  1  0  0  0
 22 24  1  0  0  0
 22 36  1  0  0  0
 24 25  1  0  0  0
 24 26  1  0  0  0
 24 27  1  0  0  0
 27 28  1  0  0  0
 27 29  1  0  0  0
 27 42  1  0  0  0
 29 30  1  0  0  0
 29 34  1  0  0  0
 30 31  1  0  0  0
 30 32  1  0  0  0
 30 33  1  0  0  0
 34 35  1  0  0  0
 34 36  1  0  0  0
 34 39  1  0  0  0
 36 37  1  0  0  0
 36 38  1  0  0  0
 39 40  1  0  0  0
 39 41  1  0  0  0
 39 42  1  0  0  0
 42 43  1  0  0  0
 42 44  1  0  0  0
M  END
> <s_m_entry_id>
79

> <s_m_entry_name>
ConMedNP.80

> <i_qp_#stars>
0

> <i_qp_#amine>
1

> <i_qp_#amidine>
0

> <i_qp_#acid>
0

> <i_qp_#amide>
0

> <i_qp_#rotor>
5

> <i_qp_#rtvFG>
1

> <i_qp_CNS>
1

> <r_qp_mol_MW>
   289.374

> <r_qp_dipole>
     1.596

> <r_qp_SASA>
   573.120

> <r_qp_FOSA>
   321.893

> <r_qp_FISA>
    70.940

> <r_qp_PISA>
   180.287

> <r_qp_WPSA>
     0.000

> <r_qp_volume>
  1000.702

> <r_qp_donorHB>
     0.000

> <r_qp_accptHB>
     4.700

> <r_qp_dip^2/V>
   0.0025450

> <r_qp_ACxDN^.5/SA>
   0.0000000

> <r_qp_glob>
   0.8442200

> <r_qp_QPpolrz>
    32.405

> <r_qp_QPlogPC16>
     9.265

> <r_qp_QPlogPoct>
    12.697

> <r_qp_QPlogPw>
     6.334

> <r_qp_QPlogPo/w>
     1.853

> <r_qp_QPlogS>
    -2.245

> <r_qp_CIQPlogS>
    -2.376

> <r_qp_QPlogHERG>
    -5.639

> <r_qp_QPPCaco>
   524.899

> <r_qp_QPlogBB>
    -0.003

> <r_qp_QPPMDCK>
   272.687

> <r_qp_QPlogKp>
    -3.774

> <r_qp_IP(eV)>
     9.303

> <r_qp_EA(eV)>
    -0.083

> <i_qp_#metab>
4

> <r_qp_QPlogKhsa>
     0.053

> <i_qp_HumanOralAbsorption>
3

> <r_qp_PercentHumanOralAbsorption>
    86.479

> <r_qp_SAfluorine>
     0.000

> <r_qp_SAamideO>
     0.000

> <r_qp_PSA>
    57.842

> <i_qp_#NandO>
4

> <i_qp_RuleOfFive>
0

> <i_qp_RuleOfThree>
0

> <i_qp_#ringatoms>
14

> <i_qp_#in34>
0

> <i_qp_#in56>
14

> <i_qp_#noncon>
7

> <i_qp_#nonHatm>
21

> <r_qp_Jm>
0.126961

$$$$
AN_UY_182
                    3D
 Structure written by MMmdl.
 69 72  0  0  1  0            999 V2000
    1.6110   -3.8980   -0.4020 C   0  0  0  0  0  0
    2.5940   -4.3270   -0.5840 H   0  0  0  0  0  0
    1.4580   -2.8780    0.5360 C   0  0  0  0  0  0
    2.3240   -2.5100    1.0800 H   0  0  0  0  0  0
    0.1980   -2.3230    0.7730 C   0  0  0  0  0  0
    0.1030   -1.5120    1.4900 H   0  0  0  0  0  0
   -0.9120   -2.7950    0.0690 C   0  0  0  0  0  0
   -0.7530   -3.8050   -0.8880 C   0  0  0  0  0  0
   -1.6080   -4.1640   -1.4570 H   0  0  0  0  0  0
    0.5070   -4.3600   -1.1170 C   0  0  0  0  0  0
    0.6270   -5.1480   -1.8560 H   0  0  0  0  0  0
   -2.2600   -2.2180    0.2620 C   0  0  0  0  0  0
   -2.6040   -1.8500    1.5470 N   0  0  0  0  0  0
   -3.8850   -1.2460    1.8520 C   0  0  0  0  0  0
   -4.8450   -2.3120    2.3210 C   0  0  0  0  0  0
   -5.6290   -3.0610    1.2680 C   0  0  0  0  0  0
   -6.1100   -3.9490    1.7030 H   0  0  0  0  0  0
   -4.9450   -3.4660    0.5120 H   0  0  0  0  0  0
   -6.7060   -2.2290    0.6090 C   0  0  0  0  0  0
   -5.0050   -2.6030    3.6230 C   0  0  0  0  0  0
   -5.6780   -3.3580    4.0100 H   0  0  0  0  0  0
   -4.3040   -1.9460    4.6240 O   0  0  0  0  0  0
   -4.2710   -0.7090    0.9800 H   0  0  0  0  0  0
   -3.7040   -0.4950    2.6290 H   0  0  0  0  0  0
   -1.9580   -1.9980    2.3330 H   0  0  0  0  0  0
   -3.0050   -2.1160   -0.7080 O   0  0  0  0  0  0
   -3.5740   -2.8050    5.4080 C   0  0  0  0  0  0
   -2.5580   -1.9870    6.1970 C   0  0  2  0  0  0
   -1.2500   -2.6180    6.0440 N   0  0  0  0  0  0
   -0.8370   -3.0830    6.8450 H   0  0  0  0  0  0
   -3.0180   -1.9140    7.6580 C   0  0  0  0  0  0
   -2.1270   -1.0530    8.5220 C   0  0  0  0  0  0
   -3.0770   -2.9260    8.0800 H   0  0  0  0  0  0
   -4.0390   -1.5120    7.7110 H   0  0  0  0  0  0
   -2.4840   -0.9860    5.7540 H   0  0  0  0  0  0
   -3.6910   -4.0240    5.4680 O   0  0  0  0  0  0
   -7.9070   -1.9540    1.2790 C   0  0  0  0  0  0
   -8.0770   -2.3390    2.2820 H   0  0  0  0  0  0
   -8.9010   -1.1840    0.6690 C   0  0  0  0  0  0
   -9.8290   -0.9790    1.1950 H   0  0  0  0  0  0
   -8.7040   -0.6790   -0.6160 C   0  0  0  0  0  0
   -9.4770   -0.0820   -1.0910 H   0  0  0  0  0  0
   -7.5110   -0.9420   -1.2890 C   0  0  0  0  0  0
   -7.3510   -0.5460   -2.2880 H   0  0  0  0  0  0
   -6.5180   -1.7130   -0.6810 C   0  0  0  0  0  0
   -5.5920   -1.9050   -1.2200 H   0  0  0  0  0  0
   -1.4130   -1.6170    9.5900 C   0  0  0  0  0  0
   -1.4960   -2.6780    9.8130 H   0  0  0  0  0  0
   -0.5880   -0.8220   10.3890 C   0  0  0  0  0  0
   -0.0420   -1.2660   11.2170 H   0  0  0  0  0  0
   -0.4690    0.5420   10.1300 C   0  0  0  0  0  0
    0.1720    1.1600   10.7530 H   0  0  0  0  0  0
   -1.1770    1.1140    9.0740 C   0  0  0  0  0  0
   -1.0880    2.1780    8.8730 H   0  0  0  0  0  0
   -2.0060    0.3220    8.2770 C   0  0  0  0  0  0
   -2.5580    0.7900    7.4650 H   0  0  0  0  0  0
   -0.5680   -2.5590    4.8450 C   0  0  0  0  0  0
    0.7660   -3.1860    4.8500 C   0  0  0  0  0  0
   -0.9980   -2.0170    3.8300 O   0  0  0  0  0  0
    0.9730   -4.4380    5.4360 C   0  0  0  0  0  0
    0.1500   -4.9960    5.8740 H   0  0  0  0  0  0
    2.2520   -4.9960    5.4360 C   0  0  0  0  0  0
    2.4200   -5.9710    5.8880 H   0  0  0  0  0  0
    3.3160   -4.3080    4.8510 C   0  0  0  0  0  0
    4.3110   -4.7450    4.8540 H   0  0  0  0  0  0
    3.1040   -3.0640    4.2560 C   0  0  0  0  0  0
    3.9330   -2.5330    3.7970 H   0  0  0  0  0  0
    1.8280   -2.5010    4.2520 C   0  0  0  0  0  0
    1.6690   -1.5270    3.7950 H   0  0  0  0  0  0
  1  2  1  0  0  0
  1  3  2  0  0  0
  1 10  1  0  0  0
  3  4  1  0  0  0
  3  5  1  0  0  0
  5  6  1  0  0  0
  5  7  2  0  0  0
  7  8  1  0  0  0
  7 12  1  0  0  0
  8  9  1  0  0  0
  8 10  2  0  0  0
 10 11  1  0  0  0
 12 13  1  0  0  0
 12 26  2  0  0  0
 13 14  1  0  0  0
 13 25  1  0  0  0
 14 15  1  0  0  0
 14 23  1  0  0  0
 14 24  1  0  0  0
 15 16  1  0  0  0
 15 20  2  0  0  0
 16 17  1  0  0  0
 16 18  1  0  0  0
 16 19  1  0  0  0
 19 37  2  0  0  0
 19 45  1  0  0  0
 20 21  1  0  0  0
 20 22  1  0  0  0
 22 27  1  0  0  0
 27 28  1  0  0  0
 27 36  2  0  0  0
 28 29  1  0  0  0
 28 31  1  0  0  0
 28 35  1  0  0  0
 29 30  1  0  0  0
 29 57  1  0  0  0
 31 32  1  0  0  0
 31 33  1  0  0  0
 31 34  1  0  0  0
 32 47  2  0  0  0
 32 55  1  0  0  0
 37 38  1  0  0  0
 37 39  1  0  0  0
 39 40  1  0  0  0
 39 41  2  0  0  0
 41 42  1  0  0  0
 41 43  1  0  0  0
 43 44  1  0  0  0
 43 45  2  0  0  0
 45 46  1  0  0  0
 47 48  1  0  0  0
 47 49  1  0  0  0
 49 50  1  0  0  0
 49 51  2  0  0  0
 51 52  1  0  0  0
 51 53  1  0  0  0
 53 54  1  0  0  0
 53 55  2  0  0  0
 55 56  1  0  0  0
 57 58  1  0  0  0
 57 59  2  0  0  0
 58 60  2  0  0  0
 58 68  1  0  0  0
 60 61  1  0  0  0
 60 62  1  0  0  0
 62 63  1  0  0  0
 62 64  2  0  0  0
 64 65  1  0  0  0
 64 66  1  0  0  0
 66 67  1  0  0  0
 66 68  2  0  0  0
 68 69  1  0  0  0
M  END
> <s_m_entry_id>
80

> <s_m_entry_name>
ConMedNP.81

> <i_qp_#stars>
4

> <i_qp_#amine>
0

> <i_qp_#amidine>
0

> <i_qp_#acid>
0

> <i_qp_#amide>
0

> <i_qp_#rotor>
11

> <i_qp_#rtvFG>
1

> <i_qp_CNS>
-1

> <r_qp_mol_MW>
   518.611

> <r_qp_dipole>
    11.604

> <r_qp_SASA>
   843.129

> <r_qp_FOSA>
    96.518

> <r_qp_FISA>
    59.824

> <r_qp_PISA>
   686.787

> <r_qp_WPSA>
     0.000

> <r_qp_volume>
  1617.835

> <r_qp_donorHB>
     1.250

> <r_qp_accptHB>
     6.750

> <r_qp_dip^2/V>
   0.0832280

> <r_qp_ACxDN^.5/SA>
   0.0089510

> <r_qp_glob>
   0.7904850

> <r_qp_QPpolrz>
    58.087

> <r_qp_QPlogPC16>
    18.822

> <r_qp_QPlogPoct>
    26.275

> <r_qp_QPlogPw>
    12.880

> <r_qp_QPlogPo/w>
     6.975

> <r_qp_QPlogS>
    -7.262

> <r_qp_CIQPlogS>
    -8.494

> <r_qp_QPlogHERG>
    -8.197

> <r_qp_QPPCaco>
  2682.775

> <r_qp_QPlogBB>
    -0.738

> <r_qp_QPPMDCK>
  1437.470

> <r_qp_QPlogKp>
     0.853

> <r_qp_IP(eV)>
     9.045

> <r_qp_EA(eV)>
     0.529

> <i_qp_#metab>
4

> <r_qp_QPlogKhsa>
     1.199

> <i_qp_HumanOralAbsorption>
1

> <r_qp_PercentHumanOralAbsorption>
   100.000

> <r_qp_SAfluorine>
     0.000

> <r_qp_SAamideO>
     0.000

> <r_qp_PSA>
    90.781

> <i_qp_#NandO>
6

> <i_qp_RuleOfFive>
2

> <i_qp_RuleOfThree>
1

> <i_qp_#ringatoms>
24

> <i_qp_#in34>
0

> <i_qp_#in56>
24

> <i_qp_#noncon>
0

> <i_qp_#nonHatm>
39

> <r_qp_Jm>
0.202351

$$$$
EDO_UY_057
                    3D
 Structure written by MMmdl.
 68 71  0  0  1  0            999 V2000
    1.6320    0.3860    0.5460 C   0  0  0  0  0  0
    5.3810    1.1050   -2.0770 O   0  0  0  0  0  0
    6.5910    1.7540   -2.5130 C   0  0  0  0  0  0
    6.7070    1.7200   -4.0500 C   0  0  1  0  0  0
    5.6380    2.6110   -4.7200 C   0  0  0  0  0  0
    5.6050    2.4790   -6.2260 C   0  0  0  0  0  0
    5.8030    3.6620   -4.4460 H   0  0  0  0  0  0
    4.6370    2.3580   -4.3560 H   0  0  0  0  0  0
    6.5520    0.6820   -4.3760 H   0  0  0  0  0  0
    8.0560    2.1160   -4.4720 N   0  0  0  0  0  0
    8.1830    3.0520   -4.8360 H   0  0  0  0  0  0
    7.4150    1.1920   -2.0590 H   0  0  0  0  0  0
    6.6740    2.7780   -2.1290 H   0  0  0  0  0  0
    4.3540    3.1340   -1.7370 O   0  0  0  0  0  0
    1.9920    1.5750   -2.2120 N   0  0  0  0  0  0
    1.3480    2.2220   -1.7760 H   0  0  0  0  0  0
    3.2880    0.0240   -1.7040 H   0  0  0  0  0  0
    0.4510    1.0530    0.9020 C   0  0  0  0  0  0
    0.4010    2.1390    0.8760 H   0  0  0  0  0  0
   -0.6780    0.3320    1.2940 C   0  0  0  0  0  0
   -1.5900    0.8570    1.5680 H   0  0  0  0  0  0
   -0.6370   -1.0600    1.3360 C   0  0  0  0  0  0
   -1.5160   -1.6200    1.6420 H   0  0  0  0  0  0
    0.5320   -1.7330    0.9890 C   0  0  0  0  0  0
    0.5630   -2.8190    1.0260 H   0  0  0  0  0  0
    1.6630   -1.0140    0.5970 C   0  0  0  0  0  0
    2.8440    1.1680    0.0980 C   0  0  0  0  0  0
    2.5670   -1.5580    0.3300 H   0  0  0  0  0  0
    2.7270    2.2210    0.3890 H   0  0  0  0  0  0
    3.1060    1.0650   -1.4110 C   0  0  2  0  0  0
    3.7190    0.8090    0.6550 H   0  0  0  0  0  0
    4.3320    1.9080   -1.7470 C   0  0  0  0  0  0
    1.8100    1.1820   -3.5230 C   0  0  0  0  0  0
    0.6560    1.7770   -4.2330 C   0  0  0  0  0  0
    2.5320    0.3760   -4.1000 O   0  0  0  0  0  0
    0.2280    3.0840   -3.9800 C   0  0  0  0  0  0
    0.7440    3.7240   -3.2700 H   0  0  0  0  0  0
   -0.8680    3.6020   -4.6740 C   0  0  0  0  0  0
   -1.2050    4.6180   -4.4810 H   0  0  0  0  0  0
   -1.5290    2.8210   -5.6230 C   0  0  0  0  0  0
   -2.3810    3.2270   -6.1610 H   0  0  0  0  0  0
   -1.0930    1.5230   -5.8890 C   0  0  0  0  0  0
   -1.6060    0.9200   -6.6330 H   0  0  0  0  0  0
    0.0030    1.0020   -5.1990 C   0  0  0  0  0  0
    0.3380   -0.0110   -5.4120 H   0  0  0  0  0  0
    9.1270    1.2460   -4.4090 C   0  0  0  0  0  0
   10.4300    1.7710   -4.8750 C   0  0  0  0  0  0
    9.0440    0.0860   -4.0210 O   0  0  0  0  0  0
   11.3250    0.8760   -5.4740 C   0  0  0  0  0  0
   11.0570   -0.1720   -5.5910 H   0  0  0  0  0  0
   12.5630    1.3260   -5.9330 C   0  0  0  0  0  0
   13.2530    0.6300   -6.4020 H   0  0  0  0  0  0
   12.9130    2.6680   -5.7880 C   0  0  0  0  0  0
   13.8780    3.0180   -6.1450 H   0  0  0  0  0  0
   12.0320    3.5580   -5.1740 C   0  0  0  0  0  0
   12.3160    4.6000   -5.0480 H   0  0  0  0  0  0
   10.7910    3.1120   -4.7130 C   0  0  0  0  0  0
   10.1390    3.8200   -4.2110 H   0  0  0  0  0  0
    5.0240    1.3480   -6.8190 C   0  0  0  0  0  0
    4.5830    0.5700   -6.1990 H   0  0  0  0  0  0
    4.9970    1.2140   -8.2070 C   0  0  0  0  0  0
    4.5460    0.3340   -8.6580 H   0  0  0  0  0  0
    5.5450    2.2080   -9.0160 C   0  0  0  0  0  0
    5.5220    2.1030  -10.0970 H   0  0  0  0  0  0
    6.1200    3.3380   -8.4360 C   0  0  0  0  0  0
    6.5440    4.1150   -9.0670 H   0  0  0  0  0  0
    6.1510    3.4750   -7.0470 C   0  0  0  0  0  0
    6.5990    4.3650   -6.6140 H   0  0  0  0  0  0
  1 18  2  0  0  0
  1 26  1  0  0  0
  1 27  1  0  0  0
  2  3  1  0  0  0
  2 32  1  0  0  0
  3  4  1  0  0  0
  3 12  1  0  0  0
  3 13  1  0  0  0
  4  5  1  0  0  0
  4  9  1  0  0  0
  4 10  1  0  0  0
  5  6  1  0  0  0
  5  7  1  0  0  0
  5  8  1  0  0  0
  6 59  2  0  0  0
  6 67  1  0  0  0
 10 11  1  0  0  0
 10 46  1  0  0  0
 14 32  2  0  0  0
 15 16  1  0  0  0
 15 30  1  0  0  0
 15 33  1  0  0  0
 17 30  1  0  0  0
 18 19  1  0  0  0
 18 20  1  0  0  0
 20 21  1  0  0  0
 20 22  2  0  0  0
 22 23  1  0  0  0
 22 24  1  0  0  0
 24 25  1  0  0  0
 24 26  2  0  0  0
 26 28  1  0  0  0
 27 29  1  0  0  0
 27 30  1  0  0  0
 27 31  1  0  0  0
 30 32  1  0  0  0
 33 34  1  0  0  0
 33 35  2  0  0  0
 34 36  2  0  0  0
 34 44  1  0  0  0
 36 37  1  0  0  0
 36 38  1  0  0  0
 38 39  1  0  0  0
 38 40  2  0  0  0
 40 41  1  0  0  0
 40 42  1  0  0  0
 42 43  1  0  0  0
 42 44  2  0  0  0
 44 45  1  0  0  0
 46 47  1  0  0  0
 46 48  2  0  0  0
 47 49  2  0  0  0
 47 57  1  0  0  0
 49 50  1  0  0  0
 49 51  1  0  0  0
 51 52  1  0  0  0
 51 53  2  0  0  0
 53 54  1  0  0  0
 53 55  1  0  0  0
 55 56  1  0  0  0
 55 57  2  0  0  0
 57 58  1  0  0  0
 59 60  1  0  0  0
 59 61  1  0  0  0
 61 62  1  0  0  0
 61 63  2  0  0  0
 63 64  1  0  0  0
 63 65  1  0  0  0
 65 66  1  0  0  0
 65 67  2  0  0  0
 67 68  1  0  0  0
M  END
> <s_m_entry_id>
81

> <s_m_entry_name>
ConMedNP.82

> <i_qp_#stars>
4

> <i_qp_#amine>
0

> <i_qp_#amidine>
0

> <i_qp_#acid>
0

> <i_qp_#amide>
0

> <i_qp_#rotor>
11

> <i_qp_#rtvFG>
1

> <i_qp_CNS>
-1

> <r_qp_mol_MW>
   506.600

> <r_qp_dipole>
     5.858

> <r_qp_SASA>
   890.086

> <r_qp_FOSA>
    87.348

> <r_qp_FISA>
    73.792

> <r_qp_PISA>
   728.946

> <r_qp_WPSA>
     0.000

> <r_qp_volume>
  1646.638

> <r_qp_donorHB>
     1.250

> <r_qp_accptHB>
     6.250

> <r_qp_dip^2/V>
   0.0208430

> <r_qp_ACxDN^.5/SA>
   0.0078510

> <r_qp_glob>
   0.7576440

> <r_qp_QPpolrz>
    59.643

> <r_qp_QPlogPC16>
    19.752

> <r_qp_QPlogPoct>
    25.661

> <r_qp_QPlogPw>
    12.882

> <r_qp_QPlogPo/w>
     7.310

> <r_qp_QPlogS>
    -8.304

> <r_qp_CIQPlogS>
    -8.452

> <r_qp_QPlogHERG>
    -8.930

> <r_qp_QPPCaco>
  1977.575

> <r_qp_QPlogBB>
    -0.956

> <r_qp_QPPMDCK>
  1033.795

> <r_qp_QPlogKp>
     0.744

> <r_qp_IP(eV)>
     9.413

> <r_qp_EA(eV)>
     0.310

> <i_qp_#metab>
3

> <r_qp_QPlogKhsa>
     1.369

> <i_qp_HumanOralAbsorption>
1

> <r_qp_PercentHumanOralAbsorption>
   100.000

> <r_qp_SAfluorine>
     0.000

> <r_qp_SAamideO>
     0.000

> <r_qp_PSA>
    98.958

> <i_qp_#NandO>
6

> <i_qp_RuleOfFive>
2

> <i_qp_RuleOfThree>
1

> <i_qp_#ringatoms>
24

> <i_qp_#in34>
0

> <i_qp_#in56>
24

> <i_qp_#noncon>
0

> <i_qp_#nonHatm>
38

> <r_qp_Jm>
0.013976

$$$$
EDO_UY_079
                    3D
 Structure written by MMmdl.
 68 71  0  0  1  0            999 V2000
    0.8750    0.0910   -0.4930 C   0  0  0  0  0  0
    1.6880    0.3600   -1.1640 H   0  0  0  0  0  0
   -0.3040    0.8380   -0.5260 C   0  0  0  0  0  0
   -0.3990    1.6740   -1.2150 H   0  0  0  0  0  0
   -1.3620    0.5100    0.3190 C   0  0  0  0  0  0
   -2.2800    1.0900    0.2910 H   0  0  0  0  0  0
   -1.2460   -0.5680    1.1940 C   0  0  0  0  0  0
   -2.0740   -0.8270    1.8490 H   0  0  0  0  0  0
   -0.0680   -1.3170    1.2290 C   0  0  0  0  0  0
    0.0010   -2.1580    1.9150 H   0  0  0  0  0  0
    1.0070   -0.9910    0.3900 C   0  0  0  0  0  0
    2.2930   -1.7830    0.4430 C   0  0  0  0  0  0
    2.0520   -2.8420    0.2820 H   0  0  0  0  0  0
    3.0650   -1.6050    1.7610 C   0  0  1  0  0  0
    4.3230   -2.4810    1.7090 C   0  0  0  0  0  0
    5.4620   -1.7430    1.7960 O   0  0  0  0  0  0
    6.7190   -2.4430    1.8890 C   0  0  0  0  0  0
    7.5390   -1.7910    3.0180 C   0  0  1  0  0  0
    8.8070   -2.6110    3.3290 C   0  0  0  0  0  0
    9.5900   -2.0720    4.5050 C   0  0  0  0  0  0
    9.4580   -2.6730    2.4480 H   0  0  0  0  0  0
    8.5270   -3.6480    3.5560 H   0  0  0  0  0  0
    6.9040   -1.7690    3.9140 H   0  0  0  0  0  0
    7.8170   -0.3760    2.7430 N   0  0  0  0  0  0
    7.3930    0.2960    3.3710 H   0  0  0  0  0  0
    8.6130    0.0720    1.7090 C   0  0  0  0  0  0
    8.7310    1.5400    1.5800 C   0  0  0  0  0  0
    9.2310   -0.6530    0.9390 O   0  0  0  0  0  0
    7.2200   -2.3580    0.9200 H   0  0  0  0  0  0
    6.5690   -3.5060    2.1090 H   0  0  0  0  0  0
    4.2840   -3.7000    1.5770 O   0  0  0  0  0  0
    2.4720   -1.9670    2.6110 H   0  0  0  0  0  0
    3.3670   -0.1930    2.0150 N   0  0  0  0  0  0
    3.4150    0.4360    1.2240 H   0  0  0  0  0  0
    3.6080    0.2700    3.2930 C   0  0  0  0  0  0
    3.8140    1.7280    3.4360 C   0  0  0  0  0  0
    3.7020   -0.4590    4.2750 O   0  0  0  0  0  0
    2.9370   -1.4980   -0.4000 H   0  0  0  0  0  0
    3.1830    2.6500    2.5930 C   0  0  0  0  0  0
    2.4870    2.3310    1.8220 H   0  0  0  0  0  0
    3.4150    4.0160    2.7610 C   0  0  0  0  0  0
    2.9230    4.7340    2.1090 H   0  0  0  0  0  0
    4.2660    4.4640    3.7720 C   0  0  0  0  0  0
    4.4420    5.5290    3.9030 H   0  0  0  0  0  0
    4.8810    3.5480    4.6250 C   0  0  0  0  0  0
    5.5340    3.8970    5.4190 H   0  0  0  0  0  0
    4.6520    2.1810    4.4620 C   0  0  0  0  0  0
    5.1300    1.4750    5.1380 H   0  0  0  0  0  0
    9.9660    2.0820    1.2080 C   0  0  0  0  0  0
   10.8190    1.4330    1.0200 H   0  0  0  0  0  0
   10.1100    3.4640    1.0860 C   0  0  0  0  0  0
   11.0710    3.8880    0.8040 H   0  0  0  0  0  0
    9.0210    4.3040    1.3230 C   0  0  0  0  0  0
    9.1360    5.3810    1.2270 H   0  0  0  0  0  0
    7.7840    3.7620    1.6730 C   0  0  0  0  0  0
    6.9310    4.4160    1.8390 H   0  0  0  0  0  0
    7.6350    2.3800    1.7990 C   0  0  0  0  0  0
    6.6570    1.9770    2.0420 H   0  0  0  0  0  0
    9.1220   -2.2490    5.8140 C   0  0  0  0  0  0
[truncated: 18,320,148 more chars]
