# Supplementary material for: In silico drug metabolism and pharmacokinetic profiles of natural products from medicinal plants in the Congo basin
Source: In Silico Pharmacol. 2013 Aug 8;1:12. doi: 10.1186/2193-9616-1-12 (PMC4230438; doi:10.1186/2193-9616-1-12)
Supplement: Supplementary file 3 — Additional file 3: 3D structures of the “lead-like” subset with calculated pharmacokinetic descriptors. (SDF 3 MB) [file 40203_2013_12_MOESM3_ESM.sdf]

BNG_UY_161
                    3D
 Structure written by MMmdl.
 38 40  0  0  1  0            999 V2000
    1.4670    0.7380   -0.4850 C   0  0  0  0  0  0
    0.2770    1.4670   -0.3790 C   0  0  0  0  0  0
    0.3010    2.8320   -0.4030 O   0  0  0  0  0  0
   -0.6040    3.1810   -0.3750 H   0  0  0  0  0  0
   -0.9450    0.8100   -0.2030 C   0  0  0  0  0  0
   -1.8750    1.3650   -0.1190 H   0  0  0  0  0  0
   -0.9810   -0.5820   -0.1230 C   0  0  0  0  0  0
   -1.9300   -1.0950    0.0130 H   0  0  0  0  0  0
    0.2020   -1.3130   -0.2000 C   0  0  0  0  0  0
    0.1700   -2.3980   -0.1180 H   0  0  0  0  0  0
    1.4220   -0.6490   -0.3710 C   0  0  0  0  0  0
    2.6660   -1.4270   -0.4010 C   0  0  0  0  0  0
    2.6350   -2.6480   -0.4970 O   0  0  0  0  0  0
    3.9500   -0.7190   -0.2600 C   0  0  0  0  0  0
    4.0160    0.6770   -0.3800 C   0  0  0  0  0  0
    2.7670    1.3810   -0.7560 C   0  0  0  0  0  0
    2.8160    2.4460   -1.3570 O   0  0  0  0  0  0
    5.0920   -1.4760    0.0200 C   0  0  0  0  0  0
    5.0170   -2.5580    0.1010 H   0  0  0  0  0  0
    6.3070   -0.8320    0.2070 C   0  0  0  0  0  0
    7.4270   -1.5610    0.4930 O   0  0  0  0  0  0
    7.2040   -2.5070    0.5010 H   0  0  0  0  0  0
    6.3840    0.5610    0.1220 C   0  0  0  0  0  0
    5.2460    1.3490   -0.1750 C   0  0  0  0  0  0
    5.3780    2.8600   -0.2600 C   0  0  0  0  0  0
    5.7960    3.3300   -1.6570 C   0  0  0  0  0  0
    5.8560    4.8480   -1.7340 C   0  0  0  0  0  0
    6.1620    5.1640   -2.7360 H   0  0  0  0  0  0
    6.5780    5.2490   -1.0160 H   0  0  0  0  0  0
    4.8770    5.2900   -1.5230 H   0  0  0  0  0  0
    5.0980    2.9600   -2.4170 H   0  0  0  0  0  0
    6.7790    2.9220   -1.9170 H   0  0  0  0  0  0
    6.1090    3.2150    0.4760 H   0  0  0  0  0  0
    4.4490    3.3440    0.0600 H   0  0  0  0  0  0
    7.6810    1.1770    0.3590 C   0  0  0  0  0  0
    7.7730    1.5620    1.6460 O   0  0  0  0  0  0
    8.5590    1.3600   -0.4660 O   0  0  0  0  0  0
    8.6630    1.9600    1.7310 H   0  0  0  0  0  0
  1  2  2  0  0  0
  1 11  1  0  0  0
  1 16  1  0  0  0
  2  3  1  0  0  0
  2  5  1  0  0  0
  3  4  1  0  0  0
  5  6  1  0  0  0
  5  7  2  0  0  0
  7  8  1  0  0  0
  7  9  1  0  0  0
  9 10  1  0  0  0
  9 11  2  0  0  0
 11 12  1  0  0  0
 12 13  2  0  0  0
 12 14  1  0  0  0
 14 15  2  0  0  0
 14 18  1  0  0  0
 15 16  1  0  0  0
 15 24  1  0  0  0
 16 17  2  0  0  0
 18 19  1  0  0  0
 18 20  2  0  0  0
 20 21  1  0  0  0
 20 23  1  0  0  0
 21 22  1  0  0  0
 23 24  2  0  0  0
 23 35  1  0  0  0
 24 25  1  0  0  0
 25 26  1  0  0  0
 25 33  1  0  0  0
 25 34  1  0  0  0
 26 27  1  0  0  0
 26 31  1  0  0  0
 26 32  1  0  0  0
 27 28  1  0  0  0
 27 29  1  0  0  0
 27 30  1  0  0  0
 35 36  1  0  0  0
 35 37  2  0  0  0
 36 38  1  0  0  0
M  END
> <s_m_entry_id>
1

> <s_m_entry_name>
ConMedNP_leadlike.1

> <i_qp_#stars>
0

> <i_qp_#amine>
0

> <i_qp_#amidine>
0

> <i_qp_#acid>
1

> <i_qp_#amide>
0

> <i_qp_#rotor>
5

> <i_qp_#rtvFG>
0

> <i_qp_CNS>
-2

> <r_qp_mol_MW>
   326.305

> <r_qp_dipole>
     6.005

> <r_qp_SASA>
   542.123

> <r_qp_FOSA>
   130.793

> <r_qp_FISA>
   229.032

> <r_qp_PISA>
   182.299

> <r_qp_WPSA>
     0.000

> <r_qp_volume>
   949.074

> <r_qp_donorHB>
     1.000

> <r_qp_accptHB>
     5.500

> <r_qp_dip^2/V>
   0.0379890

> <r_qp_ACxDN^.5/SA>
   0.0101450

> <r_qp_glob>
   0.8615240

> <r_qp_QPpolrz>
    30.358

> <r_qp_QPlogPC16>
    10.181

> <r_qp_QPlogPoct>
    15.182

> <r_qp_QPlogPw>
     9.601

> <r_qp_QPlogPo/w>
     2.208

> <r_qp_QPlogS>
    -3.696

> <r_qp_CIQPlogS>
    -4.498

> <r_qp_QPlogHERG>
    -2.835

> <r_qp_QPPCaco>
    16.889

> <r_qp_QPlogBB>
    -1.795

> <r_qp_QPPMDCK>
     7.639

> <r_qp_QPlogKp>
    -4.618

> <r_qp_IP(eV)>
     9.676

> <r_qp_EA(eV)>
     1.503

> <i_qp_#metab>
3

> <r_qp_QPlogKhsa>
    -0.216

> <i_qp_HumanOralAbsorption>
2

> <r_qp_PercentHumanOralAbsorption>
    61.843

> <r_qp_SAfluorine>
     0.000

> <r_qp_SAamideO>
     0.000

> <r_qp_PSA>
   132.508

> <i_qp_#NandO>
6

> <i_qp_RuleOfFive>
0

> <i_qp_RuleOfThree>
1

> <i_qp_#ringatoms>
14

> <i_qp_#in34>
0

> <i_qp_#in56>
14

> <i_qp_#noncon>
0

> <i_qp_#nonHatm>
24

> <r_qp_Jm>
0.003063

$$$$
ABD_UD_002D
                    3D
 Structure written by MMmdl.
 35 39  0  0  1  0            999 V2000
    1.1800    0.6790    0.2560 C   0  0  0  0  0  0
    2.3870    1.3150    0.3630 O   0  0  0  0  0  0
    2.2530    2.2760    0.3470 H   0  0  0  0  0  0
   -0.0030    1.4200    0.1450 C   0  0  0  0  0  0
    0.0690    2.5020    0.1460 H   0  0  0  0  0  0
   -1.2570    0.7840    0.0340 C   0  0  0  0  0  0
   -1.2580   -0.6230    0.0410 C   0  0  0  0  0  0
   -0.0740   -1.3700    0.1520 C   0  0  0  0  0  0
   -0.1200   -2.4560    0.1540 H   0  0  0  0  0  0
    1.1430   -0.7120    0.2600 C   0  0  0  0  0  0
    2.3070   -1.4180    0.3700 O   0  0  0  0  0  0
    2.1100   -2.3690    0.3560 H   0  0  0  0  0  0
   -2.5430    1.5160   -0.0870 C   0  0  0  0  0  0
   -3.7530    0.7910   -0.1940 C   0  0  0  0  0  0
   -3.6840   -0.6170   -0.1800 N   0  0  0  0  0  0
   -4.5240   -1.1730   -0.2540 H   0  0  0  0  0  0
   -2.5330   -1.3540   -0.0720 C   0  0  0  0  0  0
   -2.5620   -2.5810   -0.0680 O   0  0  0  0  0  0
   -2.6280    2.9160   -0.1010 C   0  0  0  0  0  0
   -1.7450    3.5440   -0.0240 H   0  0  0  0  0  0
   -3.8540    3.5750   -0.2160 C   0  0  0  0  0  0
   -3.8570    4.6640   -0.2220 H   0  0  0  0  0  0
   -5.0510    2.8640   -0.3220 C   0  0  0  0  0  0
   -5.0240    1.4370   -0.3120 C   0  0  0  0  0  0
   -6.2640    3.5680   -0.4350 C   0  0  0  0  0  0
   -6.2950    4.6540   -0.4430 H   0  0  0  0  0  0
   -7.4340    2.8540   -0.5380 C   0  0  0  0  0  0
   -7.4360    1.4860   -0.5320 C   0  0  0  0  0  0
   -6.2670    0.7580   -0.4220 C   0  0  0  0  0  0
   -6.3460   -0.3230   -0.4240 H   0  0  0  0  0  0
   -8.6840    3.3760   -0.6540 O   0  0  0  0  0  0
   -9.4750    2.1720   -0.7200 C   0  0  0  0  0  0
  -10.0310    2.1680   -1.6650 H   0  0  0  0  0  0
  -10.1920    2.1770    0.1090 H   0  0  0  0  0  0
   -8.6870    0.9660   -0.6430 O   0  0  0  0  0  0
  1  2  1  0  0  0
  1  4  2  0  0  0
  1 10  1  0  0  0
  2  3  1  0  0  0
  4  5  1  0  0  0
  4  6  1  0  0  0
  6  7  2  0  0  0
  6 13  1  0  0  0
  7  8  1  0  0  0
  7 17  1  0  0  0
  8  9  1  0  0  0
  8 10  2  0  0  0
 10 11  1  0  0  0
 11 12  1  0  0  0
 13 14  2  0  0  0
 13 19  1  0  0  0
 14 15  1  0  0  0
 14 24  1  0  0  0
 15 16  1  0  0  0
 15 17  1  0  0  0
 17 18  2  0  0  0
 19 20  1  0  0  0
 19 21  2  0  0  0
 21 22  1  0  0  0
 21 23  1  0  0  0
 23 24  2  0  0  0
 23 25  1  0  0  0
 24 29  1  0  0  0
 25 26  1  0  0  0
 25 27  2  0  0  0
 27 28  1  0  0  0
 27 31  1  0  0  0
 28 29  2  0  0  0
 28 35  1  0  0  0
 29 30  1  0  0  0
 31 32  1  0  0  0
 32 33  1  0  0  0
 32 34  1  0  0  0
 32 35  1  0  0  0
M  END
> <s_m_entry_id>
2

> <s_m_entry_name>
ConMedNP_leadlike.2

> <i_qp_#stars>
0

> <i_qp_#amine>
0

> <i_qp_#amidine>
0

> <i_qp_#acid>
0

> <i_qp_#amide>
0

> <i_qp_#rotor>
2

> <i_qp_#rtvFG>
1

> <i_qp_CNS>
-2

> <r_qp_mol_MW>
   321.289

> <r_qp_dipole>
     4.801

> <r_qp_SASA>
   509.960

> <r_qp_FOSA>
    70.814

> <r_qp_FISA>
   176.036

> <r_qp_PISA>
   263.110

> <r_qp_WPSA>
     0.000

> <r_qp_volume>
   881.872

> <r_qp_donorHB>
     3.000

> <r_qp_accptHB>
     5.500

> <r_qp_dip^2/V>
   0.0261320

> <r_qp_ACxDN^.5/SA>
   0.0186800

> <r_qp_glob>
   0.8721000

> <r_qp_QPpolrz>
    30.367

> <r_qp_QPlogPC16>
    10.227

> <r_qp_QPlogPoct>
    17.914

> <r_qp_QPlogPw>
    13.304

> <r_qp_QPlogPo/w>
     1.389

> <r_qp_QPlogS>
    -3.309

> <r_qp_CIQPlogS>
    -4.648

> <r_qp_QPlogHERG>
    -4.856

> <r_qp_QPPCaco>
   212.106

> <r_qp_QPlogBB>
    -1.100

> <r_qp_QPPMDCK>
    92.562

> <r_qp_QPlogKp>
    -3.645

> <r_qp_IP(eV)>
     8.354

> <r_qp_EA(eV)>
     1.151

> <i_qp_#metab>
2

> <r_qp_QPlogKhsa>
    -0.122

> <i_qp_HumanOralAbsorption>
3

> <r_qp_PercentHumanOralAbsorption>
    76.717

> <r_qp_SAfluorine>
     0.000

> <r_qp_SAamideO>
     0.000

> <r_qp_PSA>
   103.253

> <i_qp_#NandO>
6

> <i_qp_RuleOfFive>
0

> <i_qp_RuleOfThree>
0

> <i_qp_#ringatoms>
21

> <i_qp_#in34>
0

> <i_qp_#in56>
21

> <i_qp_#noncon>
1

> <i_qp_#nonHatm>
24

> <r_qp_Jm>
0.033411

$$$$
AN_UY_003
                    3D
 Structure written by MMmdl.
 38 41  0  0  1  0            999 V2000
    1.4480    0.8760    0.5970 C   0  0  0  0  0  0
    0.4420    1.6040    1.2430 C   0  0  0  0  0  0
    0.6990    2.8420    1.7820 O   0  0  0  0  0  0
    1.6530    3.0390    1.6080 H   0  0  0  0  0  0
   -0.8410    1.0660    1.3420 C   0  0  0  0  0  0
   -1.8210    1.7790    1.9730 O   0  0  0  0  0  0
   -2.6470    1.2710    1.9560 H   0  0  0  0  0  0
   -1.1190   -0.1900    0.8010 C   0  0  0  0  0  0
   -2.1120   -0.6240    0.8690 H   0  0  0  0  0  0
   -0.1060   -0.9080    0.1580 C   0  0  0  0  0  0
   -0.3240   -1.8870   -0.2640 H   0  0  0  0  0  0
    1.1800   -0.3730    0.0560 C   0  0  0  0  0  0
    2.1160   -1.1370   -0.5870 O   0  0  0  0  0  0
    3.4030   -0.6550   -0.7150 C   0  0  0  0  0  0
    3.8060    0.5910   -0.2140 C   0  0  0  0  0  0
    2.8040    1.4120    0.4760 C   0  0  0  0  0  0
    3.0130    2.5200    0.9640 O   0  0  0  0  0  0
    4.3230   -1.4850   -1.3880 C   0  0  0  0  0  0
    5.6420   -1.0500   -1.5480 C   0  0  0  0  0  0
    6.0430    0.1900   -1.0490 C   0  0  0  0  0  0
    7.0750    0.5000   -1.1890 H   0  0  0  0  0  0
    5.1290    1.0080   -0.3840 C   0  0  0  0  0  0
    5.5500    2.2160    0.0940 O   0  0  0  0  0  0
    6.4900    2.3480   -0.1080 H   0  0  0  0  0  0
    3.9460   -2.7890   -1.9240 C   0  0  0  0  0  0
    2.9300   -3.1520   -1.8100 H   0  0  0  0  0  0
    4.8740   -3.5150   -2.5520 C   0  0  0  0  0  0
    4.6000   -4.4870   -2.9560 H   0  0  0  0  0  0
    6.3000   -3.0570   -2.7390 C   0  0  0  0  0  0
    6.6120   -2.9690   -4.2370 C   0  0  0  0  0  0
    5.9750   -2.2220   -4.7260 H   0  0  0  0  0  0
    6.4680   -3.9290   -4.7450 H   0  0  0  0  0  0
    7.6470   -2.6450   -4.4020 H   0  0  0  0  0  0
    7.2460   -4.0620   -2.0710 C   0  0  0  0  0  0
    8.2920   -3.7580   -2.1980 H   0  0  0  0  0  0
    7.1300   -5.0720   -2.4820 H   0  0  0  0  0  0
    7.0680   -4.1080   -0.9900 H   0  0  0  0  0  0
    6.6190   -1.7670   -2.1800 O   0  0  0  0  0  0
  1  2  2  0  0  0
  1 12  1  0  0  0
  1 16  1  0  0  0
  2  3  1  0  0  0
  2  5  1  0  0  0
  3  4  1  0  0  0
  5  6  1  0  0  0
  5  8  2  0  0  0
  6  7  1  0  0  0
  8  9  1  0  0  0
  8 10  1  0  0  0
 10 11  1  0  0  0
 10 12  2  0  0  0
 12 13  1  0  0  0
 13 14  1  0  0  0
 14 15  2  0  0  0
 14 18  1  0  0  0
 15 16  1  0  0  0
 15 22  1  0  0  0
 16 17  2  0  0  0
 18 19  2  0  0  0
 18 25  1  0  0  0
 19 20  1  0  0  0
 19 38  1  0  0  0
 20 21  1  0  0  0
 20 22  2  0  0  0
 22 23  1  0  0  0
 23 24  1  0  0  0
 25 26  1  0  0  0
 25 27  2  0  0  0
 27 28  1  0  0  0
 27 29  1  0  0  0
 29 30  1  0  0  0
 29 34  1  0  0  0
 29 38  1  0  0  0
 30 31  1  0  0  0
 30 32  1  0  0  0
 30 33  1  0  0  0
 34 35  1  0  0  0
 34 36  1  0  0  0
 34 37  1  0  0  0
M  END
> <s_m_entry_id>
3

> <s_m_entry_name>
ConMedNP_leadlike.3

> <i_qp_#stars>
0

> <i_qp_#amine>
0

> <i_qp_#amidine>
0

> <i_qp_#acid>
0

> <i_qp_#amide>
0

> <i_qp_#rotor>
3

> <i_qp_#rtvFG>
0

> <i_qp_CNS>
-2

> <r_qp_mol_MW>
   326.305

> <r_qp_dipole>
     7.334

> <r_qp_SASA>
   548.581

> <r_qp_FOSA>
   151.895

> <r_qp_FISA>
   165.961

> <r_qp_PISA>
   230.725

> <r_qp_WPSA>
     0.000

> <r_qp_volume>
   951.104

> <r_qp_donorHB>
     1.000

> <r_qp_accptHB>
     3.500

> <r_qp_dip^2/V>
   0.0565490

> <r_qp_ACxDN^.5/SA>
   0.0063800

> <r_qp_glob>
   0.8525950

> <r_qp_QPpolrz>
    32.186

> <r_qp_QPlogPC16>
    10.063

> <r_qp_QPlogPoct>
    14.802

> <r_qp_QPlogPw>
     7.988

> <r_qp_QPlogPo/w>
     2.900

> <r_qp_QPlogS>
    -4.528

> <r_qp_CIQPlogS>
    -5.450

> <r_qp_QPlogHERG>
    -5.017

> <r_qp_QPPCaco>
   264.296

> <r_qp_QPlogBB>
    -1.139

> <r_qp_QPPMDCK>
   117.408

> <r_qp_QPlogKp>
    -3.477

> <r_qp_IP(eV)>
     8.643

> <r_qp_EA(eV)>
     0.836

> <i_qp_#metab>
3

> <r_qp_QPlogKhsa>
     0.407

> <i_qp_HumanOralAbsorption>
3

> <r_qp_PercentHumanOralAbsorption>
    87.278

> <r_qp_SAfluorine>
     0.000

> <r_qp_SAamideO>
     0.000

> <r_qp_PSA>
    98.384

> <i_qp_#NandO>
6

> <i_qp_RuleOfFive>
0

> <i_qp_RuleOfThree>
0

> <i_qp_#ringatoms>
18

> <i_qp_#in34>
0

> <i_qp_#in56>
18

> <i_qp_#noncon>
1

> <i_qp_#nonHatm>
24

> <r_qp_Jm>
0.003223

$$$$
PTA_UDS_256_1
                    3D
 Structure written by MMmdl.
 40 43  0  0  1  0            999 V2000
    1.3450    0.7330   -0.1970 C   0  0  0  0  0  0
    0.1090    1.3670   -0.3220 C   0  0  0  0  0  0
    0.0080    2.7110   -0.5600 O   0  0  0  0  0  0
    0.9250    3.0720   -0.6130 H   0  0  0  0  0  0
   -1.0630    0.6300   -0.2060 C   0  0  0  0  0  0
   -2.0290    1.1160   -0.3030 H   0  0  0  0  0  0
   -0.9840   -0.7400    0.0350 C   0  0  0  0  0  0
   -2.1560   -1.4320    0.1430 O   0  0  0  0  0  0
   -1.9570   -2.3680    0.3100 H   0  0  0  0  0  0
    0.2490   -1.3820    0.1610 C   0  0  0  0  0  0
    0.3100   -2.4500    0.3490 H   0  0  0  0  0  0
    1.4240   -0.6360    0.0440 C   0  0  0  0  0  0
    2.6110   -1.3180    0.1760 O   0  0  0  0  0  0
    3.7830   -0.6080    0.0650 C   0  0  0  0  0  0
    3.8400    0.7610   -0.1750 C   0  0  0  0  0  0
    2.5850    1.4870   -0.3160 C   0  0  0  0  0  0
    2.5710    2.7000   -0.5290 O   0  0  0  0  0  0
    4.9700   -1.3260    0.2060 C   0  0  0  0  0  0
    4.9290   -2.3970    0.3940 H   0  0  0  0  0  0
    6.2130   -0.6750    0.1130 C   0  0  0  0  0  0
    6.2580    0.7030   -0.1490 C   0  0  0  0  0  0
    5.0650    1.4220   -0.2820 C   0  0  0  0  0  0
    5.1170    2.7730   -0.5240 O   0  0  0  0  0  0
    4.1900    3.1050   -0.5880 H   0  0  0  0  0  0
    7.4740   -1.4750    0.2620 C   0  0  0  0  0  0
    7.6460   -2.0460   -0.6580 H   0  0  0  0  0  0
    7.3740   -2.1940    1.0830 H   0  0  0  0  0  0
    8.6540   -0.5590    0.5470 C   0  0  0  0  0  0
    9.5920   -1.1200    0.4630 H   0  0  0  0  0  0
    8.5760   -0.2170    1.5890 H   0  0  0  0  0  0
    8.6470    0.6610   -0.3840 C   0  0  0  0  0  0
    8.8650    0.2880   -1.8590 C   0  0  0  0  0  0
    8.0460   -0.3200   -2.2550 H   0  0  0  0  0  0
    9.8010   -0.2630   -1.9980 H   0  0  0  0  0  0
    8.8990    1.1880   -2.4840 H   0  0  0  0  0  0
    9.7680    1.6190    0.0460 C   0  0  0  0  0  0
    9.6180    1.9570    1.0780 H   0  0  0  0  0  0
    9.7720    2.5220   -0.5740 H   0  0  0  0  0  0
   10.7540    1.1460   -0.0240 H   0  0  0  0  0  0
    7.4260    1.4090   -0.2660 O   0  0  0  0  0  0
  1  2  2  0  0  0
  1 12  1  0  0  0
  1 16  1  0  0  0
  2  3  1  0  0  0
  2  5  1  0  0  0
  3  4  1  0  0  0
  5  6  1  0  0  0
  5  7  2  0  0  0
  7  8  1  0  0  0
  7 10  1  0  0  0
  8  9  1  0  0  0
 10 11  1  0  0  0
 10 12  2  0  0  0
 12 13  1  0  0  0
 13 14  1  0  0  0
 14 15  2  0  0  0
 14 18  1  0  0  0
 15 16  1  0  0  0
 15 22  1  0  0  0
 16 17  2  0  0  0
 18 19  1  0  0  0
 18 20  2  0  0  0
 20 21  1  0  0  0
 20 25  1  0  0  0
 21 22  2  0  0  0
 21 40  1  0  0  0
 22 23  1  0  0  0
 23 24  1  0  0  0
 25 26  1  0  0  0
 25 27  1  0  0  0
 25 28  1  0  0  0
 28 29  1  0  0  0
 28 30  1  0  0  0
 28 31  1  0  0  0
 31 32  1  0  0  0
 31 36  1  0  0  0
 31 40  1  0  0  0
 32 33  1  0  0  0
 32 34  1  0  0  0
 32 35  1  0  0  0
 36 37  1  0  0  0
 36 38  1  0  0  0
 36 39  1  0  0  0
M  END
> <s_m_entry_id>
4

> <s_m_entry_name>
ConMedNP_leadlike.4

> <i_qp_#stars>
0

> <i_qp_#amine>
0

> <i_qp_#amidine>
0

> <i_qp_#acid>
0

> <i_qp_#amide>
0

> <i_qp_#rotor>
3

> <i_qp_#rtvFG>
0

> <i_qp_CNS>
-2

> <r_qp_mol_MW>
   328.321

> <r_qp_dipole>
     7.154

> <r_qp_SASA>
   550.319

> <r_qp_FOSA>
   215.214

> <r_qp_FISA>
   168.676

> <r_qp_PISA>
   166.429

> <r_qp_WPSA>
     0.000

> <r_qp_volume>
   960.328

> <r_qp_donorHB>
     1.000

> <r_qp_accptHB>
     3.500

> <r_qp_dip^2/V>
   0.0532890

> <r_qp_ACxDN^.5/SA>
   0.0063600

> <r_qp_glob>
   0.8553890

> <r_qp_QPpolrz>
    31.941

> <r_qp_QPlogPC16>
     9.729

> <r_qp_QPlogPoct>
    14.592

> <r_qp_QPlogPw>
     7.573

> <r_qp_QPlogPo/w>
     2.865

> <r_qp_QPlogS>
    -4.559

> <r_qp_CIQPlogS>
    -5.362

> <r_qp_QPlogHERG>
    -4.666

> <r_qp_QPPCaco>
   249.084

> <r_qp_QPlogBB>
    -1.154

> <r_qp_QPPMDCK>
   110.121

> <r_qp_QPlogKp>
    -3.754

> <r_qp_IP(eV)>
     8.759

> <r_qp_EA(eV)>
     1.056

> <i_qp_#metab>
4

> <r_qp_QPlogKhsa>
     0.433

> <i_qp_HumanOralAbsorption>
3

> <r_qp_PercentHumanOralAbsorption>
    86.614

> <r_qp_SAfluorine>
     0.000

> <r_qp_SAamideO>
     0.000

> <r_qp_PSA>
   100.027

> <i_qp_#NandO>
6

> <i_qp_RuleOfFive>
0

> <i_qp_RuleOfThree>
0

> <i_qp_#ringatoms>
18

> <i_qp_#in34>
0

> <i_qp_#in56>
18

> <i_qp_#noncon>
3

> <i_qp_#nonHatm>
24

> <r_qp_Jm>
0.001598

$$$$
RDC_0029
                    3D
 Structure written by MMmdl.
 37 39  0  0  1  0            999 V2000
    1.3480    0.3900   -0.5970 C   0  0  0  0  0  0
    0.1910    1.0040   -1.0820 C   0  0  0  0  0  0
    0.2690    1.9100   -1.6800 H   0  0  0  0  0  0
   -1.0660    0.4680   -0.8040 C   0  0  0  0  0  0
   -2.1140    1.1680   -1.3350 O   0  0  0  0  0  0
   -3.4220    0.6680   -1.0840 C   0  0  0  0  0  0
   -4.1350    1.3360   -1.5750 H   0  0  0  0  0  0
   -3.6460    0.6700   -0.0120 H   0  0  0  0  0  0
   -3.5520   -0.3310   -1.5140 H   0  0  0  0  0  0
   -1.1560   -0.6920   -0.0360 C   0  0  0  0  0  0
   -2.1220   -1.1280    0.1980 H   0  0  0  0  0  0
    0.0080   -1.3070    0.4480 C   0  0  0  0  0  0
   -0.1170   -2.4370    1.2070 O   0  0  0  0  0  0
   -1.0500   -2.6850    1.2980 H   0  0  0  0  0  0
    1.2700   -0.7710    0.1680 C   0  0  0  0  0  0
    2.5300   -1.3700    0.6440 C   0  0  0  0  0  0
    2.5660   -2.4160    1.2800 O   0  0  0  0  0  0
    3.7880   -0.6430    0.3200 C   0  0  0  0  0  0
    4.9640   -1.1560    0.8370 O   0  0  0  0  0  0
    5.6990   -0.5520    0.6410 H   0  0  0  0  0  0
    3.7060    0.4650   -0.4350 C   0  0  0  0  0  0
    4.8840    1.2590   -0.8100 C   0  0  0  0  0  0
    2.5310    1.0010   -0.9210 O   0  0  0  0  0  0
    5.8530    0.7460   -1.6820 C   0  0  0  0  0  0
    5.7410   -0.2470   -2.1130 H   0  0  0  0  0  0
    6.9770    1.5070   -2.0150 C   0  0  0  0  0  0
    7.7170    1.0880   -2.6930 H   0  0  0  0  0  0
    7.1480    2.7930   -1.4870 C   0  0  0  0  0  0
    8.3540    3.6090   -1.8490 C   0  0  0  0  0  0
    9.0380    3.0510   -2.4980 H   0  0  0  0  0  0
    8.9090    3.8890   -0.9480 H   0  0  0  0  0  0
    8.0520    4.5150   -2.3840 H   0  0  0  0  0  0
    6.1670    3.3020   -0.6290 C   0  0  0  0  0  0
    6.3270    4.5620   -0.1210 O   0  0  0  0  0  0
    5.5460    4.7820    0.4140 H   0  0  0  0  0  0
    5.0420    2.5490   -0.2890 C   0  0  0  0  0  0
    4.2890    2.9530    0.3820 H   0  0  0  0  0  0
  1  2  2  0  0  0
  1 15  1  0  0  0
  1 23  1  0  0  0
  2  3  1  0  0  0
  2  4  1  0  0  0
  4  5  1  0  0  0
  4 10  2  0  0  0
  5  6  1  0  0  0
  6  7  1  0  0  0
  6  8  1  0  0  0
  6  9  1  0  0  0
 10 11  1  0  0  0
 10 12  1  0  0  0
 12 13  1  0  0  0
 12 15  2  0  0  0
 13 14  1  0  0  0
 15 16  1  0  0  0
 16 17  2  0  0  0
 16 18  1  0  0  0
 18 19  1  0  0  0
 18 21  2  0  0  0
 19 20  1  0  0  0
 21 22  1  0  0  0
 21 23  1  0  0  0
 22 24  2  0  0  0
 22 36  1  0  0  0
 24 25  1  0  0  0
 24 26  1  0  0  0
 26 27  1  0  0  0
 26 28  2  0  0  0
 28 29  1  0  0  0
 28 33  1  0  0  0
 29 30  1  0  0  0
 29 31  1  0  0  0
 29 32  1  0  0  0
 33 34  1  0  0  0
 33 36  2  0  0  0
 34 35  1  0  0  0
 36 37  1  0  0  0
M  END
> <s_m_entry_id>
5

> <s_m_entry_name>
ConMedNP_leadlike.5

> <i_qp_#stars>
0

> <i_qp_#amine>
0

> <i_qp_#amidine>
0

> <i_qp_#acid>
0

> <i_qp_#amide>
0

> <i_qp_#rotor>
4

> <i_qp_#rtvFG>
0

> <i_qp_CNS>
-2

> <r_qp_mol_MW>
   314.294

> <r_qp_dipole>
     5.132

> <r_qp_SASA>
   550.780

> <r_qp_FOSA>
   176.407

> <r_qp_FISA>
   173.272

> <r_qp_PISA>
   201.101

> <r_qp_WPSA>
     0.000

> <r_qp_volume>
   946.107

> <r_qp_donorHB>
     2.000

> <r_qp_accptHB>
     4.500

> <r_qp_dip^2/V>
   0.0278360

> <r_qp_ACxDN^.5/SA>
   0.0115550

> <r_qp_glob>
   0.8462150

> <r_qp_QPpolrz>
    31.061

> <r_qp_QPlogPC16>
    10.060

> <r_qp_QPlogPoct>
    15.941

> <r_qp_QPlogPw>
    10.070

> <r_qp_QPlogPo/w>
     2.225

> <r_qp_QPlogS>
    -3.999

> <r_qp_CIQPlogS>
    -4.704

> <r_qp_QPlogHERG>
    -4.979

> <r_qp_QPPCaco>
   225.300

> <r_qp_QPlogBB>
    -1.291

> <r_qp_QPPMDCK>
    98.801

> <r_qp_QPlogKp>
    -3.620

> <r_qp_IP(eV)>
     9.001

> <r_qp_EA(eV)>
     0.507

> <i_qp_#metab>
5

> <r_qp_QPlogKhsa>
     0.123

> <i_qp_HumanOralAbsorption>
3

> <r_qp_PercentHumanOralAbsorption>
    82.083

> <r_qp_SAfluorine>
     0.000

> <r_qp_SAamideO>
     0.000

> <r_qp_PSA>
   104.653

> <i_qp_#NandO>
6

> <i_qp_RuleOfFive>
0

> <i_qp_RuleOfThree>
0

> <i_qp_#ringatoms>
16

> <i_qp_#in34>
0

> <i_qp_#in56>
16

> <i_qp_#noncon>
0

> <i_qp_#nonHatm>
23

> <r_qp_Jm>
0.007552

$$$$
SE_UB_17_67R
                    3D
 Structure written by MMmdl.
 35 37  0  0  1  0            999 V2000
   -2.4660   -1.4200   -1.6000 C   0  0  0  0  0  0
   -1.4610   -0.4880   -1.3690 C   0  0  0  0  0  0
   -1.4960    0.3730   -0.2680 C   0  0  0  0  0  0
   -2.5940    0.3030    0.6050 C   0  0  0  0  0  0
   -3.6040   -0.6340    0.3730 C   0  0  0  0  0  0
   -3.5430   -1.4960   -0.7160 C   0  0  0  0  0  0
   -0.4030    1.4320   -0.0760 C   0  0  2  0  0  0
   -1.8020    2.4660    1.6340 C   0  0  0  0  0  0
   -2.7010    1.2360    1.7960 C   0  0  0  0  0  0
    1.0070    0.8960   -0.2780 C   0  0  0  0  0  0
    1.9640    1.6260   -1.0080 C   0  0  0  0  0  0
    1.4100   -0.2970    0.3130 C   0  0  0  0  0  0
    3.2790    1.1600   -1.1390 C   0  0  0  0  0  0
    2.7220   -0.7440    0.1880 C   0  0  0  0  0  0
    3.6670   -0.0260   -0.5390 C   0  0  0  0  0  0
   -0.4400    2.1170    1.2280 N   0  0  0  0  0  0
   -4.5700   -2.3890   -0.8760 O   0  0  0  0  0  0
   -2.4110   -2.0840   -2.4580 H   0  0  0  0  0  0
   -0.6280   -0.4370   -2.0620 H   0  0  0  0  0  0
   -4.4570   -0.6990    1.0410 H   0  0  0  0  0  0
   -0.5670    2.2080   -0.8310 H   0  0  0  0  0  0
   -1.7520    3.0350    2.5670 H   0  0  0  0  0  0
   -2.2150    3.1380    0.8730 H   0  0  0  0  0  0
   -2.4110    0.6960    2.7070 H   0  0  0  0  0  0
   -3.7450    1.5360    1.9370 H   0  0  0  0  0  0
    0.7010   -0.8980    0.8680 H   0  0  0  0  0  0
   -0.0110    1.5270    1.9360 H   0  0  0  0  0  0
   -4.4130   -2.9270   -1.6590 H   0  0  0  0  0  0
    3.9980    1.7370   -1.7120 H   0  0  0  0  0  0
    1.5640    2.7880   -1.5900 O   0  0  0  0  0  0
    4.6780   -0.3990   -0.6270 H   0  0  0  0  0  0
    2.3030    3.2000   -2.0510 H   0  0  0  0  0  0
    3.1180   -2.0050    0.8300 N   0  3  0  0  0  0
    4.2760   -2.3830    0.6820 O   0  0  0  0  0  0
    2.2700   -2.6080    1.4800 O   0  0  0  0  0  0
  1  2  2  0  0  0
  1  6  1  0  0  0
  1 18  1  0  0  0
  2  3  1  0  0  0
  2 19  1  0  0  0
  3  4  2  0  0  0
  3  7  1  0  0  0
  4  5  1  0  0  0
  4  9  1  0  0  0
  5  6  2  0  0  0
  5 20  1  0  0  0
  6 17  1  0  0  0
  7 10  1  0  0  0
  7 16  1  0  0  0
  7 21  1  0  0  0
  8  9  1  0  0  0
  8 16  1  0  0  0
  8 22  1  0  0  0
  8 23  1  0  0  0
  9 24  1  0  0  0
  9 25  1  0  0  0
 10 11  2  0  0  0
 10 12  1  0  0  0
 11 13  1  0  0  0
 11 30  1  0  0  0
 12 14  2  0  0  0
 12 26  1  0  0  0
 13 15  2  0  0  0
 13 29  1  0  0  0
 14 15  1  0  0  0
 14 33  1  0  0  0
 15 31  1  0  0  0
 16 27  1  0  0  0
 17 28  1  0  0  0
 30 32  1  0  0  0
 33 34  2  0  0  0
 33 35  2  0  0  0
M  CHG  1  33   1
M  END
> <s_m_entry_id>
6

> <s_m_entry_name>
ConMedNP_leadlike.6

> <i_qp_#stars>
0

> <i_qp_#amine>
1

> <i_qp_#amidine>
0

> <i_qp_#acid>
0

> <i_qp_#amide>
0

> <i_qp_#rotor>
3

> <i_qp_#rtvFG>
0

> <i_qp_CNS>
-2

> <r_qp_mol_MW>
   286.287

> <r_qp_dipole>
     6.156

> <r_qp_SASA>
   517.177

> <r_qp_FOSA>
   105.510

> <r_qp_FISA>
   210.746

> <r_qp_PISA>
   200.921

> <r_qp_WPSA>
     0.000

> <r_qp_volume>
   878.671

> <r_qp_donorHB>
     3.000

> <r_qp_accptHB>
     4.000

> <r_qp_dip^2/V>
   0.0431340

> <r_qp_ACxDN^.5/SA>
   0.0133960

> <r_qp_glob>
   0.8578470

> <r_qp_QPpolrz>
    29.003

> <r_qp_QPlogPC16>
     9.930

> <r_qp_QPlogPoct>
    16.855

> <r_qp_QPlogPw>
    11.436

> <r_qp_QPlogPo/w>
     1.024

> <r_qp_QPlogS>
    -2.350

> <r_qp_CIQPlogS>
    -2.989

> <r_qp_QPlogHERG>
    -5.517

> <r_qp_QPPCaco>
    24.791

> <r_qp_QPlogBB>
    -1.128

> <r_qp_QPPMDCK>
    10.061

> <r_qp_QPlogKp>
    -6.470

> <r_qp_IP(eV)>
     9.232

> <r_qp_EA(eV)>
     1.074

> <i_qp_#metab>
6

> <r_qp_QPlogKhsa>
    -0.002

> <i_qp_HumanOralAbsorption>
2

> <r_qp_PercentHumanOralAbsorption>
    57.895

> <r_qp_SAfluorine>
     0.000

> <r_qp_SAamideO>
     0.000

> <r_qp_PSA>
   101.292

> <i_qp_#NandO>
6

> <i_qp_RuleOfFive>
0

> <i_qp_RuleOfThree>
0

> <i_qp_#ringatoms>
16

> <i_qp_#in34>
0

> <i_qp_#in56>
16

> <i_qp_#noncon>
3

> <i_qp_#nonHatm>
21

> <r_qp_Jm>
0.000433

$$$$
AN_UY_150_1
                    3D
 Structure written by MMmdl.
 43 45  0  0  1  0            999 V2000
    1.6940    0.8760    0.8620 C   0  0  0  0  0  0
    0.6630    1.4480    1.6200 C   0  0  0  0  0  0
    0.3760    2.7820    1.5330 O   0  0  0  0  0  0
   -0.3310    3.0140    2.1570 H   0  0  0  0  0  0
   -0.1100    0.6560    2.4740 C   0  0  0  0  0  0
   -0.9140    1.0810    3.0680 H   0  0  0  0  0  0
    0.1460   -0.7070    2.5680 C   0  0  0  0  0  0
   -0.6310   -1.4420    3.4130 O   0  0  0  0  0  0
   -0.3400   -2.3690    3.3850 H   0  0  0  0  0  0
    1.1580   -1.2910    1.8170 C   0  0  0  0  0  0
    1.3630   -2.3560    1.8810 H   0  0  0  0  0  0
    1.9260   -0.4960    0.9610 C   0  0  0  0  0  0
    2.8990   -1.1610    0.2610 O   0  0  0  0  0  0
    3.5940   -0.4830   -0.7090 C   0  0  0  0  0  0
    3.4680    0.8870   -0.9380 C   0  0  0  0  0  0
    2.5690    1.6440   -0.0420 C   0  0  0  0  0  0
    2.5720    2.8680   -0.0350 O   0  0  0  0  0  0
    4.4830   -1.2400   -1.4820 C   0  0  0  0  0  0
    4.6020   -2.5810   -1.2360 O   0  0  0  0  0  0
    5.2700   -2.9610   -1.8310 H   0  0  0  0  0  0
    5.2470   -0.6440   -2.4810 C   0  0  0  0  0  0
    5.9520   -1.2330   -3.0620 H   0  0  0  0  0  0
    5.1210    0.7290   -2.7400 C   0  0  0  0  0  0
    6.0040    1.3540   -3.8020 C   0  0  0  0  0  0
    7.3640    1.7140   -3.2700 C   0  0  0  0  0  0
    7.3480    2.5450   -2.5630 H   0  0  0  0  0  0
    8.5550    1.1630   -3.5750 C   0  0  0  0  0  0
    8.7680    0.0150   -4.5220 C   0  0  0  0  0  0
    7.8400   -0.4050   -4.9160 H   0  0  0  0  0  0
    9.2960   -0.7980   -4.0140 H   0  0  0  0  0  0
    9.3740    0.3380   -5.3750 H   0  0  0  0  0  0
    9.8220    1.6860   -2.9480 C   0  0  0  0  0  0
   10.5110    2.0370   -3.7230 H   0  0  0  0  0  0
   10.3160    0.8950   -2.3740 H   0  0  0  0  0  0
    9.6350    2.5230   -2.2670 H   0  0  0  0  0  0
    5.5420    2.2620   -4.2050 H   0  0  0  0  0  0
    6.0560    0.6770   -4.6610 H   0  0  0  0  0  0
    4.2080    1.4860   -1.9750 C   0  0  0  0  0  0
    4.1250    2.8310   -2.2390 O   0  0  0  0  0  0
    2.9990    3.1140   -3.0730 C   0  0  0  0  0  0
    2.9540    4.1980   -3.2150 H   0  0  0  0  0  0
    2.0560    2.7920   -2.6210 H   0  0  0  0  0  0
    3.1160    2.6490   -4.0580 H   0  0  0  0  0  0
  1  2  2  0  0  0
  1 12  1  0  0  0
  1 16  1  0  0  0
  2  3  1  0  0  0
  2  5  1  0  0  0
  3  4  1  0  0  0
  5  6  1  0  0  0
  5  7  2  0  0  0
  7  8  1  0  0  0
  7 10  1  0  0  0
  8  9  1  0  0  0
 10 11  1  0  0  0
 10 12  2  0  0  0
 12 13  1  0  0  0
 13 14  1  0  0  0
 14 15  2  0  0  0
 14 18  1  0  0  0
 15 16  1  0  0  0
 15 38  1  0  0  0
 16 17  2  0  0  0
 18 19  1  0  0  0
 18 21  2  0  0  0
 19 20  1  0  0  0
 21 22  1  0  0  0
 21 23  1  0  0  0
 23 24  1  0  0  0
 23 38  2  0  0  0
 24 25  1  0  0  0
 24 36  1  0  0  0
 24 37  1  0  0  0
 25 26  1  0  0  0
 25 27  2  0  0  0
 27 28  1  0  0  0
 27 32  1  0  0  0
 28 29  1  0  0  0
 28 30  1  0  0  0
 28 31  1  0  0  0
 32 33  1  0  0  0
 32 34  1  0  0  0
 32 35  1  0  0  0
 38 39  1  0  0  0
 39 40  1  0  0  0
 40 41  1  0  0  0
 40 42  1  0  0  0
 40 43  1  0  0  0
M  END
> <s_m_entry_id>
7

> <s_m_entry_name>
ConMedNP_leadlike.7

> <i_qp_#stars>
0

> <i_qp_#amine>
0

> <i_qp_#amidine>
0

> <i_qp_#acid>
0

> <i_qp_#amide>
0

> <i_qp_#rotor>
6

> <i_qp_#rtvFG>
0

> <i_qp_CNS>
-2

> <r_qp_mol_MW>
   342.348

> <r_qp_dipole>
     5.026

> <r_qp_SASA>
   594.526

> <r_qp_FOSA>
   262.324

> <r_qp_FISA>
   175.896

> <r_qp_PISA>
   156.306

> <r_qp_WPSA>
     0.000

> <r_qp_volume>
  1046.321

> <r_qp_donorHB>
     2.000

> <r_qp_accptHB>
     4.500

> <r_qp_dip^2/V>
   0.0241440

> <r_qp_ACxDN^.5/SA>
   0.0107040

> <r_qp_glob>
   0.8383730

> <r_qp_QPpolrz>
    33.360

> <r_qp_QPlogPC16>
    10.717

> <r_qp_QPlogPoct>
    16.568

> <r_qp_QPlogPw>
     9.448

> <r_qp_QPlogPo/w>
     2.770

> <r_qp_QPlogS>
    -4.417

> <r_qp_CIQPlogS>
    -5.139

> <r_qp_QPlogHERG>
    -4.893

> <r_qp_QPPCaco>
   212.754

> <r_qp_QPlogBB>
    -1.467

> <r_qp_QPPMDCK>
    92.868

> <r_qp_QPlogKp>
    -3.635

> <r_qp_IP(eV)>
     8.874

> <r_qp_EA(eV)>
     0.620

> <i_qp_#metab>
7

> <r_qp_QPlogKhsa>
     0.292

> <i_qp_HumanOralAbsorption>
2

> <r_qp_PercentHumanOralAbsorption>
    84.832

> <r_qp_SAfluorine>
     0.000

> <r_qp_SAamideO>
     0.000

> <r_qp_PSA>
   101.601

> <i_qp_#NandO>
6

> <i_qp_RuleOfFive>
0

> <i_qp_RuleOfThree>
1

> <i_qp_#ringatoms>
14

> <i_qp_#in34>
0

> <i_qp_#in56>
14

> <i_qp_#noncon>
0

> <i_qp_#nonHatm>
25

> <r_qp_Jm>
0.003038

$$$$
JDW_UD_028
                    3D
 Structure written by MMmdl.
 43 45  0  0  1  0            999 V2000
    1.6940    0.5140    0.3590 C   0  0  0  0  0  0
    0.4640    0.9280    0.8930 C   0  0  0  0  0  0
    0.3690    2.0680    1.6410 O   0  0  0  0  0  0
   -0.5350    2.1830    1.9760 H   0  0  0  0  0  0
   -0.7000    0.1880    0.6560 C   0  0  0  0  0  0
   -1.6510    0.5100    1.0680 H   0  0  0  0  0  0
   -0.6290   -0.9640   -0.1210 C   0  0  0  0  0  0
   -1.7350   -1.7190   -0.3800 O   0  0  0  0  0  0
   -2.5040   -1.3250    0.0640 H   0  0  0  0  0  0
    0.5810   -1.3800   -0.6630 C   0  0  0  0  0  0
    0.6220   -2.2800   -1.2700 H   0  0  0  0  0  0
    1.7410   -0.6370   -0.4260 C   0  0  0  0  0  0
    2.8830   -1.1270   -1.0030 O   0  0  0  0  0  0
    4.0300   -0.3770   -0.9360 C   0  0  0  0  0  0
    4.1420    0.8030   -0.2000 C   0  0  0  0  0  0
    2.9640    1.2260    0.5870 C   0  0  0  0  0  0
    5.1360   -0.8620   -1.6430 C   0  0  0  0  0  0
    5.0190   -2.0290   -2.3510 O   0  0  0  0  0  0
    5.8740   -2.2460   -2.7610 H   0  0  0  0  0  0
    6.3510   -0.1820   -1.6260 C   0  0  0  0  0  0
    7.2120   -0.5760   -2.1600 H   0  0  0  0  0  0
    7.8280    1.7050   -0.8720 C   0  0  0  0  0  0
    6.4780    1.0170   -0.9080 C   0  0  0  0  0  0
    5.3560    1.5160   -0.2130 C   0  0  0  0  0  0
    5.5180    2.6810    0.4960 O   0  0  0  0  0  0
    5.0220    3.7980   -0.2470 C   0  0  0  0  0  0
    5.1340    4.6890    0.3780 H   0  0  0  0  0  0
    3.9620    3.6910   -0.4990 H   0  0  0  0  0  0
    5.6070    3.9490   -1.1610 H   0  0  0  0  0  0
    8.7330    1.1230    0.1790 C   0  0  0  0  0  0
    9.8660    0.4120    0.0080 C   0  0  0  0  0  0
   10.6530   -0.0660    1.2010 C   0  0  0  0  0  0
   10.2000    0.2390    2.1500 H   0  0  0  0  0  0
   11.6690    0.3420    1.1720 H   0  0  0  0  0  0
   10.7170   -1.1590    1.2000 H   0  0  0  0  0  0
   10.4570    0.0190   -1.3170 C   0  0  0  0  0  0
    9.8440    0.3070   -2.1730 H   0  0  0  0  0  0
   10.5810   -1.0680   -1.3640 H   0  0  0  0  0  0
   11.4410    0.4840   -1.4420 H   0  0  0  0  0  0
    8.4120    1.3400    1.1980 H   0  0  0  0  0  0
    7.7130    2.7760   -0.6700 H   0  0  0  0  0  0
    3.0520    2.1200    1.4180 O   0  0  0  0  0  0
    8.2690    1.6670   -1.8730 H   0  0  0  0  0  0
  1  2  2  0  0  0
  1 12  1  0  0  0
  1 16  1  0  0  0
  2  3  1  0  0  0
  2  5  1  0  0  0
  3  4  1  0  0  0
  5  6  1  0  0  0
  5  7  2  0  0  0
  7  8  1  0  0  0
  7 10  1  0  0  0
  8  9  1  0  0  0
 10 11  1  0  0  0
 10 12  2  0  0  0
 12 13  1  0  0  0
 13 14  1  0  0  0
 14 15  2  0  0  0
 14 17  1  0  0  0
 15 16  1  0  0  0
 15 24  1  0  0  0
 16 42  2  0  0  0
 17 18  1  0  0  0
 17 20  2  0  0  0
 18 19  1  0  0  0
 20 21  1  0  0  0
 20 23  1  0  0  0
 22 23  1  0  0  0
 22 30  1  0  0  0
 22 41  1  0  0  0
 22 43  1  0  0  0
 23 24  2  0  0  0
 24 25  1  0  0  0
 25 26  1  0  0  0
 26 27  1  0  0  0
 26 28  1  0  0  0
 26 29  1  0  0  0
 30 31  2  0  0  0
 30 40  1  0  0  0
 31 32  1  0  0  0
 31 36  1  0  0  0
 32 33  1  0  0  0
 32 34  1  0  0  0
 32 35  1  0  0  0
 36 37  1  0  0  0
 36 38  1  0  0  0
 36 39  1  0  0  0
M  END
> <s_m_entry_id>
8

> <s_m_entry_name>
ConMedNP_leadlike.8

> <i_qp_#stars>
0

> <i_qp_#amine>
0

> <i_qp_#amidine>
0

> <i_qp_#acid>
0

> <i_qp_#amide>
0

> <i_qp_#rotor>
6

> <i_qp_#rtvFG>
0

> <i_qp_CNS>
-2

> <r_qp_mol_MW>
   342.348

> <r_qp_dipole>
     2.924

> <r_qp_SASA>
   593.922

> <r_qp_FOSA>
   261.698

> <r_qp_FISA>
   175.818

> <r_qp_PISA>
   156.406

> <r_qp_WPSA>
     0.000

> <r_qp_volume>
  1045.706

> <r_qp_donorHB>
     2.000

> <r_qp_accptHB>
     4.500

> <r_qp_dip^2/V>
   0.0081770

> <r_qp_ACxDN^.5/SA>
   0.0107150

> <r_qp_glob>
   0.8388970

> <r_qp_QPpolrz>
    33.336

> <r_qp_QPlogPC16>
    10.712

> <r_qp_QPlogPoct>
    16.342

> <r_qp_QPlogPw>
     9.446

> <r_qp_QPlogPo/w>
     2.768

> <r_qp_QPlogS>
    -4.407

> <r_qp_CIQPlogS>
    -5.139

> <r_qp_QPlogHERG>
    -4.885

> <r_qp_QPPCaco>
   213.117

> <r_qp_QPlogBB>
    -1.464

> <r_qp_QPPMDCK>
    93.039

> <r_qp_QPlogKp>
    -3.633

> <r_qp_IP(eV)>
     8.856

> <r_qp_EA(eV)>
     0.603

> <i_qp_#metab>
7

> <r_qp_QPlogKhsa>
     0.290

> <i_qp_HumanOralAbsorption>
2

> <r_qp_PercentHumanOralAbsorption>
    84.828

> <r_qp_SAfluorine>
     0.000

> <r_qp_SAamideO>
     0.000

> <r_qp_PSA>
   101.583

> <i_qp_#NandO>
6

> <i_qp_RuleOfFive>
0

> <i_qp_RuleOfThree>
1

> <i_qp_#ringatoms>
14

> <i_qp_#in34>
0

> <i_qp_#in56>
14

> <i_qp_#noncon>
0

> <i_qp_#nonHatm>
25

> <r_qp_Jm>
0.003124

$$$$
JDW_UD_034
                    3D
 Structure written by MMmdl.
 43 45  0  0  1  0            999 V2000
    1.6940    0.5140    0.3590 C   0  0  0  0  0  0
    0.4640    0.9280    0.8930 C   0  0  0  0  0  0
    0.3690    2.0680    1.6410 O   0  0  0  0  0  0
   -0.5350    2.1830    1.9760 H   0  0  0  0  0  0
   -0.7000    0.1880    0.6560 C   0  0  0  0  0  0
   -1.6510    0.5100    1.0680 H   0  0  0  0  0  0
   -0.6290   -0.9640   -0.1210 C   0  0  0  0  0  0
   -1.7350   -1.7190   -0.3800 O   0  0  0  0  0  0
   -2.5040   -1.3250    0.0640 H   0  0  0  0  0  0
    0.5810   -1.3800   -0.6630 C   0  0  0  0  0  0
    0.6220   -2.2800   -1.2700 H   0  0  0  0  0  0
    1.7410   -0.6370   -0.4260 C   0  0  0  0  0  0
    2.8830   -1.1270   -1.0030 O   0  0  0  0  0  0
    4.0300   -0.3770   -0.9360 C   0  0  0  0  0  0
    4.1420    0.8030   -0.2000 C   0  0  0  0  0  0
    2.9640    1.2260    0.5870 C   0  0  0  0  0  0
    5.1360   -0.8620   -1.6430 C   0  0  0  0  0  0
    5.0190   -2.0290   -2.3510 O   0  0  0  0  0  0
    5.8740   -2.2460   -2.7610 H   0  0  0  0  0  0
    6.3510   -0.1820   -1.6260 C   0  0  0  0  0  0
    7.2120   -0.5760   -2.1600 H   0  0  0  0  0  0
    7.8280    1.7050   -0.8720 C   0  0  0  0  0  0
    6.4780    1.0170   -0.9080 C   0  0  0  0  0  0
    5.3560    1.5160   -0.2130 C   0  0  0  0  0  0
    5.5180    2.6810    0.4960 O   0  0  0  0  0  0
    5.0220    3.7980   -0.2470 C   0  0  0  0  0  0
    5.1340    4.6890    0.3780 H   0  0  0  0  0  0
    3.9620    3.6910   -0.4990 H   0  0  0  0  0  0
    5.6070    3.9490   -1.1610 H   0  0  0  0  0  0
    8.7330    1.1230    0.1790 C   0  0  0  0  0  0
    9.8660    0.4120    0.0080 C   0  0  0  0  0  0
   10.6530   -0.0660    1.2010 C   0  0  0  0  0  0
   10.2000    0.2390    2.1500 H   0  0  0  0  0  0
   11.6690    0.3420    1.1720 H   0  0  0  0  0  0
   10.7170   -1.1590    1.2000 H   0  0  0  0  0  0
   10.4570    0.0190   -1.3170 C   0  0  0  0  0  0
    9.8440    0.3070   -2.1730 H   0  0  0  0  0  0
   10.5810   -1.0680   -1.3640 H   0  0  0  0  0  0
   11.4410    0.4840   -1.4420 H   0  0  0  0  0  0
    8.4120    1.3400    1.1980 H   0  0  0  0  0  0
    7.7130    2.7760   -0.6700 H   0  0  0  0  0  0
    3.0520    2.1200    1.4180 O   0  0  0  0  0  0
    8.2690    1.6670   -1.8730 H   0  0  0  0  0  0
  1  2  2  0  0  0
  1 12  1  0  0  0
  1 16  1  0  0  0
  2  3  1  0  0  0
  2  5  1  0  0  0
  3  4  1  0  0  0
  5  6  1  0  0  0
  5  7  2  0  0  0
  7  8  1  0  0  0
  7 10  1  0  0  0
  8  9  1  0  0  0
 10 11  1  0  0  0
 10 12  2  0  0  0
 12 13  1  0  0  0
 13 14  1  0  0  0
 14 15  2  0  0  0
 14 17  1  0  0  0
 15 16  1  0  0  0
 15 24  1  0  0  0
 16 42  2  0  0  0
 17 18  1  0  0  0
 17 20  2  0  0  0
 18 19  1  0  0  0
 20 21  1  0  0  0
 20 23  1  0  0  0
 22 23  1  0  0  0
 22 30  1  0  0  0
 22 41  1  0  0  0
 22 43  1  0  0  0
 23 24  2  0  0  0
 24 25  1  0  0  0
 25 26  1  0  0  0
 26 27  1  0  0  0
 26 28  1  0  0  0
 26 29  1  0  0  0
 30 31  2  0  0  0
 30 40  1  0  0  0
 31 32  1  0  0  0
 31 36  1  0  0  0
 32 33  1  0  0  0
 32 34  1  0  0  0
 32 35  1  0  0  0
 36 37  1  0  0  0
 36 38  1  0  0  0
 36 39  1  0  0  0
M  END
> <s_m_entry_id>
9

> <s_m_entry_name>
ConMedNP_leadlike.9

> <i_qp_#stars>
0

> <i_qp_#amine>
0

> <i_qp_#amidine>
0

> <i_qp_#acid>
0

> <i_qp_#amide>
0

> <i_qp_#rotor>
6

> <i_qp_#rtvFG>
0

> <i_qp_CNS>
-2

> <r_qp_mol_MW>
   342.348

> <r_qp_dipole>
     2.924

> <r_qp_SASA>
   593.922

> <r_qp_FOSA>
   261.698

> <r_qp_FISA>
   175.818

> <r_qp_PISA>
   156.406

> <r_qp_WPSA>
     0.000

> <r_qp_volume>
  1045.706

> <r_qp_donorHB>
     2.000

> <r_qp_accptHB>
     4.500

> <r_qp_dip^2/V>
   0.0081770

> <r_qp_ACxDN^.5/SA>
   0.0107150

> <r_qp_glob>
   0.8388970

> <r_qp_QPpolrz>
    33.336

> <r_qp_QPlogPC16>
    10.712

> <r_qp_QPlogPoct>
    16.342

> <r_qp_QPlogPw>
     9.446

> <r_qp_QPlogPo/w>
     2.768

> <r_qp_QPlogS>
    -4.407

> <r_qp_CIQPlogS>
    -5.139

> <r_qp_QPlogHERG>
    -4.885

> <r_qp_QPPCaco>
   213.117

> <r_qp_QPlogBB>
    -1.464

> <r_qp_QPPMDCK>
    93.039

> <r_qp_QPlogKp>
    -3.633

> <r_qp_IP(eV)>
     8.856

> <r_qp_EA(eV)>
     0.603

> <i_qp_#metab>
7

> <r_qp_QPlogKhsa>
     0.290

> <i_qp_HumanOralAbsorption>
2

> <r_qp_PercentHumanOralAbsorption>
    84.828

> <r_qp_SAfluorine>
     0.000

> <r_qp_SAamideO>
     0.000

> <r_qp_PSA>
   101.583

> <i_qp_#NandO>
6

> <i_qp_RuleOfFive>
0

> <i_qp_RuleOfThree>
1

> <i_qp_#ringatoms>
14

> <i_qp_#in34>
0

> <i_qp_#in56>
14

> <i_qp_#noncon>
0

> <i_qp_#nonHatm>
25

> <r_qp_Jm>
0.003124

$$$$
ZTF_UY_260
                    3D
 Structure written by MMmdl.
 29 32  0  0  1  0            999 V2000
    1.3740    0.4890    0.0990 C   0  0  0  0  0  0
    0.1470    1.1300    0.1600 C   0  0  0  0  0  0
    0.0580    2.4850    0.3010 O   0  0  0  0  0  0
   -0.9040    2.6650    0.3150 H   0  0  0  0  0  0
   -1.0240    0.3780    0.0760 C   0  0  0  0  0  0
   -2.2070    1.0620    0.1420 O   0  0  0  0  0  0
   -2.9370    0.4220    0.0710 H   0  0  0  0  0  0
   -0.9770   -1.0090   -0.0680 C   0  0  0  0  0  0
   -1.8860   -1.6000   -0.1340 H   0  0  0  0  0  0
    0.2640   -1.6560   -0.1300 C   0  0  0  0  0  0
    0.3040   -2.7370   -0.2420 H   0  0  0  0  0  0
    1.4390   -0.9060   -0.0460 C   0  0  0  0  0  0
    2.7670   -1.4450   -0.0960 C   0  0  0  0  0  0
    3.9270   -0.7200   -0.0150 C   0  0  0  0  0  0
    3.8770    0.7160    0.1350 C   0  0  0  0  0  0
    4.8760    1.4210    0.2130 O   0  0  0  0  0  0
    2.5700    1.2680    0.1860 O   0  0  0  0  0  0
    2.9980   -2.7680   -0.2320 O   0  0  0  0  0  0
    4.3600   -2.9060   -0.2400 C   0  0  0  0  0  0
    4.9820   -1.6620   -0.1080 C   0  0  0  0  0  0
    5.0460   -4.1110   -0.3620 C   0  0  0  0  0  0
    4.5260   -5.0550   -0.4630 H   0  0  0  0  0  0
    6.4380   -4.0280   -0.3470 C   0  0  0  0  0  0
    7.1080   -2.8100   -0.2170 C   0  0  0  0  0  0
    8.1940   -2.7680   -0.2080 H   0  0  0  0  0  0
    6.3880   -1.6130   -0.0960 C   0  0  0  0  0  0
    6.9100   -0.6640    0.0050 H   0  0  0  0  0  0
    7.1320   -5.2000   -0.4660 O   0  0  0  0  0  0
    8.0830   -5.0080   -0.4420 H   0  0  0  0  0  0
  1  2  2  0  0  0
  1 12  1  0  0  0
  1 17  1  0  0  0
  2  3  1  0  0  0
  2  5  1  0  0  0
  3  4  1  0  0  0
  5  6  1  0  0  0
  5  8  2  0  0  0
  6  7  1  0  0  0
  8  9  1  0  0  0
  8 10  1  0  0  0
 10 11  1  0  0  0
 10 12  2  0  0  0
 12 13  1  0  0  0
 13 14  2  0  0  0
 13 18  1  0  0  0
 14 15  1  0  0  0
 14 20  1  0  0  0
 15 16  2  0  0  0
 15 17  1  0  0  0
 18 19  1  0  0  0
 19 20  2  0  0  0
 19 21  1  0  0  0
 20 26  1  0  0  0
 21 22  1  0  0  0
 21 23  2  0  0  0
 23 24  1  0  0  0
 23 28  1  0  0  0
 24 25  1  0  0  0
 24 26  2  0  0  0
 26 27  1  0  0  0
 28 29  1  0  0  0
M  END
> <s_m_entry_id>
10

> <s_m_entry_name>
ConMedNP_leadlike.10

> <i_qp_#stars>
0

> <i_qp_#amine>
0

> <i_qp_#amidine>
0

> <i_qp_#acid>
0

> <i_qp_#amide>
0

> <i_qp_#rotor>
3

> <i_qp_#rtvFG>
0

> <i_qp_CNS>
-2

> <r_qp_mol_MW>
   284.225

> <r_qp_dipole>
     6.267

> <r_qp_SASA>
   467.688

> <r_qp_FOSA>
     0.000

> <r_qp_FISA>
   212.821

> <r_qp_PISA>
   254.868

> <r_qp_WPSA>
     0.000

> <r_qp_volume>
   789.428

> <r_qp_donorHB>
     3.000

> <r_qp_accptHB>
     5.250

> <r_qp_dip^2/V>
   0.0497540

> <r_qp_ACxDN^.5/SA>
   0.0194430

> <r_qp_glob>
   0.8832500

> <r_qp_QPpolrz>
    25.947

> <r_qp_QPlogPC16>
     9.578

> <r_qp_QPlogPoct>
    16.701

> <r_qp_QPlogPw>
    12.929

> <r_qp_QPlogPo/w>
     0.677

> <r_qp_QPlogS>
    -2.581

> <r_qp_CIQPlogS>
    -3.860

> <r_qp_QPlogHERG>
    -4.637

> <r_qp_QPPCaco>
    94.999

> <r_qp_QPlogBB>
    -1.436

> <r_qp_QPPMDCK>
    38.850

> <r_qp_QPlogKp>
    -4.256

> <r_qp_IP(eV)>
     8.711

> <r_qp_EA(eV)>
     1.218

> <i_qp_#metab>
4

> <r_qp_QPlogKhsa>
    -0.333

> <i_qp_HumanOralAbsorption>
3

> <r_qp_PercentHumanOralAbsorption>
    66.306

> <r_qp_SAfluorine>
     0.000

> <r_qp_SAamideO>
     0.000

> <r_qp_PSA>
   113.892

> <i_qp_#NandO>
6

> <i_qp_RuleOfFive>
0

> <i_qp_RuleOfThree>
0

> <i_qp_#ringatoms>
17

> <i_qp_#in34>
0

> <i_qp_#in56>
17

> <i_qp_#noncon>
0

> <i_qp_#nonHatm>
21

> <r_qp_Jm>
0.041344

$$$$
JFA_UY_032
                    3D
 Structure written by MMmdl.
 34 36  0  0  1  0            999 V2000
    1.2610    0.3040    0.3090 C   0  0  0  0  0  0
    0.1990    0.9580   -0.3230 C   0  0  0  0  0  0
    0.3190    2.0060   -0.5810 H   0  0  0  0  0  0
   -0.9800    0.2620   -0.6080 C   0  0  0  0  0  0
   -2.0900    0.7790   -1.2200 O   0  0  0  0  0  0
   -2.0350    2.1450   -1.6120 C   0  0  0  0  0  0
   -2.9900    2.3950   -2.0860 H   0  0  0  0  0  0
   -1.2440    2.3130   -2.3500 H   0  0  0  0  0  0
   -1.9130    2.8000   -0.7430 H   0  0  0  0  0  0
   -1.0860   -1.0880   -0.2550 C   0  0  0  0  0  0
   -1.9990   -1.6370   -0.4720 H   0  0  0  0  0  0
   -0.0260   -1.7330    0.3740 C   0  0  0  0  0  0
   -0.1800   -3.0550    0.6980 O   0  0  0  0  0  0
    0.6590   -3.3500    1.1330 H   0  0  0  0  0  0
    1.1480   -1.0340    0.6550 C   0  0  0  0  0  0
    2.2720   -1.6940    1.3150 C   0  0  0  0  0  0
    2.1620   -2.8810    1.6170 O   0  0  0  0  0  0
    3.4800   -0.8770    1.5790 C   0  0  0  0  0  0
    4.5330   -1.4950    2.2240 O   0  0  0  0  0  0
    5.2240   -0.8390    2.4200 H   0  0  0  0  0  0
    3.4640    0.4090    1.1800 C   0  0  0  0  0  0
    4.6100    1.3090    1.3720 C   0  0  0  0  0  0
    2.3930    1.0360    0.5620 O   0  0  0  0  0  0
    5.7930    1.1290    0.6390 C   0  0  0  0  0  0
    5.8730    0.3260   -0.0910 H   0  0  0  0  0  0
    6.8820    1.9860    0.8280 C   0  0  0  0  0  0
    7.7870    1.8300    0.2490 H   0  0  0  0  0  0
    6.7830    3.0250    1.7490 C   0  0  0  0  0  0
    7.8200    3.8850    1.9660 O   0  0  0  0  0  0
    8.5630    3.6250    1.3970 H   0  0  0  0  0  0
    5.6150    3.2210    2.4790 C   0  0  0  0  0  0
    5.5510    4.0380    3.1920 H   0  0  0  0  0  0
    4.5270    2.3650    2.2900 C   0  0  0  0  0  0
    3.6170    2.5290    2.8640 H   0  0  0  0  0  0
  1  2  2  0  0  0
  1 15  1  0  0  0
  1 23  1  0  0  0
  2  3  1  0  0  0
  2  4  1  0  0  0
  4  5  1  0  0  0
  4 10  2  0  0  0
  5  6  1  0  0  0
  6  7  1  0  0  0
  6  8  1  0  0  0
  6  9  1  0  0  0
 10 11  1  0  0  0
 10 12  1  0  0  0
 12 13  1  0  0  0
 12 15  2  0  0  0
 13 14  1  0  0  0
 15 16  1  0  0  0
 16 17  2  0  0  0
 16 18  1  0  0  0
 18 19  1  0  0  0
 18 21  2  0  0  0
 19 20  1  0  0  0
 21 22  1  0  0  0
 21 23  1  0  0  0
 22 24  2  0  0  0
 22 33  1  0  0  0
 24 25  1  0  0  0
 24 26  1  0  0  0
 26 27  1  0  0  0
 26 28  2  0  0  0
 28 29  1  0  0  0
 28 31  1  0  0  0
 29 30  1  0  0  0
 31 32  1  0  0  0
 31 33  2  0  0  0
 33 34  1  0  0  0
M  END
> <s_m_entry_id>
11

> <s_m_entry_name>
ConMedNP_leadlike.11

> <i_qp_#stars>
0

> <i_qp_#amine>
0

> <i_qp_#amidine>
0

> <i_qp_#acid>
0

> <i_qp_#amide>
0

> <i_qp_#rotor>
4

> <i_qp_#rtvFG>
0

> <i_qp_CNS>
-2

> <r_qp_mol_MW>
   300.267

> <r_qp_dipole>
     7.696

> <r_qp_SASA>
   524.240

> <r_qp_FOSA>
    92.676

> <r_qp_FISA>
   181.838

> <r_qp_PISA>
   249.726

> <r_qp_WPSA>
     0.000

> <r_qp_volume>
   889.952

> <r_qp_donorHB>
     2.000

> <r_qp_accptHB>
     4.500

> <r_qp_dip^2/V>
   0.0665480

> <r_qp_ACxDN^.5/SA>
   0.0121390

> <r_qp_glob>
   0.8535180

> <r_qp_QPpolrz>
    29.278

> <r_qp_QPlogPC16>
     9.936

> <r_qp_QPlogPoct>
    15.980

> <r_qp_QPlogPw>
    10.396

> <r_qp_QPlogPo/w>
     1.882

> <r_qp_QPlogS>
    -3.554

> <r_qp_CIQPlogS>
    -4.429

> <r_qp_QPlogHERG>
    -5.093

> <r_qp_QPPCaco>
   186.865

> <r_qp_QPlogBB>
    -1.342

> <r_qp_QPPMDCK>
    80.716

> <r_qp_QPlogKp>
    -3.607

> <r_qp_IP(eV)>
     9.076

> <r_qp_EA(eV)>
     0.752

> <i_qp_#metab>
4

> <r_qp_QPlogKhsa>
    -0.015

> <i_qp_HumanOralAbsorption>
3

> <r_qp_PercentHumanOralAbsorption>
    78.623

> <r_qp_SAfluorine>
     0.000

> <r_qp_SAamideO>
     0.000

> <r_qp_PSA>
   105.335

> <i_qp_#NandO>
6

> <i_qp_RuleOfFive>
0

> <i_qp_RuleOfThree>
0

> <i_qp_#ringatoms>
16

> <i_qp_#in34>
0

> <i_qp_#in56>
16

> <i_qp_#noncon>
0

> <i_qp_#nonHatm>
22

> <r_qp_Jm>
0.020705

$$$$
BNG_UY_106
                    3D
 Structure written by MMmdl.
 34 36  0  0  1  0            999 V2000
    0.9880    0.1690   -0.2720 C   0  0  0  0  0  0
   -0.2560    0.6820   -0.6450 C   0  0  0  0  0  0
   -0.3220    1.3740   -1.4790 H   0  0  0  0  0  0
   -1.3940    0.2950    0.0640 C   0  0  0  0  0  0
   -2.6310    0.7690   -0.2640 O   0  0  0  0  0  0
   -2.5560    1.3650   -1.0270 H   0  0  0  0  0  0
   -1.3060   -0.5920    1.1340 C   0  0  0  0  0  0
   -2.1990   -0.8860    1.6780 H   0  0  0  0  0  0
   -0.0640   -1.0980    1.4980 C   0  0  0  0  0  0
   -0.0100   -1.9680    2.5550 O   0  0  0  0  0  0
    0.9380   -2.2250    2.6750 H   0  0  0  0  0  0
    1.0820   -0.7160    0.7940 C   0  0  0  0  0  0
    2.3960   -1.2400    1.1660 C   0  0  0  0  0  0
    2.4690   -2.0220    2.1120 O   0  0  0  0  0  0
    3.5600   -0.7830    0.3690 C   0  0  0  0  0  0
    4.8030   -1.2610    0.7340 O   0  0  0  0  0  0
    5.4870   -0.8300    0.1950 H   0  0  0  0  0  0
    3.3270    0.0710   -0.6460 C   0  0  0  0  0  0
    4.4010    0.5820   -1.5100 C   0  0  0  0  0  0
    2.0820    0.5740   -0.9920 O   0  0  0  0  0  0
    5.0380   -0.2550   -2.4360 C   0  0  0  0  0  0
    4.7370   -1.2960   -2.5370 H   0  0  0  0  0  0
    6.0640    0.2370   -3.2560 C   0  0  0  0  0  0
    6.5260   -0.4480   -3.9600 H   0  0  0  0  0  0
    6.4610    1.5710   -3.1590 C   0  0  0  0  0  0
    7.4430    2.1760   -3.8960 O   0  0  0  0  0  0
    8.1230    1.3710   -4.8520 C   0  0  0  0  0  0
    8.8680    1.9990   -5.3490 H   0  0  0  0  0  0
    7.4340    1.0000   -5.6180 H   0  0  0  0  0  0
    8.6540    0.5460   -4.3650 H   0  0  0  0  0  0
    5.8230    2.4060   -2.2370 C   0  0  0  0  0  0
    6.1250    3.4480   -2.1580 H   0  0  0  0  0  0
    4.7990    1.9200   -1.4190 C   0  0  0  0  0  0
    4.3180    2.5940   -0.7140 H   0  0  0  0  0  0
  1  2  2  0  0  0
  1 12  1  0  0  0
  1 20  1  0  0  0
  2  3  1  0  0  0
  2  4  1  0  0  0
  4  5  1  0  0  0
  4  7  2  0  0  0
  5  6  1  0  0  0
  7  8  1  0  0  0
  7  9  1  0  0  0
  9 10  1  0  0  0
  9 12  2  0  0  0
 10 11  1  0  0  0
 12 13  1  0  0  0
 13 14  2  0  0  0
 13 15  1  0  0  0
 15 16  1  0  0  0
 15 18  2  0  0  0
 16 17  1  0  0  0
 18 19  1  0  0  0
 18 20  1  0  0  0
 19 21  2  0  0  0
 19 33  1  0  0  0
 21 22  1  0  0  0
 21 23  1  0  0  0
 23 24  1  0  0  0
 23 25  2  0  0  0
 25 26  1  0  0  0
 25 31  1  0  0  0
 26 27  1  0  0  0
 27 28  1  0  0  0
 27 29  1  0  0  0
 27 30  1  0  0  0
 31 32  1  0  0  0
 31 33  2  0  0  0
 33 34  1  0  0  0
M  END
> <s_m_entry_id>
12

> <s_m_entry_name>
ConMedNP_leadlike.12

> <i_qp_#stars>
0

> <i_qp_#amine>
0

> <i_qp_#amidine>
0

> <i_qp_#acid>
0

> <i_qp_#amide>
0

> <i_qp_#rotor>
4

> <i_qp_#rtvFG>
0

> <i_qp_CNS>
-2

> <r_qp_mol_MW>
   300.267

> <r_qp_dipole>
     8.422

> <r_qp_SASA>
   524.540

> <r_qp_FOSA>
    92.856

> <r_qp_FISA>
   181.889

> <r_qp_PISA>
   249.795

> <r_qp_WPSA>
     0.000

> <r_qp_volume>
   890.406

> <r_qp_donorHB>
     2.000

> <r_qp_accptHB>
     4.500

> <r_qp_dip^2/V>
   0.0796690

> <r_qp_ACxDN^.5/SA>
   0.0121320

> <r_qp_glob>
   0.8533200

> <r_qp_QPpolrz>
    29.297

> <r_qp_QPlogPC16>
     9.940

> <r_qp_QPlogPoct>
    16.166

> <r_qp_QPlogPw>
    10.397

> <r_qp_QPlogPo/w>
     1.885

> <r_qp_QPlogS>
    -3.559

> <r_qp_CIQPlogS>
    -4.429

> <r_qp_QPlogHERG>
    -5.097

> <r_qp_QPPCaco>
   186.657

> <r_qp_QPlogBB>
    -1.343

> <r_qp_QPPMDCK>
    80.619

> <r_qp_QPlogKp>
    -3.608

> <r_qp_IP(eV)>
     9.117

> <r_qp_EA(eV)>
     0.749

> <i_qp_#metab>
4

> <r_qp_QPlogKhsa>
    -0.014

> <i_qp_HumanOralAbsorption>
3

> <r_qp_PercentHumanOralAbsorption>
    78.628

> <r_qp_SAfluorine>
     0.000

> <r_qp_SAamideO>
     0.000

> <r_qp_PSA>
   105.391

> <i_qp_#NandO>
6

> <i_qp_RuleOfFive>
0

> <i_qp_RuleOfThree>
0

> <i_qp_#ringatoms>
16

> <i_qp_#in34>
0

> <i_qp_#in56>
16

> <i_qp_#noncon>
0

> <i_qp_#nonHatm>
22

> <r_qp_Jm>
0.020436

$$$$
OTH_UD_XX19_1
                    3D
 Structure written by MMmdl.
 34 37  0  0  1  0            999 V2000
    1.4100    0.6660    0.2040 C   0  0  0  0  0  0
    0.1250    1.1730    0.5040 C   0  0  0  0  0  0
   -0.0250    2.2250    0.7270 H   0  0  0  0  0  0
   -0.9760    0.3060    0.5140 C   0  0  0  0  0  0
   -1.9650    0.6960    0.7440 H   0  0  0  0  0  0
   -0.8170   -1.0480    0.2320 C   0  0  0  0  0  0
   -1.6830   -1.7050    0.2450 H   0  0  0  0  0  0
    0.4420   -1.5740   -0.0670 C   0  0  0  0  0  0
    0.5700   -2.6290   -0.2870 H   0  0  0  0  0  0
    1.5300   -0.6920   -0.0720 C   0  0  0  0  0  0
    2.8540   -0.9300   -0.3270 N   0  0  0  0  0  0
    3.2530   -1.8300   -0.5610 H   0  0  0  0  0  0
    3.6130    0.2210   -0.2290 C   0  0  0  0  0  0
    5.0420    0.1580   -0.4680 C   0  0  0  0  0  0
    2.7240    1.2430    0.1050 C   0  0  0  0  0  0
    3.0390    2.6440    0.3210 C   0  0  0  0  0  0
    2.1890    3.2970    0.5800 H   0  0  0  0  0  0
    4.1730    3.1080    0.2290 O   0  0  0  0  0  0
    5.5590   -0.9940   -0.7670 N   0  0  0  0  0  0
    6.9430   -1.0630   -0.9990 C   0  0  0  0  0  0
    7.7750    0.0570   -0.9200 C   0  0  0  0  0  0
    7.1550    1.3410   -0.5790 C   0  0  0  0  0  0
    7.8190    2.3680   -0.4910 O   0  0  0  0  0  0
    5.7960    1.3010   -0.3710 N   0  0  0  0  0  0
    5.3450    2.1900   -0.1320 H   0  0  0  0  0  0
    7.5120   -2.2970   -1.3220 C   0  0  0  0  0  0
    6.8860   -3.1820   -1.3890 H   0  0  0  0  0  0
    8.8810   -2.3950   -1.5570 C   0  0  0  0  0  0
    9.3830   -3.6260   -1.8680 O   0  0  0  0  0  0
   10.3410   -3.5460   -2.0050 H   0  0  0  0  0  0
    9.7070   -1.2760   -1.4770 C   0  0  0  0  0  0
   10.7750   -1.3470   -1.6590 H   0  0  0  0  0  0
    9.1500   -0.0380   -1.1550 C   0  0  0  0  0  0
    9.7840    0.8430   -1.0890 H   0  0  0  0  0  0
  1  2  2  0  0  0
  1 10  1  0  0  0
  1 15  1  0  0  0
  2  3  1  0  0  0
  2  4  1  0  0  0
  4  5  1  0  0  0
  4  6  2  0  0  0
  6  7  1  0  0  0
  6  8  1  0  0  0
  8  9  1  0  0  0
  8 10  2  0  0  0
 10 11  1  0  0  0
 11 12  1  0  0  0
 11 13  1  0  0  0
 13 14  1  0  0  0
 13 15  2  0  0  0
 14 19  2  0  0  0
 14 24  1  0  0  0
 15 16  1  0  0  0
 16 17  1  0  0  0
 16 18  2  0  0  0
 19 20  1  0  0  0
 20 21  2  0  0  0
 20 26  1  0  0  0
 21 22  1  0  0  0
 21 33  1  0  0  0
 22 23  2  0  0  0
 22 24  1  0  0  0
 24 25  1  0  0  0
 26 27  1  0  0  0
 26 28  2  0  0  0
 28 29  1  0  0  0
 28 31  1  0  0  0
 29 30  1  0  0  0
 31 32  1  0  0  0
 31 33  2  0  0  0
 33 34  1  0  0  0
M  END
> <s_m_entry_id>
13

> <s_m_entry_name>
ConMedNP_leadlike.13

> <i_qp_#stars>
0

> <i_qp_#amine>
0

> <i_qp_#amidine>
0

> <i_qp_#acid>
0

> <i_qp_#amide>
0

> <i_qp_#rotor>
2

> <i_qp_#rtvFG>
0

> <i_qp_CNS>
-2

> <r_qp_mol_MW>
   305.292

> <r_qp_dipole>
     6.224

> <r_qp_SASA>
   534.683

> <r_qp_FOSA>
    13.384

> <r_qp_FISA>
   198.465

> <r_qp_PISA>
   322.834

> <r_qp_WPSA>
     0.000

> <r_qp_volume>
   910.781

> <r_qp_donorHB>
     2.000

> <r_qp_accptHB>
     5.250

> <r_qp_dip^2/V>
   0.0425260

> <r_qp_ACxDN^.5/SA>
   0.0138860

> <r_qp_glob>
   0.8498540

> <r_qp_QPpolrz>
    32.094

> <r_qp_QPlogPC16>
    10.760

> <r_qp_QPlogPoct>
    17.302

> <r_qp_QPlogPw>
    12.211

> <r_qp_QPlogPo/w>
     1.701

> <r_qp_QPlogS>
    -3.860

> <r_qp_CIQPlogS>
    -4.445

> <r_qp_QPlogHERG>
    -5.501

> <r_qp_QPPCaco>
   129.975

> <r_qp_QPlogBB>
    -1.389

> <r_qp_QPPMDCK>
    54.518

> <r_qp_QPlogKp>
    -3.848

> <r_qp_IP(eV)>
     8.873

> <r_qp_EA(eV)>
     1.418

> <i_qp_#metab>
1

> <r_qp_QPlogKhsa>
     0.005

> <i_qp_HumanOralAbsorption>
3

> <r_qp_PercentHumanOralAbsorption>
    74.739

> <r_qp_SAfluorine>
     0.000

> <r_qp_SAamideO>
     0.000

> <r_qp_PSA>
   115.732

> <i_qp_#NandO>
6

> <i_qp_RuleOfFive>
0

> <i_qp_RuleOfThree>
0

> <i_qp_#ringatoms>
19

> <i_qp_#in34>
0

> <i_qp_#in56>
19

> <i_qp_#noncon>
0

> <i_qp_#nonHatm>
23

> <r_qp_Jm>
0.005984

$$$$
AN_UY_217
                    3D
 Structure written by MMmdl.
 34 36  0  0  1  0            999 V2000
    1.3740    0.5940   -0.6040 C   0  0  0  0  0  0
    0.2460    1.2550   -1.0930 C   0  0  0  0  0  0
    0.3590    2.2130   -1.5910 H   0  0  0  0  0  0
   -1.0100    0.6690   -0.9300 C   0  0  0  0  0  0
   -2.1420    1.2760   -1.3900 O   0  0  0  0  0  0
   -1.9070    2.1180   -1.8140 H   0  0  0  0  0  0
   -1.1540   -0.5620   -0.2910 C   0  0  0  0  0  0
   -2.1370   -1.0070   -0.1710 H   0  0  0  0  0  0
   -0.0250   -1.2120    0.1930 C   0  0  0  0  0  0
   -0.1930   -2.4200    0.8160 O   0  0  0  0  0  0
    0.7010   -2.7360    1.0950 H   0  0  0  0  0  0
    1.2350   -0.6330    0.0350 C   0  0  0  0  0  0
    2.4310   -1.3020    0.5380 C   0  0  0  0  0  0
    2.3340   -2.3850    1.1070 O   0  0  0  0  0  0
    3.7140   -0.6290    0.3260 C   0  0  0  0  0  0
    4.5980   -1.1220    0.7100 H   0  0  0  0  0  0
    3.7270    0.5470   -0.3150 C   0  0  0  0  0  0
    4.9870    1.2740   -0.5600 C   0  0  0  0  0  0
    2.5940    1.1990   -0.7830 O   0  0  0  0  0  0
    6.1260    0.6100   -1.0560 C   0  0  0  0  0  0
    6.0650   -0.4530   -1.2670 H   0  0  0  0  0  0
    7.3100    1.3130   -1.2880 C   0  0  0  0  0  0
    8.4870    0.7920   -1.7620 O   0  0  0  0  0  0
    8.5040   -0.6020   -2.0460 C   0  0  0  0  0  0
    9.5040   -0.8570   -2.4080 H   0  0  0  0  0  0
    7.7890   -0.8520   -2.8370 H   0  0  0  0  0  0
    8.3160   -1.1910   -1.1410 H   0  0  0  0  0  0
    7.3460    2.6870   -1.0280 C   0  0  0  0  0  0
    8.4990    3.3920   -1.2500 O   0  0  0  0  0  0
    9.1350    2.7230   -1.5720 H   0  0  0  0  0  0
    6.2330    3.3650   -0.5500 C   0  0  0  0  0  0
    6.2830    4.4320   -0.3600 H   0  0  0  0  0  0
    5.0530    2.6570   -0.3200 C   0  0  0  0  0  0
    4.1840    3.1940    0.0580 H   0  0  0  0  0  0
  1  2  2  0  0  0
  1 12  1  0  0  0
  1 19  1  0  0  0
  2  3  1  0  0  0
  2  4  1  0  0  0
  4  5  1  0  0  0
  4  7  2  0  0  0
  5  6  1  0  0  0
  7  8  1  0  0  0
  7  9  1  0  0  0
  9 10  1  0  0  0
  9 12  2  0  0  0
 10 11  1  0  0  0
 12 13  1  0  0  0
 13 14  2  0  0  0
 13 15  1  0  0  0
 15 16  1  0  0  0
 15 17  2  0  0  0
 17 18  1  0  0  0
 17 19  1  0  0  0
 18 20  2  0  0  0
 18 33  1  0  0  0
 20 21  1  0  0  0
 20 22  1  0  0  0
 22 23  1  0  0  0
 22 28  2  0  0  0
 23 24  1  0  0  0
 24 25  1  0  0  0
 24 26  1  0  0  0
 24 27  1  0  0  0
 28 29  1  0  0  0
 28 31  1  0  0  0
 29 30  1  0  0  0
 31 32  1  0  0  0
 31 33  2  0  0  0
 33 34  1  0  0  0
M  END
> <s_m_entry_id>
14

> <s_m_entry_name>
ConMedNP_leadlike.14

> <i_qp_#stars>
0

> <i_qp_#amine>
0

> <i_qp_#amidine>
0

> <i_qp_#acid>
0

> <i_qp_#amide>
0

> <i_qp_#rotor>
4

> <i_qp_#rtvFG>
0

> <i_qp_CNS>
-2

> <r_qp_mol_MW>
   300.267

> <r_qp_dipole>
     5.378

> <r_qp_SASA>
   531.063

> <r_qp_FOSA>
    92.330

> <r_qp_FISA>
   199.930

> <r_qp_PISA>
   238.803

> <r_qp_WPSA>
     0.000

> <r_qp_volume>
   894.698

> <r_qp_donorHB>
     2.000

> <r_qp_accptHB>
     4.500

> <r_qp_dip^2/V>
   0.0323250

> <r_qp_ACxDN^.5/SA>
   0.0119830

> <r_qp_glob>
   0.8455450

> <r_qp_QPpolrz>
    29.364

> <r_qp_QPlogPC16>
    10.000

> <r_qp_QPlogPoct>
    15.589

> <r_qp_QPlogPw>
    10.461

> <r_qp_QPlogPo/w>
     1.768

> <r_qp_QPlogS>
    -3.668

> <r_qp_CIQPlogS>
    -4.429

> <r_qp_QPlogHERG>
    -5.170

> <r_qp_QPPCaco>
   125.883

> <r_qp_QPlogBB>
    -1.542

> <r_qp_QPPMDCK>
    52.665

> <r_qp_QPlogKp>
    -3.979

> <r_qp_IP(eV)>
     9.202

> <r_qp_EA(eV)>
     0.919

> <i_qp_#metab>
4

> <r_qp_QPlogKhsa>
    -0.008

> <i_qp_HumanOralAbsorption>
3

> <r_qp_PercentHumanOralAbsorption>
    74.885

> <r_qp_SAfluorine>
     0.000

> <r_qp_SAamideO>
     0.000

> <r_qp_PSA>
   105.833

> <i_qp_#NandO>
6

> <i_qp_RuleOfFive>
0

> <i_qp_RuleOfThree>
0

> <i_qp_#ringatoms>
16

> <i_qp_#in34>
0

> <i_qp_#in56>
16

> <i_qp_#noncon>
0

> <i_qp_#nonHatm>
22

> <r_qp_Jm>
0.006768

$$$$
OTH_UY_058
                    3D
 Structure written by MMmdl.
 34 36  0  0  1  0            999 V2000
    1.3380    0.6430   -0.5420 C   0  0  0  0  0  0
    0.1720    1.4080   -0.6340 C   0  0  0  0  0  0
    0.2470    2.4670   -0.8640 H   0  0  0  0  0  0
   -1.0710    0.8000   -0.4290 C   0  0  0  0  0  0
   -2.2220    1.5300   -0.5150 O   0  0  0  0  0  0
   -2.0080    2.4520   -0.7310 H   0  0  0  0  0  0
   -1.1420   -0.5610   -0.1350 C   0  0  0  0  0  0
   -2.3430   -1.1830    0.0700 O   0  0  0  0  0  0
   -2.1070   -2.1150    0.2550 H   0  0  0  0  0  0
    0.0210   -1.3190   -0.0440 C   0  0  0  0  0  0
   -0.1130   -2.6540    0.2480 O   0  0  0  0  0  0
    0.8000   -3.0360    0.2750 H   0  0  0  0  0  0
    1.2590   -0.7140   -0.2490 C   0  0  0  0  0  0
    2.4910   -1.4890   -0.1590 C   0  0  0  0  0  0
    2.4380   -2.6870    0.1010 O   0  0  0  0  0  0
    3.7490   -0.7740   -0.3920 C   0  0  0  0  0  0
    4.6640   -1.3480   -0.3120 H   0  0  0  0  0  0
    3.7060    0.5360   -0.6750 C   0  0  0  0  0  0
    4.9360    1.3180   -0.9110 C   0  0  0  0  0  0
    2.5360    1.2820   -0.7500 O   0  0  0  0  0  0
    5.9780    0.8330   -1.7140 C   0  0  0  0  0  0
    5.9040   -0.1440   -2.1890 H   0  0  0  0  0  0
    7.1330    1.5970   -1.9420 C   0  0  0  0  0  0
    7.9080    1.1720   -2.5730 H   0  0  0  0  0  0
    7.2620    2.8630   -1.3730 C   0  0  0  0  0  0
    8.3280    3.7090   -1.5150 O   0  0  0  0  0  0
    9.4160    3.2470   -2.3080 C   0  0  0  0  0  0
   10.1800    4.0300   -2.3150 H   0  0  0  0  0  0
    9.1040    3.0770   -3.3440 H   0  0  0  0  0  0
    9.8650    2.3470   -1.8770 H   0  0  0  0  0  0
    6.2250    3.3570   -0.5780 C   0  0  0  0  0  0
    6.3120    4.3450   -0.1320 H   0  0  0  0  0  0
    5.0720    2.5960   -0.3520 C   0  0  0  0  0  0
    4.2850    3.0140    0.2730 H   0  0  0  0  0  0
  1  2  2  0  0  0
  1 13  1  0  0  0
  1 20  1  0  0  0
  2  3  1  0  0  0
  2  4  1  0  0  0
  4  5  1  0  0  0
  4  7  2  0  0  0
  5  6  1  0  0  0
  7  8  1  0  0  0
  7 10  1  0  0  0
  8  9  1  0  0  0
 10 11  1  0  0  0
 10 13  2  0  0  0
 11 12  1  0  0  0
 13 14  1  0  0  0
 14 15  2  0  0  0
 14 16  1  0  0  0
 16 17  1  0  0  0
 16 18  2  0  0  0
 18 19  1  0  0  0
 18 20  1  0  0  0
 19 21  2  0  0  0
 19 33  1  0  0  0
 21 22  1  0  0  0
 21 23  1  0  0  0
 23 24  1  0  0  0
 23 25  2  0  0  0
 25 26  1  0  0  0
 25 31  1  0  0  0
 26 27  1  0  0  0
 27 28  1  0  0  0
 27 29  1  0  0  0
 27 30  1  0  0  0
 31 32  1  0  0  0
 31 33  2  0  0  0
 33 34  1  0  0  0
M  END
> <s_m_entry_id>
15

> <s_m_entry_name>
ConMedNP_leadlike.15

> <i_qp_#stars>
0

> <i_qp_#amine>
0

> <i_qp_#amidine>
0

> <i_qp_#acid>
0

> <i_qp_#amide>
0

> <i_qp_#rotor>
4

> <i_qp_#rtvFG>
0

> <i_qp_CNS>
-2

> <r_qp_mol_MW>
   300.267

> <r_qp_dipole>
     7.518

> <r_qp_SASA>
   526.205

> <r_qp_FOSA>
    92.920

> <r_qp_FISA>
   182.713

> <r_qp_PISA>
   250.571

> <r_qp_WPSA>
     0.000

> <r_qp_volume>
   891.104

> <r_qp_donorHB>
     2.000

> <r_qp_accptHB>
     4.500

> <r_qp_dip^2/V>
   0.0634320

> <r_qp_ACxDN^.5/SA>
   0.0120940

> <r_qp_glob>
   0.8510640

> <r_qp_QPpolrz>
    29.333

> <r_qp_QPlogPC16>
     9.949

> <r_qp_QPlogPoct>
    15.954

> <r_qp_QPlogPw>
    10.412

> <r_qp_QPlogPo/w>
     1.883

> <r_qp_QPlogS>
    -3.587

> <r_qp_CIQPlogS>
    -4.429

> <r_qp_QPlogHERG>
    -5.137

> <r_qp_QPPCaco>
   183.329

> <r_qp_QPlogBB>
    -1.359

> <r_qp_QPPMDCK>
    79.066

> <r_qp_QPlogKp>
    -3.620

> <r_qp_IP(eV)>
     8.828

> <r_qp_EA(eV)>
     0.935

> <i_qp_#metab>
4

> <r_qp_QPlogKhsa>
    -0.014

> <i_qp_HumanOralAbsorption>
3

> <r_qp_PercentHumanOralAbsorption>
    78.477

> <r_qp_SAfluorine>
     0.000

> <r_qp_SAamideO>
     0.000

> <r_qp_PSA>
   104.393

> <i_qp_#NandO>
6

> <i_qp_RuleOfFive>
0

> <i_qp_RuleOfThree>
0

> <i_qp_#ringatoms>
16

> <i_qp_#in34>
0

> <i_qp_#in56>
16

> <i_qp_#noncon>
0

> <i_qp_#nonHatm>
22

> <r_qp_Jm>
0.018631

$$$$
OTH_UY_059
                    3D
 Structure written by MMmdl.
 34 36  0  0  1  0            999 V2000
    1.2970    0.6090   -0.5640 C   0  0  0  0  0  0
    0.1310    1.3600   -0.6700 C   0  0  0  0  0  0
    0.1980    2.4280   -0.8530 H   0  0  0  0  0  0
   -1.1060    0.7240   -0.5380 C   0  0  0  0  0  0
   -2.2550    1.4680   -0.6430 O   0  0  0  0  0  0
   -2.0300    2.3960   -0.8120 H   0  0  0  0  0  0
   -1.2110   -0.6630   -0.3000 C   0  0  0  0  0  0
   -2.4980   -1.1230   -0.1970 O   0  0  0  0  0  0
   -2.7250   -2.5080    0.0080 C   0  0  0  0  0  0
   -3.8080   -2.6630    0.0380 H   0  0  0  0  0  0
   -2.3270   -2.8380    0.9720 H   0  0  0  0  0  0
   -2.3390   -3.1040   -0.8250 H   0  0  0  0  0  0
   -0.0260   -1.4040   -0.1950 C   0  0  0  0  0  0
   -0.0540   -2.7580    0.0400 O   0  0  0  0  0  0
    0.8770   -3.0880    0.0810 H   0  0  0  0  0  0
    1.2170   -0.7580   -0.3290 C   0  0  0  0  0  0
    2.4670   -1.5110   -0.2240 C   0  0  0  0  0  0
    2.4340   -2.7200   -0.0130 O   0  0  0  0  0  0
    3.7210   -0.7700   -0.3810 C   0  0  0  0  0  0
    4.6410   -1.3350   -0.2910 H   0  0  0  0  0  0
    3.6680    0.5470   -0.6150 C   0  0  0  0  0  0
    4.8930    1.3540   -0.7780 C   0  0  0  0  0  0
    2.4900    1.2750   -0.7010 O   0  0  0  0  0  0
    5.9660    0.9080   -1.5680 C   0  0  0  0  0  0
    5.9150   -0.0490   -2.0840 H   0  0  0  0  0  0
    7.1180    1.6880   -1.7230 C   0  0  0  0  0  0
    7.9300    1.3170   -2.3400 H   0  0  0  0  0  0
    7.1970    2.9250   -1.0910 C   0  0  0  0  0  0
    8.3010    3.7180   -1.2150 O   0  0  0  0  0  0
    8.9530    3.2560   -1.7670 H   0  0  0  0  0  0
    6.1440    3.3920   -0.3140 C   0  0  0  0  0  0
    6.2160    4.3610    0.1720 H   0  0  0  0  0  0
    4.9950    2.6110   -0.1600 C   0  0  0  0  0  0
    4.1820    2.9920    0.4540 H   0  0  0  0  0  0
  1  2  2  0  0  0
  1 16  1  0  0  0
  1 23  1  0  0  0
  2  3  1  0  0  0
  2  4  1  0  0  0
  4  5  1  0  0  0
  4  7  2  0  0  0
  5  6  1  0  0  0
  7  8  1  0  0  0
  7 13  1  0  0  0
  8  9  1  0  0  0
  9 10  1  0  0  0
  9 11  1  0  0  0
  9 12  1  0  0  0
 13 14  1  0  0  0
 13 16  2  0  0  0
 14 15  1  0  0  0
 16 17  1  0  0  0
 17 18  2  0  0  0
 17 19  1  0  0  0
 19 20  1  0  0  0
 19 21  2  0  0  0
 21 22  1  0  0  0
 21 23  1  0  0  0
 22 24  2  0  0  0
 22 33  1  0  0  0
 24 25  1  0  0  0
 24 26  1  0  0  0
 26 27  1  0  0  0
 26 28  2  0  0  0
 28 29  1  0  0  0
 28 31  1  0  0  0
 29 30  1  0  0  0
 31 32  1  0  0  0
 31 33  2  0  0  0
 33 34  1  0  0  0
M  END
> <s_m_entry_id>
16

> <s_m_entry_name>
ConMedNP_leadlike.16

> <i_qp_#stars>
0

> <i_qp_#amine>
0

> <i_qp_#amidine>
0

> <i_qp_#acid>
0

> <i_qp_#amide>
0

> <i_qp_#rotor>
4

> <i_qp_#rtvFG>
0

> <i_qp_CNS>
-2

> <r_qp_mol_MW>
   300.267

> <r_qp_dipole>
     6.178

> <r_qp_SASA>
   525.108

> <r_qp_FOSA>
    87.902

> <r_qp_FISA>
   174.779

> <r_qp_PISA>
   262.427

> <r_qp_WPSA>
     0.000

> <r_qp_volume>
   889.890

> <r_qp_donorHB>
     2.000

> <r_qp_accptHB>
     4.500

> <r_qp_dip^2/V>
   0.0428920

> <r_qp_ACxDN^.5/SA>
   0.0121190

> <r_qp_glob>
   0.8520680

> <r_qp_QPpolrz>
    29.397

> <r_qp_QPlogPC16>
     9.969

> <r_qp_QPlogPoct>
    15.678

> <r_qp_QPlogPw>
    10.436

> <r_qp_QPlogPo/w>
     1.945

> <r_qp_QPlogS>
    -3.569

> <r_qp_CIQPlogS>
    -4.429

> <r_qp_QPlogHERG>
    -5.177

> <r_qp_QPPCaco>
   218.008

> <r_qp_QPlogBB>
    -1.283

> <r_qp_QPPMDCK>
    95.349

> <r_qp_QPlogKp>
    -3.432

> <r_qp_IP(eV)>
     8.671

> <r_qp_EA(eV)>
     0.924

> <i_qp_#metab>
4

> <r_qp_QPlogKhsa>
    -0.016

> <i_qp_HumanOralAbsorption>
3

> <r_qp_PercentHumanOralAbsorption>
    80.186

> <r_qp_SAfluorine>
     0.000

> <r_qp_SAamideO>
     0.000

> <r_qp_PSA>
   100.601

> <i_qp_#NandO>
6

> <i_qp_RuleOfFive>
0

> <i_qp_RuleOfThree>
0

> <i_qp_#ringatoms>
16

> <i_qp_#in34>
0

> <i_qp_#in56>
16

> <i_qp_#noncon>
0

> <i_qp_#nonHatm>
22

> <r_qp_Jm>
0.029956

$$$$
PTA_UDS_361_1
                    3D
 Structure written by MMmdl.
 34 36  0  0  1  0            999 V2000
    1.2170    0.7290    0.1300 C   0  0  0  0  0  0
    0.0330    1.4460   -0.1540 C   0  0  0  0  0  0
   -0.0320    2.9500   -0.1440 C   0  0  0  0  0  0
    0.8050    3.3770   -0.7050 H   0  0  0  0  0  0
   -0.0260    3.3230    0.8840 H   0  0  0  0  0  0
   -0.9380    3.3290   -0.6290 H   0  0  0  0  0  0
   -1.1220    0.7050   -0.4390 C   0  0  0  0  0  0
   -2.3110    1.3340   -0.6980 O   0  0  0  0  0  0
   -2.9430    0.6040   -0.8590 H   0  0  0  0  0  0
   -1.1100   -0.6880   -0.4710 C   0  0  0  0  0  0
   -2.2910   -1.3160   -0.7620 O   0  0  0  0  0  0
   -2.1360   -2.2770   -0.7500 H   0  0  0  0  0  0
    0.0560   -1.3900   -0.2230 C   0  0  0  0  0  0
    0.0740   -2.4760   -0.2570 H   0  0  0  0  0  0
    1.2220   -0.6730    0.0730 C   0  0  0  0  0  0
    2.4620   -1.4280    0.3090 C   0  0  0  0  0  0
    3.7400   -0.7060    0.3630 C   0  0  0  0  0  0
    3.7540    0.6850    0.4240 C   0  0  0  0  0  0
    2.4720    1.4090    0.5320 C   0  0  0  0  0  0
    2.4340   -2.6490    0.4220 O   0  0  0  0  0  0
    2.4280    2.5340    1.0110 O   0  0  0  0  0  0
    4.9350   -1.4420    0.3310 C   0  0  0  0  0  0
    4.8820   -2.5260    0.2890 H   0  0  0  0  0  0
    6.1600   -0.7780    0.3430 C   0  0  0  0  0  0
    7.3940   -1.3660    0.3110 O   0  0  0  0  0  0
    7.4360   -2.7880    0.3060 C   0  0  0  0  0  0
    8.4880   -3.0910    0.3000 H   0  0  0  0  0  0
    6.9680   -3.1920   -0.5980 H   0  0  0  0  0  0
    6.9760   -3.2010    1.2090 H   0  0  0  0  0  0
    6.1800    0.6180    0.3760 C   0  0  0  0  0  0
    7.1420    1.1250    0.3670 H   0  0  0  0  0  0
    4.9870    1.3450    0.4140 C   0  0  0  0  0  0
    5.0460    2.7090    0.4060 O   0  0  0  0  0  0
    5.9680    3.0040    0.4680 H   0  0  0  0  0  0
  1  2  2  0  0  0
  1 15  1  0  0  0
  1 19  1  0  0  0
  2  3  1  0  0  0
  2  7  1  0  0  0
  3  4  1  0  0  0
  3  5  1  0  0  0
  3  6  1  0  0  0
  7  8  1  0  0  0
  7 10  2  0  0  0
  8  9  1  0  0  0
 10 11  1  0  0  0
 10 13  1  0  0  0
 11 12  1  0  0  0
 13 14  1  0  0  0
 13 15  2  0  0  0
 15 16  1  0  0  0
 16 17  1  0  0  0
 16 20  2  0  0  0
 17 18  2  0  0  0
 17 22  1  0  0  0
 18 19  1  0  0  0
 18 32  1  0  0  0
 19 21  2  0  0  0
 22 23  1  0  0  0
 22 24  2  0  0  0
 24 25  1  0  0  0
 24 30  1  0  0  0
 25 26  1  0  0  0
 26 27  1  0  0  0
 26 28  1  0  0  0
 26 29  1  0  0  0
 30 31  1  0  0  0
 30 32  2  0  0  0
 32 33  1  0  0  0
 33 34  1  0  0  0
M  END
> <s_m_entry_id>
17

> <s_m_entry_name>
ConMedNP_leadlike.17

> <i_qp_#stars>
0

> <i_qp_#amine>
0

> <i_qp_#amidine>
0

> <i_qp_#acid>
0

> <i_qp_#amide>
0

> <i_qp_#rotor>
4

> <i_qp_#rtvFG>
0

> <i_qp_CNS>
-2

> <r_qp_mol_MW>
   300.267

> <r_qp_dipole>
     4.326

> <r_qp_SASA>
   500.792

> <r_qp_FOSA>
   162.196

> <r_qp_FISA>
   201.583

> <r_qp_PISA>
   137.012

> <r_qp_WPSA>
     0.000

> <r_qp_volume>
   862.245

> <r_qp_donorHB>
     2.000

> <r_qp_accptHB>
     6.000

> <r_qp_dip^2/V>
   0.0217020

> <r_qp_ACxDN^.5/SA>
   0.0169440

> <r_qp_glob>
   0.8748390

> <r_qp_QPpolrz>
    27.093

> <r_qp_QPlogPC16>
     9.113

> <r_qp_QPlogPoct>
    15.381

> <r_qp_QPlogPw>
    11.184

> <r_qp_QPlogPo/w>
     0.915

> <r_qp_QPlogS>
    -2.805

> <r_qp_CIQPlogS>
    -3.787

> <r_qp_QPlogHERG>
    -4.211

> <r_qp_QPPCaco>
   121.419

> <r_qp_QPlogBB>
    -1.434

> <r_qp_QPPMDCK>
    50.649

> <r_qp_QPlogKp>
    -4.368

> <r_qp_IP(eV)>
     9.292

> <r_qp_EA(eV)>
     1.305

> <i_qp_#metab>
5

> <r_qp_QPlogKhsa>
    -0.288

> <i_qp_HumanOralAbsorption>
3

> <r_qp_PercentHumanOralAbsorption>
    69.611

> <r_qp_SAfluorine>
     0.000

> <r_qp_SAamideO>
     0.000

> <r_qp_PSA>
   118.241

> <i_qp_#NandO>
6

> <i_qp_RuleOfFive>
0

> <i_qp_RuleOfThree>
0

> <i_qp_#ringatoms>
14

> <i_qp_#in34>
0

> <i_qp_#in56>
14

> <i_qp_#noncon>
0

> <i_qp_#nonHatm>
22

> <r_qp_Jm>
0.020166

$$$$
BNG_UY_308
                    3D
 Structure written by MMmdl.
 29 31  0  0  1  0            999 V2000
    1.2490    0.7890    0.1100 C   0  0  0  0  0  0
   -0.0210    1.5310   -0.0100 C   0  0  0  0  0  0
    0.0710    2.7220   -0.3000 O   0  0  0  0  0  0
   -1.3020    0.8360    0.2140 C   0  0  0  0  0  0
   -1.2850   -0.5240    0.5400 C   0  0  0  0  0  0
   -0.0150   -1.2630    0.6590 C   0  0  0  0  0  0
   -0.0130   -2.4550    0.9440 O   0  0  0  0  0  0
    1.2540   -0.5600    0.4330 C   0  0  0  0  0  0
    2.4680   -1.2550    0.5450 C   0  0  0  0  0  0
    2.4590   -2.3140    0.7990 H   0  0  0  0  0  0
    3.6810   -0.5900    0.3300 C   0  0  0  0  0  0
    3.6760    0.7700    0.0040 C   0  0  0  0  0  0
    4.6070    1.3070   -0.1660 H   0  0  0  0  0  0
    2.4650    1.4500   -0.1040 C   0  0  0  0  0  0
    2.5180    2.7820   -0.4250 O   0  0  0  0  0  0
    1.5800    3.1050   -0.4600 H   0  0  0  0  0  0
   -2.5390    1.4900    0.1140 C   0  0  0  0  0  0
   -2.6100    2.8190   -0.2010 O   0  0  0  0  0  0
   -3.5360    3.1090   -0.2290 H   0  0  0  0  0  0
   -3.7330    0.7950    0.3350 C   0  0  0  0  0  0
   -4.6960    1.2930    0.2590 H   0  0  0  0  0  0
   -3.7020   -0.5590    0.6580 C   0  0  0  0  0  0
   -4.6290   -1.1000    0.8300 H   0  0  0  0  0  0
   -2.4810   -1.2200    0.7610 C   0  0  0  0  0  0
   -2.4680   -2.2780    1.0140 H   0  0  0  0  0  0
    4.9730   -1.2720    0.4350 C   0  0  0  0  0  0
    6.0640   -0.7520    0.2620 O   0  0  0  0  0  0
    4.8590   -2.5760    0.7530 O   0  0  0  0  0  0
    5.7800   -2.9110    0.7920 H   0  0  0  0  0  0
  1  2  1  0  0  0
  1  8  2  0  0  0
  1 14  1  0  0  0
  2  3  2  0  0  0
  2  4  1  0  0  0
  4  5  2  0  0  0
  4 17  1  0  0  0
  5  6  1  0  0  0
  5 24  1  0  0  0
  6  7  2  0  0  0
  6  8  1  0  0  0
  8  9  1  0  0  0
  9 10  1  0  0  0
  9 11  2  0  0  0
 11 12  1  0  0  0
 11 26  1  0  0  0
 12 13  1  0  0  0
 12 14  2  0  0  0
 14 15  1  0  0  0
 15 16  1  0  0  0
 17 18  1  0  0  0
 17 20  2  0  0  0
 18 19  1  0  0  0
 20 21  1  0  0  0
 20 22  1  0  0  0
 22 23  1  0  0  0
 22 24  2  0  0  0
 24 25  1  0  0  0
 26 27  2  0  0  0
 26 28  1  0  0  0
 28 29  1  0  0  0
M  END
> <s_m_entry_id>
18

> <s_m_entry_name>
ConMedNP_leadlike.18

> <i_qp_#stars>
1

> <i_qp_#amine>
0

> <i_qp_#amidine>
0

> <i_qp_#acid>
1

> <i_qp_#amide>
0

> <i_qp_#rotor>
3

> <i_qp_#rtvFG>
0

> <i_qp_CNS>
-2

> <r_qp_mol_MW>
   284.225

> <r_qp_dipole>
     7.261

> <r_qp_SASA>
   471.676

> <r_qp_FOSA>
     0.000

> <r_qp_FISA>
   267.070

> <r_qp_PISA>
   204.606

> <r_qp_WPSA>
     0.000

> <r_qp_volume>
   796.711

> <r_qp_donorHB>
     1.000

> <r_qp_accptHB>
     5.500

> <r_qp_dip^2/V>
   0.0661660

> <r_qp_ACxDN^.5/SA>
   0.0116610

> <r_qp_glob>
   0.8811620

> <r_qp_QPpolrz>
    25.758

> <r_qp_QPlogPC16>
     9.211

> <r_qp_QPlogPoct>
    14.271

> <r_qp_QPlogPw>
    10.283

> <r_qp_QPlogPo/w>
     0.939

> <r_qp_QPlogS>
    -2.551

> <r_qp_CIQPlogS>
    -3.666

> <r_qp_QPlogHERG>
    -2.623

> <r_qp_QPPCaco>
     7.360

> <r_qp_QPlogBB>
    -1.911

> <r_qp_QPPMDCK>
     3.113

> <r_qp_QPlogKp>
    -5.433

> <r_qp_IP(eV)>
     9.555

> <r_qp_EA(eV)>
     1.865

> <i_qp_#metab>
2

> <r_qp_QPlogKhsa>
    -0.508

> <i_qp_HumanOralAbsorption>
2

> <r_qp_PercentHumanOralAbsorption>
    47.956

> <r_qp_SAfluorine>
     0.000

> <r_qp_SAamideO>
     0.000

> <r_qp_PSA>
   139.596

> <i_qp_#NandO>
6

> <i_qp_RuleOfFive>
0

> <i_qp_RuleOfThree>
1

> <i_qp_#ringatoms>
14

> <i_qp_#in34>
0

> <i_qp_#in56>
14

> <i_qp_#noncon>
0

> <i_qp_#nonHatm>
21

> <r_qp_Jm>
0.002949

$$$$
AN_UY_016B
                    3D
 Structure written by MMmdl.
 34 36  0  0  1  0            999 V2000
    1.2860    0.6510   -0.5850 C   0  0  0  0  0  0
    0.1980    1.2940   -1.1800 C   0  0  0  0  0  0
    0.2800    2.3400   -1.4570 H   0  0  0  0  0  0
   -0.9720    0.5740   -1.4090 C   0  0  0  0  0  0
   -2.0620    1.1550   -1.9880 O   0  0  0  0  0  0
   -1.8590    2.0840   -2.1850 H   0  0  0  0  0  0
   -1.0680   -0.7690   -1.0510 C   0  0  0  0  0  0
   -1.9890   -1.3150   -1.2370 H   0  0  0  0  0  0
    0.0210   -1.4070   -0.4550 C   0  0  0  0  0  0
   -0.0530   -2.4560   -0.1760 H   0  0  0  0  0  0
    1.1990   -0.6910   -0.2240 C   0  0  0  0  0  0
    2.3610   -1.3400    0.3980 C   0  0  0  0  0  0
    2.3080   -2.5140    0.7440 O   0  0  0  0  0  0
    3.5810   -0.5090    0.5740 C   0  0  0  0  0  0
    4.8200   -1.0390    1.1710 C   0  0  0  0  0  0
    3.5030    0.7710    0.1850 C   0  0  0  0  0  0
    4.3130    1.4860    0.2800 H   0  0  0  0  0  0
    2.4180    1.3980   -0.3810 O   0  0  0  0  0  0
    4.7850   -1.7150    2.3980 C   0  0  0  0  0  0
    3.8360   -1.8520    2.9100 H   0  0  0  0  0  0
    5.9640   -2.2120    2.9630 C   0  0  0  0  0  0
    5.9180   -2.8700    4.1650 O   0  0  0  0  0  0
    4.9920   -2.9900    4.4300 H   0  0  0  0  0  0
    7.2000   -2.0370    2.3290 C   0  0  0  0  0  0
    8.2940   -2.5820    2.9520 O   0  0  0  0  0  0
    9.4510   -1.7540    2.9620 C   0  0  0  0  0  0
   10.0290   -2.0040    3.8580 H   0  0  0  0  0  0
    9.2070   -0.6860    3.0150 H   0  0  0  0  0  0
   10.0820   -1.9710    2.0950 H   0  0  0  0  0  0
    7.2300   -1.3920    1.0870 C   0  0  0  0  0  0
    8.4080   -1.2690    0.4010 O   0  0  0  0  0  0
    8.2370   -0.8860   -0.4740 H   0  0  0  0  0  0
    6.0540   -0.8910    0.5160 C   0  0  0  0  0  0
    6.0900   -0.3970   -0.4520 H   0  0  0  0  0  0
  1  2  2  0  0  0
  1 11  1  0  0  0
  1 18  1  0  0  0
  2  3  1  0  0  0
  2  4  1  0  0  0
  4  5  1  0  0  0
  4  7  2  0  0  0
  5  6  1  0  0  0
  7  8  1  0  0  0
  7  9  1  0  0  0
  9 10  1  0  0  0
  9 11  2  0  0  0
 11 12  1  0  0  0
 12 13  2  0  0  0
 12 14  1  0  0  0
 14 15  1  0  0  0
 14 16  2  0  0  0
 15 19  2  0  0  0
 15 33  1  0  0  0
 16 17  1  0  0  0
 16 18  1  0  0  0
 19 20  1  0  0  0
 19 21  1  0  0  0
 21 22  1  0  0  0
 21 24  2  0  0  0
 22 23  1  0  0  0
 24 25  1  0  0  0
 24 30  1  0  0  0
 25 26  1  0  0  0
 26 27  1  0  0  0
 26 28  1  0  0  0
 26 29  1  0  0  0
 30 31  1  0  0  0
 30 33  2  0  0  0
 31 32  1  0  0  0
 33 34  1  0  0  0
M  END
> <s_m_entry_id>
19

> <s_m_entry_name>
ConMedNP_leadlike.19

> <i_qp_#stars>
0

> <i_qp_#amine>
0

> <i_qp_#amidine>
0

> <i_qp_#acid>
0

> <i_qp_#amide>
0

> <i_qp_#rotor>
5

> <i_qp_#rtvFG>
0

> <i_qp_CNS>
-2

> <r_qp_mol_MW>
   300.267

> <r_qp_dipole>
     7.391

> <r_qp_SASA>
   510.639

> <r_qp_FOSA>
    86.675

> <r_qp_FISA>
   180.862

> <r_qp_PISA>
   243.102

> <r_qp_WPSA>
     0.000

> <r_qp_volume>
   875.791

> <r_qp_donorHB>
     3.000

> <r_qp_accptHB>
     5.500

> <r_qp_dip^2/V>
   0.0623730

> <r_qp_ACxDN^.5/SA>
   0.0186560

> <r_qp_glob>
   0.8669310

> <r_qp_QPpolrz>
    28.006

> <r_qp_QPlogPC16>
    10.033

> <r_qp_QPlogPoct>
    17.459

> <r_qp_QPlogPw>
    12.540

> <r_qp_QPlogPo/w>
     1.291

> <r_qp_QPlogS>
    -2.860

> <r_qp_CIQPlogS>
    -4.018

> <r_qp_QPlogHERG>
    -4.845

> <r_qp_QPPCaco>
   190.890

> <r_qp_QPlogBB>
    -1.342

> <r_qp_QPPMDCK>
    82.597

> <r_qp_QPlogKp>
    -3.516

> <r_qp_IP(eV)>
     8.825

> <r_qp_EA(eV)>
     0.708

> <i_qp_#metab>
4

> <r_qp_QPlogKhsa>
    -0.268

> <i_qp_HumanOralAbsorption>
3

> <r_qp_PercentHumanOralAbsorption>
    75.327

> <r_qp_SAfluorine>
     0.000

> <r_qp_SAamideO>
     0.000

> <r_qp_PSA>
   105.419

> <i_qp_#NandO>
6

> <i_qp_RuleOfFive>
0

> <i_qp_RuleOfThree>
0

> <i_qp_#ringatoms>
16

> <i_qp_#in34>
0

> <i_qp_#in56>
16

> <i_qp_#noncon>
0

> <i_qp_#nonHatm>
22

> <r_qp_Jm>
0.126218

$$$$
PTA_UDS_079
                    3D
 Structure written by MMmdl.
 34 36  0  0  1  0            999 V2000
    1.3660    0.5710   -0.4560 C   0  0  0  0  0  0
    0.2740    1.3310   -0.8780 C   0  0  0  0  0  0
    0.4210    2.3280   -1.2850 H   0  0  0  0  0  0
   -1.0080    0.8070   -0.7760 C   0  0  0  0  0  0
   -2.0460    1.5840   -1.1990 O   0  0  0  0  0  0
   -2.8810    1.1020   -1.0750 H   0  0  0  0  0  0
   -1.2140   -0.4680   -0.2580 C   0  0  0  0  0  0
   -2.2200   -0.8690   -0.1830 H   0  0  0  0  0  0
   -0.1140   -1.2260    0.1640 C   0  0  0  0  0  0
   -0.3400   -2.4760    0.6670 O   0  0  0  0  0  0
   -1.2900   -2.6750    0.6740 H   0  0  0  0  0  0
    1.1870   -0.7120    0.0690 C   0  0  0  0  0  0
    2.3880   -1.4590    0.4980 C   0  0  0  0  0  0
    2.3260   -2.5840    0.9800 O   0  0  0  0  0  0
    3.7030   -0.7810    0.3270 C   0  0  0  0  0  0
    4.9810   -1.4270    0.6830 C   0  0  0  0  0  0
    3.6960    0.4470   -0.2030 C   0  0  0  0  0  0
    4.5890    1.0310   -0.3960 H   0  0  0  0  0  0
    2.5960    1.1630   -0.5940 O   0  0  0  0  0  0
    5.2980   -2.6910    0.1680 C   0  0  0  0  0  0
    4.6000   -3.2110   -0.4860 H   0  0  0  0  0  0
    6.5110   -3.3040    0.4850 C   0  0  0  0  0  0
    6.7300   -4.2820    0.0690 H   0  0  0  0  0  0
    7.4140   -2.6540    1.3260 C   0  0  0  0  0  0
    8.6070   -3.2550    1.6350 O   0  0  0  0  0  0
    8.6290   -4.1360    1.2290 H   0  0  0  0  0  0
    7.1200   -1.3940    1.8660 C   0  0  0  0  0  0
    8.0750   -0.8460    2.6830 O   0  0  0  0  0  0
    7.7520    0.3730    3.3380 C   0  0  0  0  0  0
    8.5930    0.6360    3.9870 H   0  0  0  0  0  0
    6.8660    0.2620    3.9720 H   0  0  0  0  0  0
    7.6240    1.1860    2.6160 H   0  0  0  0  0  0
    5.9000   -0.7890    1.5380 C   0  0  0  0  0  0
    5.6400    0.1840    1.9430 H   0  0  0  0  0  0
  1  2  2  0  0  0
  1 12  1  0  0  0
  1 19  1  0  0  0
  2  3  1  0  0  0
  2  4  1  0  0  0
  4  5  1  0  0  0
  4  7  2  0  0  0
  5  6  1  0  0  0
  7  8  1  0  0  0
  7  9  1  0  0  0
  9 10  1  0  0  0
  9 12  2  0  0  0
 10 11  1  0  0  0
 12 13  1  0  0  0
 13 14  2  0  0  0
 13 15  1  0  0  0
 15 16  1  0  0  0
 15 17  2  0  0  0
 16 20  2  0  0  0
 16 33  1  0  0  0
 17 18  1  0  0  0
 17 19  1  0  0  0
 20 21  1  0  0  0
 20 22  1  0  0  0
 22 23  1  0  0  0
 22 24  2  0  0  0
 24 25  1  0  0  0
 24 27  1  0  0  0
 25 26  1  0  0  0
 27 28  1  0  0  0
 27 33  2  0  0  0
 28 29  1  0  0  0
 29 30  1  0  0  0
 29 31  1  0  0  0
 29 32  1  0  0  0
 33 34  1  0  0  0
M  END
> <s_m_entry_id>
20

> <s_m_entry_name>
ConMedNP_leadlike.20

> <i_qp_#stars>
0

> <i_qp_#amine>
0

> <i_qp_#amidine>
0

> <i_qp_#acid>
0

> <i_qp_#amide>
0

> <i_qp_#rotor>
5

> <i_qp_#rtvFG>
0

> <i_qp_CNS>
-2

> <r_qp_mol_MW>
   300.267

> <r_qp_dipole>
     5.115

> <r_qp_SASA>
   513.624

> <r_qp_FOSA>
    92.312

> <r_qp_FISA>
   182.157

> <r_qp_PISA>
   239.155

> <r_qp_WPSA>
     0.000

> <r_qp_volume>
   879.305

> <r_qp_donorHB>
     2.000

> <r_qp_accptHB>
     4.500

> <r_qp_dip^2/V>
   0.0297500

> <r_qp_ACxDN^.5/SA>
   0.0123900

> <r_qp_glob>
   0.8641980

> <r_qp_QPpolrz>
    28.109

> <r_qp_QPlogPC16>
     9.808

> <r_qp_QPlogPoct>
    15.047

> <r_qp_QPlogPw>
    10.080

> <r_qp_QPlogPo/w>
     1.809

> <r_qp_QPlogS>
    -3.216

> <r_qp_CIQPlogS>
    -4.429

> <r_qp_QPlogHERG>
    -4.870

> <r_qp_QPPCaco>
   185.568

> <r_qp_QPlogBB>
    -1.364

> <r_qp_QPPMDCK>
    80.110

> <r_qp_QPlogKp>
    -3.554

> <r_qp_IP(eV)>
     8.605

> <r_qp_EA(eV)>
     0.450

> <i_qp_#metab>
4

> <r_qp_QPlogKhsa>
    -0.078

> <i_qp_HumanOralAbsorption>
3

> <r_qp_PercentHumanOralAbsorption>
    78.142

> <r_qp_SAfluorine>
     0.000

> <r_qp_SAamideO>
     0.000

> <r_qp_PSA>
   105.225

> <i_qp_#NandO>
6

> <i_qp_RuleOfFive>
0

> <i_qp_RuleOfThree>
0

> <i_qp_#ringatoms>
16

> <i_qp_#in34>
0

> <i_qp_#in56>
16

> <i_qp_#noncon>
0

> <i_qp_#nonHatm>
22

> <r_qp_Jm>
0.051035

$$$$
BNG_UY_445
                    3D
 Structure written by MMmdl.
 34 36  0  0  1  0            999 V2000
    1.2910    0.5200   -0.3360 C   0  0  0  0  0  0
    0.2190    1.3450   -0.6720 C   0  0  0  0  0  0
    0.4030    2.3760   -0.9570 H   0  0  0  0  0  0
   -1.0670    0.8260   -0.6300 C   0  0  0  0  0  0
   -2.1520    1.5900   -0.9470 O   0  0  0  0  0  0
   -1.8490    2.4780   -1.2010 H   0  0  0  0  0  0
   -1.2930   -0.4960   -0.2570 C   0  0  0  0  0  0
   -2.3220   -0.8420   -0.2340 H   0  0  0  0  0  0
   -0.2200   -1.3340    0.0770 C   0  0  0  0  0  0
   -0.3740   -2.6360    0.4700 O   0  0  0  0  0  0
   -1.6820   -3.1930    0.4650 C   0  0  0  0  0  0
   -1.6000   -4.2400    0.7700 H   0  0  0  0  0  0
   -2.1170   -3.1720   -0.5390 H   0  0  0  0  0  0
   -2.3280   -2.6860    1.1890 H   0  0  0  0  0  0
    1.0860   -0.8140    0.0290 C   0  0  0  0  0  0
    2.2850   -1.6230    0.3280 C   0  0  0  0  0  0
    2.2560   -2.8470    0.4240 O   0  0  0  0  0  0
    3.5880   -0.9130    0.4580 C   0  0  0  0  0  0
    4.8320   -1.5750    0.9280 C   0  0  0  0  0  0
    3.5990    0.3670    0.0620 C   0  0  0  0  0  0
    4.4830    0.9940    0.0440 H   0  0  0  0  0  0
    2.5330    1.0990   -0.3920 O   0  0  0  0  0  0
    5.2130   -2.8800    0.5660 C   0  0  0  0  0  0
    4.4350   -3.7030   -0.2060 O   0  0  0  0  0  0
    3.4870   -3.5190    0.0200 H   0  0  0  0  0  0
    6.4280   -3.4290    0.9800 C   0  0  0  0  0  0
    6.7050   -4.4330    0.6720 H   0  0  0  0  0  0
    7.2720   -2.6960    1.8030 C   0  0  0  0  0  0
    8.4470   -3.2690    2.1910 O   0  0  0  0  0  0
    8.9260   -2.6490    2.7640 H   0  0  0  0  0  0
    6.9140   -1.4200    2.2190 C   0  0  0  0  0  0
    7.5560   -0.8390    2.8730 H   0  0  0  0  0  0
    5.7030   -0.8680    1.7850 C   0  0  0  0  0  0
    5.4480    0.1320    2.1340 H   0  0  0  0  0  0
  1  2  2  0  0  0
  1 15  1  0  0  0
  1 22  1  0  0  0
  2  3  1  0  0  0
  2  4  1  0  0  0
  4  5  1  0  0  0
  4  7  2  0  0  0
  5  6  1  0  0  0
  7  8  1  0  0  0
  7  9  1  0  0  0
  9 10  1  0  0  0
  9 15  2  0  0  0
 10 11  1  0  0  0
 11 12  1  0  0  0
 11 13  1  0  0  0
 11 14  1  0  0  0
 15 16  1  0  0  0
 16 17  2  0  0  0
 16 18  1  0  0  0
 18 19  1  0  0  0
 18 20  2  0  0  0
 19 23  2  0  0  0
 19 33  1  0  0  0
 20 21  1  0  0  0
 20 22  1  0  0  0
 23 24  1  0  0  0
 23 26  1  0  0  0
 24 25  1  0  0  0
 26 27  1  0  0  0
 26 28  2  0  0  0
 28 29  1  0  0  0
 28 31  1  0  0  0
 29 30  1  0  0  0
 31 32  1  0  0  0
 31 33  2  0  0  0
 33 34  1  0  0  0
M  END
> <s_m_entry_id>
21

> <s_m_entry_name>
ConMedNP_leadlike.21

> <i_qp_#stars>
0

> <i_qp_#amine>
0

> <i_qp_#amidine>
0

> <i_qp_#acid>
0

> <i_qp_#amide>
0

> <i_qp_#rotor>
5

> <i_qp_#rtvFG>
0

> <i_qp_CNS>
-2

> <r_qp_mol_MW>
   300.267

> <r_qp_dipole>
     8.022

> <r_qp_SASA>
   513.892

> <r_qp_FOSA>
    92.400

> <r_qp_FISA>
   171.092

> <r_qp_PISA>
   250.400

> <r_qp_WPSA>
     0.000

> <r_qp_volume>
   876.706

> <r_qp_donorHB>
     3.000

> <r_qp_accptHB>
     5.500

> <r_qp_dip^2/V>
   0.0734110

> <r_qp_ACxDN^.5/SA>
   0.0185370

> <r_qp_glob>
   0.8620440

> <r_qp_QPpolrz>
    28.113

> <r_qp_QPlogPC16>
    10.000

> <r_qp_QPlogPoct>
    17.596

> <r_qp_QPlogPw>
    12.531

> <r_qp_QPlogPo/w>
     1.368

> <r_qp_QPlogS>
    -2.910

> <r_qp_CIQPlogS>
    -4.018

> <r_qp_QPlogHERG>
    -4.958

> <r_qp_QPPCaco>
   236.285

> <r_qp_QPlogBB>
    -1.273

> <r_qp_QPPMDCK>
   104.018

> <r_qp_QPlogKp>
    -3.311

> <r_qp_IP(eV)>
     8.643

> <r_qp_EA(eV)>
     0.808

> <i_qp_#metab>
4

> <r_qp_QPlogKhsa>
    -0.271

> <i_qp_HumanOralAbsorption>
3

> <r_qp_PercentHumanOralAbsorption>
    77.435

> <r_qp_SAfluorine>
     0.000

> <r_qp_SAamideO>
     0.000

> <r_qp_PSA>
    99.560

> <i_qp_#NandO>
6

> <i_qp_RuleOfFive>
0

> <i_qp_RuleOfThree>
0

> <i_qp_#ringatoms>
16

> <i_qp_#in34>
0

> <i_qp_#in56>
16

> <i_qp_#noncon>
0

> <i_qp_#nonHatm>
22

> <r_qp_Jm>
0.180744

$$$$
PTA_UDS_083
                    3D
 Structure written by MMmdl.
 34 36  0  0  1  0            999 V2000
    1.0720    0.5020   -0.7030 C   0  0  0  0  0  0
   -0.1160    1.2360   -0.7580 C   0  0  0  0  0  0
   -0.1410    2.1840   -1.2900 H   0  0  0  0  0  0
   -1.2710    0.7630   -0.1360 C   0  0  0  0  0  0
   -2.3610    1.5790   -0.2640 O   0  0  0  0  0  0
   -3.5630    1.1620    0.3730 C   0  0  0  0  0  0
   -4.3230    1.9260    0.1850 H   0  0  0  0  0  0
   -3.4290    1.0840    1.4570 H   0  0  0  0  0  0
   -3.9260    0.2190   -0.0500 H   0  0  0  0  0  0
   -1.2300   -0.4570    0.5380 C   0  0  0  0  0  0
   -2.1150   -0.8490    1.0260 H   0  0  0  0  0  0
   -0.0360   -1.1920    0.5930 C   0  0  0  0  0  0
   -0.0370   -2.3860    1.2590 O   0  0  0  0  0  0
   -0.9200   -2.5780    1.6140 H   0  0  0  0  0  0
    1.1270   -0.7160   -0.0240 C   0  0  0  0  0  0
    2.4170   -1.4360    0.0030 C   0  0  0  0  0  0
    2.5590   -2.5080    0.5800 O   0  0  0  0  0  0
    3.5620   -0.8020   -0.7090 C   0  0  0  0  0  0
    4.8950   -1.4330   -0.7830 C   0  0  0  0  0  0
    3.3300    0.3640   -1.3230 C   0  0  0  0  0  0
    4.0800    0.9120   -1.8810 H   0  0  0  0  0  0
    2.1470    1.0530   -1.3520 O   0  0  0  0  0  0
    5.0020   -2.7510   -1.2580 C   0  0  0  0  0  0
    4.1110   -3.3010   -1.5580 H   0  0  0  0  0  0
    6.2440   -3.3850   -1.3500 C   0  0  0  0  0  0
    6.2920   -4.4050   -1.7200 H   0  0  0  0  0  0
    7.3910   -2.7000   -0.9650 C   0  0  0  0  0  0
    8.6250   -3.2800   -1.0380 O   0  0  0  0  0  0
    8.5160   -4.1960   -1.3430 H   0  0  0  0  0  0
    7.3170   -1.3960   -0.4870 C   0  0  0  0  0  0
    8.2300   -0.8910   -0.1910 H   0  0  0  0  0  0
    6.0720   -0.7690   -0.3960 C   0  0  0  0  0  0
    6.0000    0.5120    0.0860 O   0  0  0  0  0  0
    6.8920    0.8100    0.3320 H   0  0  0  0  0  0
  1  2  2  0  0  0
  1 15  1  0  0  0
  1 22  1  0  0  0
  2  3  1  0  0  0
  2  4  1  0  0  0
  4  5  1  0  0  0
  4 10  2  0  0  0
  5  6  1  0  0  0
  6  7  1  0  0  0
  6  8  1  0  0  0
  6  9  1  0  0  0
 10 11  1  0  0  0
 10 12  1  0  0  0
 12 13  1  0  0  0
 12 15  2  0  0  0
 13 14  1  0  0  0
 15 16  1  0  0  0
 16 17  2  0  0  0
 16 18  1  0  0  0
 18 19  1  0  0  0
 18 20  2  0  0  0
 19 23  2  0  0  0
 19 32  1  0  0  0
 20 21  1  0  0  0
 20 22  1  0  0  0
 23 24  1  0  0  0
 23 25  1  0  0  0
 25 26  1  0  0  0
 25 27  2  0  0  0
 27 28  1  0  0  0
 27 30  1  0  0  0
 28 29  1  0  0  0
 30 31  1  0  0  0
 30 32  2  0  0  0
 32 33  1  0  0  0
 33 34  1  0  0  0
M  END
> <s_m_entry_id>
22

> <s_m_entry_name>
ConMedNP_leadlike.22

> <i_qp_#stars>
0

> <i_qp_#amine>
0

> <i_qp_#amidine>
0

> <i_qp_#acid>
0

> <i_qp_#amide>
0

> <i_qp_#rotor>
5

> <i_qp_#rtvFG>
0

> <i_qp_CNS>
-2

> <r_qp_mol_MW>
   300.267

> <r_qp_dipole>
     3.061

> <r_qp_SASA>
   506.710

> <r_qp_FOSA>
    93.115

> <r_qp_FISA>
   171.116

> <r_qp_PISA>
   242.479

> <r_qp_WPSA>
     0.000

> <r_qp_volume>
   871.488

> <r_qp_donorHB>
     2.000

> <r_qp_accptHB>
     4.500

> <r_qp_dip^2/V>
   0.0107540

> <r_qp_ACxDN^.5/SA>
   0.0125590

> <r_qp_glob>
   0.8707890

> <r_qp_QPpolrz>
    27.828

> <r_qp_QPlogPC16>
     9.711

> <r_qp_QPlogPoct>
    14.656

> <r_qp_QPlogPw>
    10.011

> <r_qp_QPlogPo/w>
     1.846

> <r_qp_QPlogS>
    -3.101

> <r_qp_CIQPlogS>
    -4.429

> <r_qp_QPlogHERG>
    -4.779

> <r_qp_QPPCaco>
   236.158

> <r_qp_QPlogBB>
    -1.242

> <r_qp_QPPMDCK>
   103.958

> <r_qp_QPlogKp>
    -3.339

> <r_qp_IP(eV)>
     8.747

> <r_qp_EA(eV)>
     0.297

> <i_qp_#metab>
4

> <r_qp_QPlogKhsa>
    -0.093

> <i_qp_HumanOralAbsorption>
3

> <r_qp_PercentHumanOralAbsorption>
    80.231

> <r_qp_SAfluorine>
     0.000

> <r_qp_SAamideO>
     0.000

> <r_qp_PSA>
   103.682

> <i_qp_#NandO>
6

> <i_qp_RuleOfFive>
0

> <i_qp_RuleOfThree>
0

> <i_qp_#ringatoms>
16

> <i_qp_#in34>
0

> <i_qp_#in56>
16

> <i_qp_#noncon>
0

> <i_qp_#nonHatm>
22

> <r_qp_Jm>
0.108935

$$$$
SAO_0021
                    3D
 Structure written by MMmdl.
 34 36  0  0  1  0            999 V2000
    0.9160    0.5230   -1.1070 C   0  0  0  0  0  0
    1.6500    0.9090   -1.8080 H   0  0  0  0  0  0
   -0.3190    1.1540   -0.9380 C   0  0  0  0  0  0
   -0.6150    2.2720   -1.6740 O   0  0  0  0  0  0
    0.1220    2.4610   -2.2780 H   0  0  0  0  0  0
   -1.2660    0.6570   -0.0310 C   0  0  0  0  0  0
   -2.5690    1.3140    0.1800 C   0  0  0  0  0  0
   -0.9460   -0.4990    0.6940 C   0  0  0  0  0  0
   -1.6620   -0.9200    1.3980 H   0  0  0  0  0  0
    0.2900   -1.1350    0.5280 C   0  0  0  0  0  0
    0.4860   -2.0260    1.1150 H   0  0  0  0  0  0
    1.2270   -0.6240   -0.3710 C   0  0  0  0  0  0
    2.4690   -1.1440   -0.6220 O   0  0  0  0  0  0
    2.8270   -2.3250    0.0850 C   0  0  0  0  0  0
    3.8340   -2.6120   -0.2320 H   0  0  0  0  0  0
    2.1520   -3.1520   -0.1600 H   0  0  0  0  0  0
    2.8570   -2.1440    1.1650 H   0  0  0  0  0  0
   -2.6180    2.5820    0.6000 C   0  0  0  0  0  0
   -1.7400    3.1860    0.8020 H   0  0  0  0  0  0
   -3.7460    3.3220    0.8310 O   0  0  0  0  0  0
   -4.9550    2.7410    0.5480 C   0  0  0  0  0  0
   -5.0910    1.4160    0.1220 C   0  0  0  0  0  0
   -3.8620    0.6110   -0.0360 C   0  0  0  0  0  0
   -3.8850   -0.5780   -0.3290 O   0  0  0  0  0  0
   -6.0730    3.5600    0.7080 C   0  0  0  0  0  0
   -5.9600    4.5900    1.0370 H   0  0  0  0  0  0
   -7.3360    3.0540    0.4380 C   0  0  0  0  0  0
   -8.3990    3.8930    0.5920 O   0  0  0  0  0  0
   -9.2120    3.4290    0.3370 H   0  0  0  0  0  0
   -7.5020    1.7370    0.0190 C   0  0  0  0  0  0
   -8.4960    1.3510   -0.1860 H   0  0  0  0  0  0
   -6.3760    0.9190   -0.1370 C   0  0  0  0  0  0
   -6.5610   -0.3700   -0.5540 O   0  0  0  0  0  0
   -7.5060   -0.5600   -0.6650 H   0  0  0  0  0  0
  1  2  1  0  0  0
  1  3  2  0  0  0
  1 12  1  0  0  0
  3  4  1  0  0  0
  3  6  1  0  0  0
  4  5  1  0  0  0
  6  7  1  0  0  0
  6  8  2  0  0  0
  7 18  2  0  0  0
  7 23  1  0  0  0
  8  9  1  0  0  0
  8 10  1  0  0  0
 10 11  1  0  0  0
 10 12  2  0  0  0
 12 13  1  0  0  0
 13 14  1  0  0  0
 14 15  1  0  0  0
 14 16  1  0  0  0
 14 17  1  0  0  0
 18 19  1  0  0  0
 18 20  1  0  0  0
 20 21  1  0  0  0
 21 22  2  0  0  0
 21 25  1  0  0  0
 22 23  1  0  0  0
 22 32  1  0  0  0
 23 24  2  0  0  0
 25 26  1  0  0  0
 25 27  2  0  0  0
 27 28  1  0  0  0
 27 30  1  0  0  0
 28 29  1  0  0  0
 30 31  1  0  0  0
 30 32  2  0  0  0
 32 33  1  0  0  0
 33 34  1  0  0  0
M  END
> <s_m_entry_id>
23

> <s_m_entry_name>
ConMedNP_leadlike.23

> <i_qp_#stars>
0

> <i_qp_#amine>
0

> <i_qp_#amidine>
0

> <i_qp_#acid>
0

> <i_qp_#amide>
0

> <i_qp_#rotor>
5

> <i_qp_#rtvFG>
0

> <i_qp_CNS>
-2

> <r_qp_mol_MW>
   300.267

> <r_qp_dipole>
     1.719

> <r_qp_SASA>
   509.345

> <r_qp_FOSA>
    92.644

> <r_qp_FISA>
   171.294

> <r_qp_PISA>
   245.408

> <r_qp_WPSA>
     0.000

> <r_qp_volume>
   873.542

> <r_qp_donorHB>
     2.000

> <r_qp_accptHB>
     4.500

> <r_qp_dip^2/V>
   0.0033830

> <r_qp_ACxDN^.5/SA>
   0.0124940

> <r_qp_glob>
   0.8676450

> <r_qp_QPpolrz>
    27.938

> <r_qp_QPlogPC16>
     9.736

> <r_qp_QPlogPoct>
    14.590

> <r_qp_QPlogPw>
    10.038

> <r_qp_QPlogPo/w>
     1.859

> <r_qp_QPlogS>
    -3.145

> <r_qp_CIQPlogS>
    -4.429

> <r_qp_QPlogHERG>
    -4.844

> <r_qp_QPPCaco>
   235.244

> <r_qp_QPlogBB>
    -1.255

> <r_qp_QPPMDCK>
   103.523

> <r_qp_QPlogKp>
    -3.332

> <r_qp_IP(eV)>
     8.764

> <r_qp_EA(eV)>
     0.302

> <i_qp_#metab>
4

> <r_qp_QPlogKhsa>
    -0.090

> <i_qp_HumanOralAbsorption>
3

> <r_qp_PercentHumanOralAbsorption>
    80.275

> <r_qp_SAfluorine>
     0.000

> <r_qp_SAamideO>
     0.000

> <r_qp_PSA>
   104.197

> <i_qp_#NandO>
6

> <i_qp_RuleOfFive>
0

> <i_qp_RuleOfThree>
0

> <i_qp_#ringatoms>
16

> <i_qp_#in34>
0

> <i_qp_#in56>
16

> <i_qp_#noncon>
0

> <i_qp_#nonHatm>
22

> <r_qp_Jm>
0.100179

$$$$
SNG_UY_037_1
                    3D
 Structure written by MMmdl.
 30 32  0  0  1  0            999 V2000
    1.2480    0.7530   -0.0760 C   0  0  0  0  0  0
    0.0070    1.3880   -0.1690 C   0  0  0  0  0  0
   -0.0680    2.4560   -0.3580 H   0  0  0  0  0  0
   -1.1440    0.6290   -0.0160 C   0  0  0  0  0  0
   -2.3650    1.2330   -0.1040 O   0  0  0  0  0  0
   -3.0050    0.5060    0.0350 H   0  0  0  0  0  0
   -1.0710   -0.7400    0.2260 C   0  0  0  0  0  0
   -2.2510   -1.4180    0.3650 O   0  0  0  0  0  0
   -2.0420   -2.3540    0.5280 H   0  0  0  0  0  0
    0.1620   -1.3740    0.3190 C   0  0  0  0  0  0
    0.2370   -2.4410    0.5070 H   0  0  0  0  0  0
    1.3280   -0.6170    0.1660 C   0  0  0  0  0  0
    2.5120   -1.2980    0.2680 O   0  0  0  0  0  0
    3.6840   -0.5960    0.1250 C   0  0  0  0  0  0
    3.7630    0.7800   -0.1200 C   0  0  0  0  0  0
    2.4910    1.5170   -0.2320 C   0  0  0  0  0  0
    2.4220    2.7210   -0.4450 O   0  0  0  0  0  0
    4.8460   -1.3590    0.2430 C   0  0  0  0  0  0
    4.7870   -2.4270    0.4330 H   0  0  0  0  0  0
    6.0830   -0.7470    0.1150 C   0  0  0  0  0  0
    7.1910   -1.5340    0.2380 O   0  0  0  0  0  0
    7.9890   -0.9900    0.1290 H   0  0  0  0  0  0
    6.1830    0.6210   -0.1290 C   0  0  0  0  0  0
    7.1670    1.0650   -0.2230 H   0  0  0  0  0  0
    5.0220    1.4000   -0.2500 C   0  0  0  0  0  0
    5.0400    2.7470   -0.4890 O   0  0  0  0  0  0
    6.2940    3.4000   -0.6270 C   0  0  0  0  0  0
    6.1010    4.4600   -0.8130 H   0  0  0  0  0  0
    6.8510    3.0080   -1.4850 H   0  0  0  0  0  0
    6.8820    3.3260    0.2940 H   0  0  0  0  0  0
  1  2  2  0  0  0
  1 12  1  0  0  0
  1 16  1  0  0  0
  2  3  1  0  0  0
  2  4  1  0  0  0
  4  5  1  0  0  0
  4  7  2  0  0  0
  5  6  1  0  0  0
  7  8  1  0  0  0
  7 10  1  0  0  0
  8  9  1  0  0  0
 10 11  1  0  0  0
 10 12  2  0  0  0
 12 13  1  0  0  0
 13 14  1  0  0  0
 14 15  2  0  0  0
 14 18  1  0  0  0
 15 16  1  0  0  0
 15 25  1  0  0  0
 16 17  2  0  0  0
 18 19  1  0  0  0
 18 20  2  0  0  0
 20 21  1  0  0  0
 20 23  1  0  0  0
 21 22  1  0  0  0
 23 24  1  0  0  0
 23 25  2  0  0  0
 25 26  1  0  0  0
 26 27  1  0  0  0
 27 28  1  0  0  0
 27 29  1  0  0  0
 27 30  1  0  0  0
M  END
> <s_m_entry_id>
24

> <s_m_entry_name>
ConMedNP_leadlike.24

> <i_qp_#stars>
0

> <i_qp_#amine>
0

> <i_qp_#amidine>
0

> <i_qp_#acid>
0

> <i_qp_#amide>
0

> <i_qp_#rotor>
4

> <i_qp_#rtvFG>
0

> <i_qp_CNS>
-2

> <r_qp_mol_MW>
   274.229

> <r_qp_dipole>
     5.009

> <r_qp_SASA>
   477.203

> <r_qp_FOSA>
    92.528

> <r_qp_FISA>
   195.507

> <r_qp_PISA>
   189.169

> <r_qp_WPSA>
     0.000

> <r_qp_volume>
   796.133

> <r_qp_donorHB>
     3.000

> <r_qp_accptHB>
     5.500

> <r_qp_dip^2/V>
   0.0315160

> <r_qp_ACxDN^.5/SA>
   0.0199630

> <r_qp_glob>
   0.8705340

> <r_qp_QPpolrz>
    24.945

> <r_qp_QPlogPC16>
     8.979

> <r_qp_QPlogPoct>
    15.977

> <r_qp_QPlogPw>
    12.413

> <r_qp_QPlogPo/w>
     0.665

> <r_qp_QPlogS>
    -2.520

> <r_qp_CIQPlogS>
    -3.419

> <r_qp_QPlogHERG>
    -4.529

> <r_qp_QPPCaco>
   138.647

> <r_qp_QPlogBB>
    -1.398

> <r_qp_QPPMDCK>
    58.460

> <r_qp_QPlogKp>
    -4.072

> <r_qp_IP(eV)>
     8.871

> <r_qp_EA(eV)>
     0.607

> <i_qp_#metab>
4

> <r_qp_QPlogKhsa>
    -0.400

> <i_qp_HumanOralAbsorption>
3

> <r_qp_PercentHumanOralAbsorption>
    69.174

> <r_qp_SAfluorine>
     0.000

> <r_qp_SAamideO>
     0.000

> <r_qp_PSA>
   105.674

> <i_qp_#NandO>
6

> <i_qp_RuleOfFive>
0

> <i_qp_RuleOfThree>
0

> <i_qp_#ringatoms>
14

> <i_qp_#in34>
0

> <i_qp_#in56>
14

> <i_qp_#noncon>
0

> <i_qp_#nonHatm>
20

> <r_qp_Jm>
0.070143

$$$$
SAO_0018
                    3D
 Structure written by MMmdl.
 34 36  0  0  1  0            999 V2000
    1.0270    0.5900   -1.1000 C   0  0  0  0  0  0
    1.7800    1.0060   -1.7640 H   0  0  0  0  0  0
   -0.2010    1.2360   -0.9380 C   0  0  0  0  0  0
   -0.3850    2.1520   -1.4950 H   0  0  0  0  0  0
   -1.1800    0.7050   -0.0820 C   0  0  0  0  0  0
   -2.4770    1.3790    0.0960 C   0  0  0  0  0  0
   -0.9020   -0.4910    0.5980 C   0  0  0  0  0  0
   -1.6420   -0.9330    1.2620 H   0  0  0  0  0  0
    0.3260   -1.1390    0.4350 C   0  0  0  0  0  0
    0.5130   -2.0630    0.9740 H   0  0  0  0  0  0
    1.2820   -0.5900   -0.4130 C   0  0  0  0  0  0
    2.4940   -1.1890   -0.6020 O   0  0  0  0  0  0
    2.5120   -2.0160   -0.0920 H   0  0  0  0  0  0
   -2.5400    2.6820    0.4040 C   0  0  0  0  0  0
   -1.6720    3.3170    0.5400 H   0  0  0  0  0  0
   -3.6770    3.4270    0.6070 O   0  0  0  0  0  0
   -4.8860    2.7920    0.4970 C   0  0  0  0  0  0
   -5.0010    1.4380    0.1920 C   0  0  0  0  0  0
   -3.7690    0.6650   -0.0210 C   0  0  0  0  0  0
   -3.8720   -0.5310   -0.2900 O   0  0  0  0  0  0
   -6.0300    3.5530    0.7040 C   0  0  0  0  0  0
   -5.9610    4.6100    0.9420 H   0  0  0  0  0  0
   -7.2740    2.9390    0.6010 C   0  0  0  0  0  0
   -8.3900    3.7080    0.8080 O   0  0  0  0  0  0
   -9.1420    3.0930    0.6910 H   0  0  0  0  0  0
   -7.4200    1.5750    0.2950 C   0  0  0  0  0  0
   -8.7320    1.1790    0.2440 O   0  0  0  0  0  0
   -9.0100   -0.1840   -0.0470 C   0  0  0  0  0  0
  -10.0980   -0.3060   -0.0370 H   0  0  0  0  0  0
   -8.6050   -0.8460    0.7240 H   0  0  0  0  0  0
   -8.6640   -0.4550   -1.0490 H   0  0  0  0  0  0
   -6.2620    0.8200    0.0890 C   0  0  0  0  0  0
   -6.3360   -0.5180   -0.2140 O   0  0  0  0  0  0
   -5.4130   -0.8590   -0.3230 H   0  0  0  0  0  0
  1  2  1  0  0  0
  1  3  2  0  0  0
  1 11  1  0  0  0
  3  4  1  0  0  0
  3  5  1  0  0  0
  5  6  1  0  0  0
  5  7  2  0  0  0
  6 14  2  0  0  0
  6 19  1  0  0  0
  7  8  1  0  0  0
  7  9  1  0  0  0
  9 10  1  0  0  0
  9 11  2  0  0  0
 11 12  1  0  0  0
 12 13  1  0  0  0
 14 15  1  0  0  0
 14 16  1  0  0  0
 16 17  1  0  0  0
 17 18  2  0  0  0
 17 21  1  0  0  0
 18 19  1  0  0  0
 18 32  1  0  0  0
 19 20  2  0  0  0
 21 22  1  0  0  0
 21 23  2  0  0  0
 23 24  1  0  0  0
 23 26  1  0  0  0
 24 25  1  0  0  0
 26 27  1  0  0  0
 26 32  2  0  0  0
 27 28  1  0  0  0
 28 29  1  0  0  0
 28 30  1  0  0  0
 28 31  1  0  0  0
 32 33  1  0  0  0
 33 34  1  0  0  0
M  END
> <s_m_entry_id>
25

> <s_m_entry_name>
ConMedNP_leadlike.25

> <i_qp_#stars>
0

> <i_qp_#amine>
0

> <i_qp_#amidine>
0

> <i_qp_#acid>
0

> <i_qp_#amide>
0

> <i_qp_#rotor>
5

> <i_qp_#rtvFG>
0

> <i_qp_CNS>
-2

> <r_qp_mol_MW>
   300.267

> <r_qp_dipole>
     1.838

> <r_qp_SASA>
   509.624

> <r_qp_FOSA>
    87.801

> <r_qp_FISA>
   158.124

> <r_qp_PISA>
   263.699

> <r_qp_WPSA>
     0.000

> <r_qp_volume>
   871.842

> <r_qp_donorHB>
     2.000

> <r_qp_accptHB>
     4.500

> <r_qp_dip^2/V>
   0.0038760

> <r_qp_ACxDN^.5/SA>
   0.0124880

> <r_qp_glob>
   0.8660450

> <r_qp_QPpolrz>
    28.045

> <r_qp_QPlogPC16>
     9.747

> <r_qp_QPlogPoct>
    14.593

> <r_qp_QPlogPw>
    10.074

> <r_qp_QPlogPo/w>
     1.960

> <r_qp_QPlogS>
    -3.149

> <r_qp_CIQPlogS>
    -4.429

> <r_qp_QPlogHERG>
    -4.957

> <r_qp_QPPCaco>
   313.624

> <r_qp_QPlogBB>
    -1.143

> <r_qp_QPPMDCK>
   141.263

> <r_qp_QPlogKp>
    -3.025

> <r_qp_IP(eV)>
     8.833

> <r_qp_EA(eV)>
     0.790

> <i_qp_#metab>
4

> <r_qp_QPlogKhsa>
    -0.095

> <i_qp_HumanOralAbsorption>
3

> <r_qp_PercentHumanOralAbsorption>
    83.103

> <r_qp_SAfluorine>
     0.000

> <r_qp_SAamideO>
     0.000

> <r_qp_PSA>
    98.760

> <i_qp_#NandO>
6

> <i_qp_RuleOfFive>
0

> <i_qp_RuleOfThree>
0

> <i_qp_#ringatoms>
16

> <i_qp_#in34>
0

> <i_qp_#in56>
16

> <i_qp_#noncon>
0

> <i_qp_#nonHatm>
22

> <r_qp_Jm>
0.201065

$$$$
PTA_UDS_295
                    3D
 Structure written by MMmdl.
 39 41  0  0  1  0            999 V2000
   -2.6160   -1.8840    1.1580 C   0  0  0  0  0  0
   -2.5410   -2.9180    0.7940 H   0  0  0  0  0  0
   -1.5980   -1.5370    1.3570 H   0  0  0  0  0  0
   -3.3160   -0.9730    0.1620 C   0  0  1  0  0  0
   -3.4410    0.0360    0.5790 H   0  0  0  0  0  0
   -2.5940   -0.9130   -1.2000 C   0  0  1  0  0  0
   -2.5820   -1.9070   -1.6660 H   0  0  0  0  0  0
   -3.3200   -0.0590   -2.0920 O   0  0  0  0  0  0
   -4.2340   -0.4250   -2.1220 H   0  0  0  0  0  0
   -4.7220   -1.5160   -0.0310 C   0  0  0  0  0  0
   -5.3760   -2.0900    1.1610 C   0  0  0  0  0  0
   -5.2820   -1.4200   -1.1220 O   0  0  0  0  0  0
   -6.7180   -2.4730    1.1930 C   0  0  0  0  0  0
   -7.5150   -2.3720    0.0790 O   0  0  0  0  0  0
   -8.3950   -2.6920    0.3610 H   0  0  0  0  0  0
   -7.3180   -2.9680    2.3690 C   0  0  0  0  0  0
   -8.6430   -3.2860    2.1920 O   0  0  0  0  0  0
   -9.3660   -3.7980    3.3030 C   0  0  0  0  0  0
  -10.3890   -3.9950    2.9670 H   0  0  0  0  0  0
   -9.4280   -3.0620    4.1100 H   0  0  0  0  0  0
   -8.9490   -4.7510    3.6440 H   0  0  0  0  0  0
   -6.5450   -3.0670    3.5280 C   0  0  0  0  0  0
   -7.0690   -3.5290    4.7020 O   0  0  0  0  0  0
   -6.3830   -3.5120    5.3910 H   0  0  0  0  0  0
   -5.1990   -2.6880    3.5040 C   0  0  0  0  0  0
   -4.5810   -2.7600    4.3960 H   0  0  0  0  0  0
   -4.6160   -2.2180    2.3240 C   0  0  0  0  0  0
   -3.2920   -1.8790    2.4170 O   0  0  0  0  0  0
    1.4450    0.6000   -0.8940 C   0  0  0  0  0  0
    2.4600    0.9770   -0.8140 H   0  0  0  0  0  0
    0.3650    1.4490   -0.6620 C   0  0  0  0  0  0
    0.5370    2.4900   -0.4020 H   0  0  0  0  0  0
   -0.9400    0.9660   -0.7680 C   0  0  0  0  0  0
   -1.7750    1.6420   -0.5960 H   0  0  0  0  0  0
   -1.1830   -0.3750   -1.1070 C   0  0  0  0  0  0
   -0.0860   -1.2190   -1.3410 C   0  0  0  0  0  0
   -0.2390   -2.2610   -1.6110 H   0  0  0  0  0  0
    1.2200   -0.7330   -1.2350 C   0  0  0  0  0  0
    2.0620   -1.3950   -1.4200 H   0  0  0  0  0  0
  1  2  1  0  0  0
  1  3  1  0  0  0
  1  4  1  0  0  0
  1 28  1  0  0  0
  4  5  1  0  0  0
  4  6  1  0  0  0
  4 10  1  0  0  0
  6  7  1  0  0  0
  6  8  1  0  0  0
  6 35  1  0  0  0
  8  9  1  0  0  0
 10 11  1  0  0  0
 10 12  2  0  0  0
 11 13  2  0  0  0
 11 27  1  0  0  0
 13 14  1  0  0  0
 13 16  1  0  0  0
 14 15  1  0  0  0
 16 17  1  0  0  0
 16 22  2  0  0  0
 17 18  1  0  0  0
 18 19  1  0  0  0
 18 20  1  0  0  0
 18 21  1  0  0  0
 22 23  1  0  0  0
 22 25  1  0  0  0
 23 24  1  0  0  0
 25 26  1  0  0  0
 25 27  2  0  0  0
 27 28  1  0  0  0
 29 30  1  0  0  0
 29 31  2  0  0  0
 29 38  1  0  0  0
 31 32  1  0  0  0
 31 33  1  0  0  0
 33 34  1  0  0  0
 33 35  2  0  0  0
 35 36  1  0  0  0
 36 37  1  0  0  0
 36 38  2  0  0  0
 38 39  1  0  0  0
M  END
> <s_m_entry_id>
26

> <s_m_entry_name>
ConMedNP_leadlike.26

> <i_qp_#stars>
0

> <i_qp_#amine>
0

> <i_qp_#amidine>
0

> <i_qp_#acid>
0

> <i_qp_#amide>
0

> <i_qp_#rotor>
6

> <i_qp_#rtvFG>
0

> <i_qp_CNS>
-1

> <r_qp_mol_MW>
   316.310

> <r_qp_dipole>
     7.494

> <r_qp_SASA>
   522.552

> <r_qp_FOSA>
   133.214

> <r_qp_FISA>
   136.701

> <r_qp_PISA>
   252.637

> <r_qp_WPSA>
     0.000

> <r_qp_volume>
   925.319

> <r_qp_donorHB>
     1.000

> <r_qp_accptHB>
     4.700

> <r_qp_dip^2/V>
   0.0606980

> <r_qp_ACxDN^.5/SA>
   0.0089940

> <r_qp_glob>
   0.8788140

> <r_qp_QPpolrz>
    29.437

> <r_qp_QPlogPC16>
     9.876

> <r_qp_QPlogPoct>
    14.407

> <r_qp_QPlogPw>
     8.395

> <r_qp_QPlogPo/w>
     2.492

> <r_qp_QPlogS>
    -3.179

> <r_qp_CIQPlogS>
    -4.598

> <r_qp_QPlogHERG>
    -4.698

> <r_qp_QPPCaco>
   500.689

> <r_qp_QPlogBB>
    -0.978

> <r_qp_QPPMDCK>
   234.217

> <r_qp_QPlogKp>
    -2.573

> <r_qp_IP(eV)>
     9.028

> <r_qp_EA(eV)>
     0.661

> <i_qp_#metab>
6

> <r_qp_QPlogKhsa>
    -0.002

> <i_qp_HumanOralAbsorption>
3

> <r_qp_PercentHumanOralAbsorption>
    89.853

> <r_qp_SAfluorine>
     0.000

> <r_qp_SAamideO>
     0.000

> <r_qp_PSA>
    95.454

> <i_qp_#NandO>
6

> <i_qp_RuleOfFive>
0

> <i_qp_RuleOfThree>
0

> <i_qp_#ringatoms>
16

> <i_qp_#in34>
0

> <i_qp_#in56>
16

> <i_qp_#noncon>
2

> <i_qp_#nonHatm>
23

> <r_qp_Jm>
0.559681

$$$$
ETS_UY_027
                    3D
 Structure written by MMmdl.
 30 32  0  0  1  0            999 V2000
    1.5220    0.5730    0.0780 C   0  0  0  0  0  0
    0.4850    1.4340   -0.2970 C   0  0  0  0  0  0
    0.7040    2.4010   -0.7440 H   0  0  0  0  0  0
   -0.8420    1.0510   -0.0970 C   0  0  0  0  0  0
   -1.6490    1.7200   -0.3880 H   0  0  0  0  0  0
   -1.1340   -0.1880    0.4760 C   0  0  0  0  0  0
   -2.1720   -0.4700    0.6250 H   0  0  0  0  0  0
   -0.0900   -1.0380    0.8460 C   0  0  0  0  0  0
   -0.3590   -2.2560    1.4090 O   0  0  0  0  0  0
   -1.3200   -2.3700    1.4800 H   0  0  0  0  0  0
    1.2430   -0.6630    0.6500 C   0  0  0  0  0  0
    2.2140   -1.5490    1.0370 O   0  0  0  0  0  0
    3.5300   -1.2030    0.8540 C   0  0  0  0  0  0
    3.9570    0.0000    0.2950 C   0  0  0  0  0  0
    2.9250    0.9590   -0.1250 C   0  0  0  0  0  0
    3.1790    2.0470   -0.6280 O   0  0  0  0  0  0
    4.4600   -2.1600    1.2760 C   0  0  0  0  0  0
    4.0930   -3.0880    1.7080 H   0  0  0  0  0  0
    5.8310   -1.9230    1.1420 C   0  0  0  0  0  0
    6.2800   -0.7240    0.5840 C   0  0  0  0  0  0
    5.3280    0.2290    0.1650 C   0  0  0  0  0  0
    5.8090    1.3940   -0.3780 O   0  0  0  0  0  0
    6.7840    1.3100   -0.3580 H   0  0  0  0  0  0
    6.7020   -2.8860    1.5670 O   0  0  0  0  0  0
    6.2080   -3.6440    1.9240 H   0  0  0  0  0  0
    8.6280   -1.1810    0.7530 C   0  0  0  0  0  0
    9.5710   -0.6820    0.5070 H   0  0  0  0  0  0
    8.6290   -1.3570    1.8330 H   0  0  0  0  0  0
    8.6010   -2.1150    0.1820 H   0  0  0  0  0  0
    7.5730   -0.3110    0.3710 O   0  0  0  0  0  0
  1  2  2  0  0  0
  1 11  1  0  0  0
  1 15  1  0  0  0
  2  3  1  0  0  0
  2  4  1  0  0  0
  4  5  1  0  0  0
  4  6  2  0  0  0
  6  7  1  0  0  0
  6  8  1  0  0  0
  8  9  1  0  0  0
  8 11  2  0  0  0
  9 10  1  0  0  0
 11 12  1  0  0  0
 12 13  1  0  0  0
 13 14  2  0  0  0
 13 17  1  0  0  0
 14 15  1  0  0  0
 14 21  1  0  0  0
 15 16  2  0  0  0
 17 18  1  0  0  0
 17 19  2  0  0  0
 19 20  1  0  0  0
 19 24  1  0  0  0
 20 21  2  0  0  0
 20 30  1  0  0  0
 21 22  1  0  0  0
 22 23  1  0  0  0
 24 25  1  0  0  0
 26 27  1  0  0  0
 26 28  1  0  0  0
 26 29  1  0  0  0
 26 30  1  0  0  0
M  END
> <s_m_entry_id>
27

> <s_m_entry_name>
ConMedNP_leadlike.27

> <i_qp_#stars>
0

> <i_qp_#amine>
0

> <i_qp_#amidine>
0

> <i_qp_#acid>
0

> <i_qp_#amide>
0

> <i_qp_#rotor>
4

> <i_qp_#rtvFG>
0

> <i_qp_CNS>
-2

> <r_qp_mol_MW>
   274.229

> <r_qp_dipole>
     5.148

> <r_qp_SASA>
   466.604

> <r_qp_FOSA>
    87.819

> <r_qp_FISA>
   165.897

> <r_qp_PISA>
   212.887

> <r_qp_WPSA>
     0.000

> <r_qp_volume>
   785.840

> <r_qp_donorHB>
     2.000

> <r_qp_accptHB>
     4.500

> <r_qp_dip^2/V>
   0.0337260

> <r_qp_ACxDN^.5/SA>
   0.0136390

> <r_qp_glob>
   0.8826180

> <r_qp_QPpolrz>
    24.760

> <r_qp_QPlogPC16>
     8.684

> <r_qp_QPlogPoct>
    13.870

> <r_qp_QPlogPw>
     9.898

> <r_qp_QPlogPo/w>
     1.337

> <r_qp_QPlogS>
    -2.612

> <r_qp_CIQPlogS>
    -3.806

> <r_qp_QPlogHERG>
    -4.447

> <r_qp_QPPCaco>
   264.665

> <r_qp_QPlogBB>
    -1.097

> <r_qp_QPPMDCK>
   117.585

> <r_qp_QPlogKp>
    -3.443

> <r_qp_IP(eV)>
     8.720

> <r_qp_EA(eV)>
     0.642

> <i_qp_#metab>
4

> <r_qp_QPlogKhsa>
    -0.252

> <i_qp_HumanOralAbsorption>
3

> <r_qp_PercentHumanOralAbsorption>
    78.134

> <r_qp_SAfluorine>
     0.000

> <r_qp_SAamideO>
     0.000

> <r_qp_PSA>
   100.008

> <i_qp_#NandO>
6

> <i_qp_RuleOfFive>
0

> <i_qp_RuleOfThree>
0

> <i_qp_#ringatoms>
14

> <i_qp_#in34>
0

> <i_qp_#in56>
14

> <i_qp_#noncon>
0

> <i_qp_#nonHatm>
20

> <r_qp_Jm>
0.241557

$$$$
OTH_AS_004_1
                    3D
 Structure written by MMmdl.
 47 49  0  0  1  0            999 V2000
    1.3140    1.5350   -0.1730 C   0  0  0  0  0  0
    0.2290    2.4140   -0.2080 C   0  0  0  0  0  0
   -1.0750    1.9320   -0.4080 C   0  0  0  0  0  0
   -2.2410    2.8990   -0.4800 C   0  0  0  0  0  0
   -2.4300    3.4550   -1.8670 C   0  0  0  0  0  0
   -1.6210    4.1140   -2.1830 H   0  0  0  0  0  0
   -3.4510    3.2480   -2.7220 C   0  0  0  0  0  0
   -4.6440    2.3740   -2.4570 C   0  0  0  0  0  0
   -4.6460    1.9190   -1.4650 H   0  0  0  0  0  0
   -4.6840    1.5610   -3.1900 H   0  0  0  0  0  0
   -5.5650    2.9600   -2.5450 H   0  0  0  0  0  0
   -3.4550    3.9040   -4.0780 C   0  0  0  0  0  0
   -3.4770    3.1450   -4.8660 H   0  0  0  0  0  0
   -2.5700    4.5280   -4.2430 H   0  0  0  0  0  0
   -4.3370    4.5440   -4.1860 H   0  0  0  0  0  0
   -2.0680    3.7370    0.2080 H   0  0  0  0  0  0
   -3.1460    2.4270   -0.0880 H   0  0  0  0  0  0
   -1.2690    0.5440   -0.5840 C   0  0  0  0  0  0
    0.4200    3.7670   -0.0520 O   0  0  0  0  0  0
   -2.5640    0.1370   -0.7830 O   0  0  0  0  0  0
   -2.7880   -1.2390   -1.0610 C   0  0  0  0  0  0
   -2.5150   -1.8630   -0.2040 H   0  0  0  0  0  0
   -2.2590   -1.5530   -1.9670 H   0  0  0  0  0  0
   -3.8600   -1.3720   -1.2400 H   0  0  0  0  0  0
    1.3900    3.9170    0.0800 H   0  0  0  0  0  0
   -0.1690   -0.3250   -0.5420 C   0  0  0  0  0  0
   -0.2820   -1.3980   -0.6660 H   0  0  0  0  0  0
    1.1180    0.1750   -0.3380 C   0  0  0  0  0  0
    2.1480   -0.7300   -0.3120 O   0  0  0  0  0  0
    3.4370   -0.2580   -0.1170 C   0  0  0  0  0  0
    3.7600    1.0360    0.0490 C   0  0  0  0  0  0
    2.6740    2.0300    0.0340 C   0  0  0  0  0  0
    2.8530    3.2360    0.1890 O   0  0  0  0  0  0
    4.4740   -1.3510   -0.0900 C   0  0  0  0  0  0
    4.6040   -1.7180   -1.1160 H   0  0  0  0  0  0
    4.0950   -2.1850    0.5140 H   0  0  0  0  0  0
    5.8330   -0.9020    0.4690 C   0  0  2  0  0  0
    6.5820   -1.6510    0.1860 H   0  0  0  0  0  0
    5.7640   -0.8830    1.8960 O   0  0  0  0  0  0
    6.2340    0.4790   -0.0660 C   0  0  1  0  0  0
    7.1750    0.8060    0.3910 H   0  0  0  0  0  0
    6.4400    0.4240   -1.4780 O   0  0  0  0  0  0
    7.2260   -0.1240   -1.6460 H   0  0  0  0  0  0
    6.6620   -0.7350    2.2400 H   0  0  0  0  0  0
    5.1630    1.5370    0.2420 C   0  0  0  0  0  0
    5.3310    2.4100   -0.4000 H   0  0  0  0  0  0
    5.2660    1.8640    1.2840 H   0  0  0  0  0  0
  1  2  2  0  0  0
  1 28  1  0  0  0
  1 32  1  0  0  0
  2  3  1  0  0  0
  2 19  1  0  0  0
  3  4  1  0  0  0
  3 18  2  0  0  0
  4  5  1  0  0  0
  4 16  1  0  0  0
  4 17  1  0  0  0
  5  6  1  0  0  0
  5  7  2  0  0  0
  7  8  1  0  0  0
  7 12  1  0  0  0
  8  9  1  0  0  0
  8 10  1  0  0  0
  8 11  1  0  0  0
 12 13  1  0  0  0
 12 14  1  0  0  0
 12 15  1  0  0  0
 18 20  1  0  0  0
 18 26  1  0  0  0
 19 25  1  0  0  0
 20 21  1  0  0  0
 21 22  1  0  0  0
 21 23  1  0  0  0
 21 24  1  0  0  0
 26 27  1  0  0  0
 26 28  2  0  0  0
 28 29  1  0  0  0
 29 30  1  0  0  0
 30 31  2  0  0  0
 30 34  1  0  0  0
 31 32  1  0  0  0
 31 45  1  0  0  0
 32 33  2  0  0  0
 34 35  1  0  0  0
 34 36  1  0  0  0
 34 37  1  0  0  0
 37 38  1  0  0  0
 37 39  1  0  0  0
 37 40  1  0  0  0
 39 44  1  0  0  0
 40 41  1  0  0  0
 40 42  1  0  0  0
 40 45  1  0  0  0
 42 43  1  0  0  0
 45 46  1  0  0  0
 45 47  1  0  0  0
M  END
> <s_m_entry_id>
28

> <s_m_entry_name>
ConMedNP_leadlike.28

> <i_qp_#stars>
1

> <i_qp_#amine>
0

> <i_qp_#amidine>
0

> <i_qp_#acid>
0

> <i_qp_#amide>
0

> <i_qp_#rotor>
6

> <i_qp_#rtvFG>
0

> <i_qp_CNS>
-2

> <r_qp_mol_MW>
   346.379

> <r_qp_dipole>
     8.150

> <r_qp_SASA>
   611.152

> <r_qp_FOSA>
   393.808

> <r_qp_FISA>
   149.338

> <r_qp_PISA>
    68.006

> <r_qp_WPSA>
     0.000

> <r_qp_volume>
  1080.569

> <r_qp_donorHB>
     2.000

> <r_qp_accptHB>
     6.400

> <r_qp_dip^2/V>
   0.0614700

> <r_qp_ACxDN^.5/SA>
   0.0148100

> <r_qp_glob>
   0.8332660

> <r_qp_QPpolrz>
    33.887

> <r_qp_QPlogPC16>
    10.227

> <r_qp_QPlogPoct>
    18.006

> <r_qp_QPlogPw>
    10.578

> <r_qp_QPlogPo/w>
     2.331

> <r_qp_QPlogS>
    -4.148

> <r_qp_CIQPlogS>
    -4.269

> <r_qp_QPlogHERG>
    -4.554

> <r_qp_QPPCaco>
   379.950

> <r_qp_QPlogBB>
    -1.232

> <r_qp_QPPMDCK>
   173.814

> <r_qp_QPlogKp>
    -3.456

> <r_qp_IP(eV)>
     8.904

> <r_qp_EA(eV)>
     0.497

> <i_qp_#metab>
9

> <r_qp_QPlogKhsa>
     0.061

> <i_qp_HumanOralAbsorption>
3

> <r_qp_PercentHumanOralAbsorption>
    86.767

> <r_qp_SAfluorine>
     0.000

> <r_qp_SAamideO>
     0.000

> <r_qp_PSA>
    98.816

> <i_qp_#NandO>
6

> <i_qp_RuleOfFive>
0

> <i_qp_RuleOfThree>
1

> <i_qp_#ringatoms>
14

> <i_qp_#in34>
0

> <i_qp_#in56>
14

> <i_qp_#noncon>
4

> <i_qp_#nonHatm>
25

> <r_qp_Jm>
0.00862

$$$$
ZTF_UY_132_1
                    3D
 Structure written by MMmdl.
 39 41  0  0  1  0            999 V2000
    0.7940    0.7100   -0.9920 C   0  0  1  0  0  0
    1.5400    0.3840   -2.1650 O   0  0  0  0  0  0
    1.5410    1.1680   -2.7410 H   0  0  0  0  0  0
    1.2890    1.5770   -0.5380 H   0  0  0  0  0  0
   -0.6230    1.0860   -1.4110 C   0  0  0  0  0  0
   -1.6620    0.8450   -0.3210 C   0  0  2  0  0  0
   -1.5840    1.6430    0.4300 H   0  0  0  0  0  0
   -1.5920   -0.5540    0.3690 C   0  0  2  0  0  0
   -1.6430   -0.3080    1.7850 O   0  0  0  0  0  0
   -1.8790   -1.1470    2.2230 H   0  0  0  0  0  0
   -0.8980    0.5710   -2.3400 H   0  0  0  0  0  0
   -0.6330    2.1470   -1.7000 H   0  0  0  0  0  0
   -0.4740   -2.1440   -1.3460 C   0  0  0  0  0  0
   -0.7920   -1.4970   -2.1650 H   0  0  0  0  0  0
   -1.2070   -2.9560   -1.2830 H   0  0  0  0  0  0
    0.4790   -2.5970   -1.6400 H   0  0  0  0  0  0
   -0.3380   -1.4080    0.0070 C   0  0  0  0  0  0
   -0.0550   -2.5010    1.0690 C   0  0  0  0  0  0
   -0.9100   -3.1740    1.1900 H   0  0  0  0  0  0
    0.1770   -2.0700    2.0490 H   0  0  0  0  0  0
    0.8060   -3.1150    0.7800 H   0  0  0  0  0  0
    0.8920   -0.4630   -0.0110 C   0  0  0  0  0  0
    1.8060   -1.0390   -0.2060 H   0  0  0  0  0  0
    1.0090   -0.0410    0.9970 H   0  0  0  0  0  0
   -3.0550    0.8780   -0.9060 C   0  0  0  0  0  0
   -3.7510   -0.2890   -0.7160 C   0  0  0  0  0  0
   -2.9370   -1.2100    0.0360 C   0  0  0  0  0  0
   -3.3100   -2.3120    0.4050 O   0  0  0  0  0  0
   -3.5520    1.9390   -1.5600 N   0  0  0  0  0  0
   -4.8020    1.7890   -2.0320 C   0  0  0  0  0  0
   -5.3540    2.8400   -2.7110 N   0  0  0  0  0  0
   -6.2880    2.7360   -3.0710 H   0  0  0  0  0  0
   -4.8070    3.6770   -2.8230 H   0  0  0  0  0  0
   -5.5520    0.6740   -1.8900 N   0  0  0  0  0  0
   -5.0160   -0.3760   -1.2200 C   0  0  0  0  0  0
   -5.8630   -1.5980   -1.0640 C   0  0  0  0  0  0
   -6.8330   -1.4620   -1.5530 H   0  0  0  0  0  0
   -6.0470   -1.8030   -0.0050 H   0  0  0  0  0  0
   -5.3740   -2.4630   -1.5230 H   0  0  0  0  0  0
  1  2  1  0  0  0
  1  4  1  0  0  0
  1  5  1  0  0  0
  1 22  1  0  0  0
  2  3  1  0  0  0
  5  6  1  0  0  0
  5 11  1  0  0  0
  5 12  1  0  0  0
  6  7  1  0  0  0
  6  8  1  0  0  0
  6 25  1  0  0  0
  8  9  1  0  0  0
  8 17  1  0  0  0
  8 27  1  0  0  0
  9 10  1  0  0  0
 13 14  1  0  0  0
 13 15  1  0  0  0
 13 16  1  0  0  0
 13 17  1  0  0  0
 17 18  1  0  0  0
 17 22  1  0  0  0
 18 19  1  0  0  0
 18 20  1  0  0  0
 18 21  1  0  0  0
 22 23  1  0  0  0
 22 24  1  0  0  0
 25 26  2  0  0  0
 25 29  1  0  0  0
 26 27  1  0  0  0
 26 35  1  0  0  0
 27 28  2  0  0  0
 29 30  2  0  0  0
 30 31  1  0  0  0
 30 34  1  0  0  0
 31 32  1  0  0  0
 31 33  1  0  0  0
 34 35  2  0  0  0
 35 36  1  0  0  0
 36 37  1  0  0  0
 36 38  1  0  0  0
 36 39  1  0  0  0
M  END
> <s_m_entry_id>
29

> <s_m_entry_name>
ConMedNP_leadlike.29

> <i_qp_#stars>
0

> <i_qp_#amine>
0

> <i_qp_#amidine>
0

> <i_qp_#acid>
0

> <i_qp_#amide>
0

> <i_qp_#rotor>
3

> <i_qp_#rtvFG>
0

> <i_qp_CNS>
-2

> <r_qp_mol_MW>
   277.322

> <r_qp_dipole>
     4.414

> <r_qp_SASA>
   483.508

> <r_qp_FOSA>
   276.004

> <r_qp_FISA>
   185.389

> <r_qp_PISA>
    22.115

> <r_qp_WPSA>
     0.000

> <r_qp_volume>
   860.286

> <r_qp_donorHB>
     4.000

> <r_qp_accptHB>
     6.950

> <r_qp_dip^2/V>
   0.0226500

> <r_qp_ACxDN^.5/SA>
   0.0287480

> <r_qp_glob>
   0.9047380

> <r_qp_QPpolrz>
    26.560

> <r_qp_QPlogPC16>
     8.804

> <r_qp_QPlogPoct>
    18.477

> <r_qp_QPlogPw>
    14.337

> <r_qp_QPlogPo/w>
     0.341

> <r_qp_QPlogS>
    -2.520

> <r_qp_CIQPlogS>
    -2.535

> <r_qp_QPlogHERG>
    -3.179

> <r_qp_QPPCaco>
   172.923

> <r_qp_QPlogBB>
    -1.127

> <r_qp_QPPMDCK>
    74.226

> <r_qp_QPlogKp>
    -4.570

> <r_qp_IP(eV)>
     9.140

> <r_qp_EA(eV)>
     0.588

> <i_qp_#metab>
4

> <r_qp_QPlogKhsa>
    -0.363

> <i_qp_HumanOralAbsorption>
3

> <r_qp_PercentHumanOralAbsorption>
    68.998

> <r_qp_SAfluorine>
     0.000

> <r_qp_SAamideO>
     0.000

> <r_qp_PSA>
   109.833

> <i_qp_#NandO>
6

> <i_qp_RuleOfFive>
0

> <i_qp_RuleOfThree>
0

> <i_qp_#ringatoms>
13

> <i_qp_#in34>
0

> <i_qp_#in56>
13

> <i_qp_#noncon>
6

> <i_qp_#nonHatm>
20

> <r_qp_Jm>
0.022551

$$$$
PTA_UDS_309
                    3D
 Structure written by MMmdl.
 53 53  0  0  1  0            999 V2000
    1.1800    0.2060    0.2920 C   0  0  0  0  0  0
    2.6640    0.4130    0.4510 C   0  0  0  0  0  0
    3.1660    0.1120   -0.4770 H   0  0  0  0  0  0
    3.0490   -0.1940    1.2790 H   0  0  0  0  0  0
    2.9160    1.7970    0.7240 O   0  0  0  0  0  0
    0.4660    0.9110   -0.6890 C   0  0  0  0  0  0
    0.9770    1.6240   -1.3310 H   0  0  0  0  0  0
   -0.9060    0.7060   -0.8540 C   0  0  0  0  0  0
   -1.4500    1.2580   -1.6150 H   0  0  0  0  0  0
   -1.5770   -0.2080   -0.0430 C   0  0  0  0  0  0
   -2.6440   -0.3680   -0.1710 H   0  0  0  0  0  0
   -0.8780   -0.9170    0.9330 C   0  0  0  0  0  0
   -1.4010   -1.6310    1.5640 H   0  0  0  0  0  0
    0.4940   -0.7120    1.1000 C   0  0  0  0  0  0
    1.0220   -1.2760    1.8650 H   0  0  0  0  0  0
    4.2310    2.1010    0.8570 C   0  0  0  0  0  0
    4.3600    3.4350    1.1100 N   0  0  0  0  0  0
    5.6500    4.0900    1.3000 C   0  0  1  0  0  0
    6.1770    4.6160   -0.0450 C   0  0  0  0  0  0
    7.7050    4.8340   -0.0900 C   0  0  0  0  0  0
    8.1270    5.2100   -1.5140 C   0  0  0  0  0  0
    7.8290    4.4350   -2.2270 H   0  0  0  0  0  0
    9.2150    5.3210   -1.5810 H   0  0  0  0  0  0
    7.6700    6.1550   -1.8270 H   0  0  0  0  0  0
    8.2000    3.8880    0.1640 H   0  0  0  0  0  0
    8.1920    5.9030    0.8870 C   0  0  0  0  0  0
    9.2580    6.1110    0.7370 H   0  0  0  0  0  0
    8.0780    5.5750    1.9230 H   0  0  0  0  0  0
    7.6440    6.8420    0.7570 H   0  0  0  0  0  0
    5.6640    5.5460   -0.3230 H   0  0  0  0  0  0
    5.9240    3.8890   -0.8290 H   0  0  0  0  0  0
    6.3500    3.3610    1.7220 H   0  0  0  0  0  0
    3.5060    3.9800    1.1560 H   0  0  0  0  0  0
    5.1530    1.3040    0.7640 O   0  0  0  0  0  0
    5.3730    5.2230    2.2980 C   0  0  0  0  0  0
    5.8440    4.9750    3.5710 N   0  0  0  0  0  0
    5.6450    5.8910    4.6840 C   0  0  1  0  0  0
    4.4390    5.5210    5.5520 C   0  0  0  0  0  0
    3.0990    5.7150    4.8410 C   0  0  0  0  0  0
    1.9290    5.4340    5.7720 C   0  0  0  0  0  0
    0.9820    5.5740    5.2430 H   0  0  0  0  0  0
    1.9410    6.1110    6.6320 H   0  0  0  0  0  0
    1.9620    4.4050    6.1430 H   0  0  0  0  0  0
    3.0270    5.0440    3.9780 H   0  0  0  0  0  0
    3.0200    6.7420    4.4660 H   0  0  0  0  0  0
    4.4520    6.1350    6.4620 H   0  0  0  0  0  0
    4.5250    4.4770    5.8840 H   0  0  0  0  0  0
    5.5580    6.9140    4.3000 H   0  0  0  0  0  0
    6.3690    4.1260    3.7690 H   0  0  0  0  0  0
    4.7090    6.2150    2.0050 O   0  0  0  0  0  0
    6.9040    5.8220    5.5350 C   0  0  0  0  0  0
    7.0720    6.6840    6.2020 H   0  0  0  0  0  0
    7.6710    4.8600    5.5410 O   0  0  0  0  0  0
  1  2  1  0  0  0
  1  6  2  0  0  0
  1 14  1  0  0  0
  2  3  1  0  0  0
  2  4  1  0  0  0
  2  5  1  0  0  0
  5 16  1  0  0  0
  6  7  1  0  0  0
  6  8  1  0  0  0
  8  9  1  0  0  0
  8 10  2  0  0  0
 10 11  1  0  0  0
 10 12  1  0  0  0
 12 13  1  0  0  0
 12 14  2  0  0  0
 14 15  1  0  0  0
 16 17  1  0  0  0
 16 34  2  0  0  0
 17 18  1  0  0  0
 17 33  1  0  0  0
 18 19  1  0  0  0
 18 32  1  0  0  0
 18 35  1  0  0  0
 19 20  1  0  0  0
 19 30  1  0  0  0
 19 31  1  0  0  0
 20 21  1  0  0  0
 20 25  1  0  0  0
 20 26  1  0  0  0
 21 22  1  0  0  0
 21 23  1  0  0  0
 21 24  1  0  0  0
 26 27  1  0  0  0
 26 28  1  0  0  0
 26 29  1  0  0  0
 35 36  1  0  0  0
 35 50  2  0  0  0
 36 37  1  0  0  0
 36 49  1  0  0  0
 37 38  1  0  0  0
 37 48  1  0  0  0
 37 51  1  0  0  0
 38 39  1  0  0  0
 38 46  1  0  0  0
 38 47  1  0  0  0
 39 40  1  0  0  0
 39 44  1  0  0  0
 39 45  1  0  0  0
 40 41  1  0  0  0
 40 42  1  0  0  0
 40 43  1  0  0  0
 51 52  1  0  0  0
 51 53  2  0  0  0
M  END
> <s_m_entry_id>
30

> <s_m_entry_name>
ConMedNP_leadlike.30

> <i_qp_#stars>
0

> <i_qp_#amine>
0

> <i_qp_#amidine>
0

> <i_qp_#acid>
0

> <i_qp_#amide>
1

> <i_qp_#rotor>
10

> <i_qp_#rtvFG>
0

> <i_qp_CNS>
-2

> <r_qp_mol_MW>
   348.441

> <r_qp_dipole>
     3.486

> <r_qp_SASA>
   710.661

> <r_qp_FOSA>
   381.360

> <r_qp_FISA>
   127.864

> <r_qp_PISA>
   201.437

> <r_qp_WPSA>
     0.000

> <r_qp_volume>
  1249.420

> <r_qp_donorHB>
     0.500

> <r_qp_accptHB>
     5.500

> <r_qp_dip^2/V>
   0.0097280

> <r_qp_ACxDN^.5/SA>
   0.0054720

> <r_qp_glob>
   0.7894200

> <r_qp_QPpolrz>
    39.351

> <r_qp_QPlogPC16>
    12.323

> <r_qp_QPlogPoct>
    16.389

> <r_qp_QPlogPw>
     9.128

> <r_qp_QPlogPo/w>
     3.586

> <r_qp_QPlogS>
    -4.845

> <r_qp_CIQPlogS>
    -3.811

> <r_qp_QPlogHERG>
    -4.526

> <r_qp_QPPCaco>
   417.297

> <r_qp_QPlogBB>
    -1.407

> <r_qp_QPPMDCK>
   288.534

> <r_qp_QPlogKp>
    -2.206

> <r_qp_IP(eV)>
     9.725

> <r_qp_EA(eV)>
    -0.062

> <i_qp_#metab>
3

> <r_qp_QPlogKhsa>
     0.173

> <i_qp_HumanOralAbsorption>
3

> <r_qp_PercentHumanOralAbsorption>
    94.843

> <r_qp_SAfluorine>
     0.000

> <r_qp_SAamideO>
    20.468

> <r_qp_PSA>
   109.653

> <i_qp_#NandO>
6

> <i_qp_RuleOfFive>
0

> <i_qp_RuleOfThree>
0

> <i_qp_#ringatoms>
6

> <i_qp_#in34>
0

> <i_qp_#in56>
6

> <i_qp_#noncon>
0

> <i_qp_#nonHatm>
25

> <r_qp_Jm>
0.030945

$$$$
AN_UY_109
                    3D
 Structure written by MMmdl.
 41 44  0  0  1  0            999 V2000
    1.3930    0.7690    0.3710 C   0  0  0  0  0  0
    0.1500    1.4170    0.3620 C   0  0  0  0  0  0
    0.0970    2.4770    0.1200 H   0  0  0  0  0  0
   -1.0160    0.7040    0.6630 C   0  0  0  0  0  0
   -0.9280   -0.6530    0.9700 C   0  0  0  0  0  0
   -2.0020   -1.4430    1.2790 O   0  0  0  0  0  0
    0.3200   -1.2860    0.9750 C   0  0  0  0  0  0
    0.3820   -2.6220    1.2810 O   0  0  0  0  0  0
   -0.5420   -2.8930    1.4510 H   0  0  0  0  0  0
    1.4870   -0.5830    0.6760 C   0  0  0  0  0  0
    2.6730   -1.2690    0.7000 O   0  0  0  0  0  0
    3.8310   -0.5890    0.4080 C   0  0  0  0  0  0
    3.8900    0.7660    0.0840 C   0  0  0  0  0  0
    2.6210    1.5110    0.0560 C   0  0  0  0  0  0
    2.5440    2.7040   -0.2140 O   0  0  0  0  0  0
    5.0000   -1.3540    0.4520 C   0  0  0  0  0  0
    4.9440   -2.4100    0.7060 H   0  0  0  0  0  0
    6.2410   -0.7780    0.1740 C   0  0  0  0  0  0
    7.3000   -1.6400    0.2540 O   0  0  0  0  0  0
    8.5920   -1.1100   -0.0190 C   0  0  0  0  0  0
    9.3160   -1.9230    0.0880 H   0  0  0  0  0  0
    8.8580   -0.3290    0.7010 H   0  0  0  0  0  0
    8.6560   -0.7390   -1.0480 H   0  0  0  0  0  0
    6.3060    0.5770   -0.1500 C   0  0  0  0  0  0
    7.2580    1.0490   -0.3710 H   0  0  0  0  0  0
    5.1340    1.3450   -0.1950 C   0  0  0  0  0  0
    5.2310    2.6700   -0.5170 O   0  0  0  0  0  0
    6.1560    2.9140   -0.6800 H   0  0  0  0  0  0
   -2.3130    1.3590    0.6590 C   0  0  0  0  0  0
   -2.3910    2.4140    0.4220 H   0  0  0  0  0  0
   -3.3880    0.6220    0.9530 C   0  0  0  0  0  0
   -4.3670    1.0950    0.9540 H   0  0  0  0  0  0
   -3.3200   -0.8510    1.2880 C   0  0  0  0  0  0
   -4.1520   -1.6400    0.2690 C   0  0  0  0  0  0
   -3.7400   -1.5290   -0.7410 H   0  0  0  0  0  0
   -5.1980   -1.3130    0.2510 H   0  0  0  0  0  0
   -4.1300   -2.7130    0.4940 H   0  0  0  0  0  0
   -3.8820   -1.0750    2.6970 C   0  0  0  0  0  0
   -3.8550   -2.1380    2.9640 H   0  0  0  0  0  0
   -4.9150   -0.7230    2.7890 H   0  0  0  0  0  0
   -3.2730   -0.5540    3.4470 H   0  0  0  0  0  0
  1  2  2  0  0  0
  1 10  1  0  0  0
  1 14  1  0  0  0
  2  3  1  0  0  0
  2  4  1  0  0  0
  4  5  2  0  0  0
  4 29  1  0  0  0
  5  6  1  0  0  0
  5  7  1  0  0  0
  6 33  1  0  0  0
  7  8  1  0  0  0
  7 10  2  0  0  0
  8  9  1  0  0  0
 10 11  1  0  0  0
 11 12  1  0  0  0
 12 13  2  0  0  0
 12 16  1  0  0  0
 13 14  1  0  0  0
 13 26  1  0  0  0
 14 15  2  0  0  0
 16 17  1  0  0  0
 16 18  2  0  0  0
 18 19  1  0  0  0
 18 24  1  0  0  0
 19 20  1  0  0  0
 20 21  1  0  0  0
 20 22  1  0  0  0
 20 23  1  0  0  0
 24 25  1  0  0  0
 24 26  2  0  0  0
 26 27  1  0  0  0
 27 28  1  0  0  0
 29 30  1  0  0  0
 29 31  2  0  0  0
 31 32  1  0  0  0
 31 33  1  0  0  0
 33 34  1  0  0  0
 33 38  1  0  0  0
 34 35  1  0  0  0
 34 36  1  0  0  0
 34 37  1  0  0  0
 38 39  1  0  0  0
 38 40  1  0  0  0
 38 41  1  0  0  0
M  END
> <s_m_entry_id>
31

> <s_m_entry_name>
ConMedNP_leadlike.31

> <i_qp_#stars>
1

> <i_qp_#amine>
0

> <i_qp_#amidine>
0

> <i_qp_#acid>
0

> <i_qp_#amide>
0

> <i_qp_#rotor>
3

> <i_qp_#rtvFG>
0

> <i_qp_CNS>
-1

> <r_qp_mol_MW>
   340.332

> <r_qp_dipole>
     0.319

> <r_qp_SASA>
   575.986

> <r_qp_FOSA>
   244.111

> <r_qp_FISA>
   130.570

> <r_qp_PISA>
   201.305

> <r_qp_WPSA>
     0.000

> <r_qp_volume>
  1012.022

> <r_qp_donorHB>
     1.000

> <r_qp_accptHB>
     4.500

> <r_qp_dip^2/V>
   0.0001000

> <r_qp_ACxDN^.5/SA>
   0.0078130

> <r_qp_glob>
   0.8463430

> <r_qp_QPpolrz>
    34.343

> <r_qp_QPlogPC16>
    10.176

> <r_qp_QPlogPoct>
    15.095

> <r_qp_QPlogPw>
     8.598

> <r_qp_QPlogPo/w>
     3.085

> <r_qp_QPlogS>
    -4.667

> <r_qp_CIQPlogS>
    -5.346

> <r_qp_QPlogHERG>
    -4.978

> <r_qp_QPPCaco>
   572.408

> <r_qp_QPlogBB>
    -0.833

> <r_qp_QPPMDCK>
   270.681

> <r_qp_QPlogKp>
    -2.929

> <r_qp_IP(eV)>
     8.792

> <r_qp_EA(eV)>
     0.566

> <i_qp_#metab>
3

> <r_qp_QPlogKhsa>
     0.379

> <i_qp_HumanOralAbsorption>
3

> <r_qp_PercentHumanOralAbsorption>
    94.365

> <r_qp_SAfluorine>
     0.000

> <r_qp_SAamideO>
     0.000

> <r_qp_PSA>
    89.366

> <i_qp_#NandO>
6

> <i_qp_RuleOfFive>
0

> <i_qp_RuleOfThree>
0

> <i_qp_#ringatoms>
18

> <i_qp_#in34>
0

> <i_qp_#in56>
18

> <i_qp_#noncon>
1

> <i_qp_#nonHatm>
25

> <r_qp_Jm>
0.008635

$$$$
BNG_UY_081
                    3D
 Structure written by MMmdl.
 46 47  0  0  1  0            999 V2000
    1.4550    0.8280    0.3460 C   0  0  0  0  0  0
    0.4090    1.6720   -0.0140 C   0  0  0  0  0  0
    0.5240    2.7530    0.0210 H   0  0  0  0  0  0
   -0.8060    1.1300   -0.4320 C   0  0  0  0  0  0
   -1.6020    1.8050   -0.7300 H   0  0  0  0  0  0
   -0.9920   -0.2600   -0.4800 C   0  0  0  0  0  0
   -2.1820   -0.7680   -0.9280 O   0  0  0  0  0  0
   -3.3090   -0.4290   -0.1110 C   0  0  2  0  0  0
   -3.7300   -1.6060    0.5900 O   0  0  0  0  0  0
   -2.9610   -1.8570    1.1590 H   0  0  0  0  0  0
   -4.5080   -0.0220   -1.0140 C   0  0  0  0  0  0
   -4.1530    1.0620   -2.0290 C   0  0  0  0  0  0
   -5.0120    1.2860   -2.6730 H   0  0  0  0  0  0
   -3.3510    0.7350   -2.7000 H   0  0  0  0  0  0
   -3.8450    1.9890   -1.5360 H   0  0  0  0  0  0
   -5.7050    0.4230   -0.1670 C   0  0  0  0  0  0
   -6.0410   -0.3770    0.5030 H   0  0  0  0  0  0
   -6.5640    0.6650   -0.8040 H   0  0  0  0  0  0
   -5.4640    1.3040    0.4370 H   0  0  0  0  0  0
   -4.9270   -1.1840   -1.7520 O   0  0  0  0  0  0
   -4.8270   -1.9250   -1.1180 H   0  0  0  0  0  0
   -3.0970    0.3570    0.6250 H   0  0  0  0  0  0
    0.0600   -1.1390   -0.1660 C   0  0  0  0  0  0
   -0.0760   -2.6610   -0.2190 C   0  0  2  0  0  0
    0.9240   -3.0960   -0.0970 H   0  0  0  0  0  0
   -0.6370   -3.2570   -1.5440 C   0  0  0  0  0  0
   -0.5430   -4.7920   -1.5560 C   0  0  0  0  0  0
   -0.8920   -5.1940   -2.5140 H   0  0  0  0  0  0
   -1.1680   -5.2370   -0.7760 H   0  0  0  0  0  0
    0.4880   -5.1290   -1.4050 H   0  0  0  0  0  0
    0.1100   -2.7200   -2.7730 C   0  0  0  0  0  0
   -0.0280   -1.6410   -2.8920 H   0  0  0  0  0  0
   -0.2610   -3.1920   -3.6890 H   0  0  0  0  0  0
    1.1840   -2.9210   -2.7020 H   0  0  0  0  0  0
   -1.6990   -3.0110   -1.6500 H   0  0  0  0  0  0
    1.2690   -0.5550    0.2660 C   0  0  0  0  0  0
    2.3330   -1.4150    0.6340 O   0  0  0  0  0  0
    3.5670   -0.9330    1.0660 C   0  0  0  0  0  0
    4.4850   -1.6800    1.3770 O   0  0  0  0  0  0
    3.7190    0.5260    1.1320 C   0  0  0  0  0  0
    4.6800    0.8930    1.4710 H   0  0  0  0  0  0
    2.7330    1.3560    0.7960 C   0  0  0  0  0  0
    2.8670    2.4320    0.8520 H   0  0  0  0  0  0
   -0.8550   -3.1700    0.9900 C   0  0  0  0  0  0
   -0.6670   -4.2240    1.2600 H   0  0  0  0  0  0
   -1.6630   -2.5090    1.6420 O   0  0  0  0  0  0
  1  2  2  0  0  0
  1 36  1  0  0  0
  1 42  1  0  0  0
  2  3  1  0  0  0
  2  4  1  0  0  0
  4  5  1  0  0  0
  4  6  2  0  0  0
  6  7  1  0  0  0
  6 23  1  0  0  0
  7  8  1  0  0  0
  8  9  1  0  0  0
  8 11  1  0  0  0
  8 22  1  0  0  0
  9 10  1  0  0  0
 11 12  1  0  0  0
 11 16  1  0  0  0
 11 20  1  0  0  0
 12 13  1  0  0  0
 12 14  1  0  0  0
 12 15  1  0  0  0
 16 17  1  0  0  0
 16 18  1  0  0  0
 16 19  1  0  0  0
 20 21  1  0  0  0
 23 24  1  0  0  0
 23 36  2  0  0  0
 24 25  1  0  0  0
 24 26  1  0  0  0
 24 44  1  0  0  0
 26 27  1  0  0  0
 26 31  1  0  0  0
 26 35  1  0  0  0
 27 28  1  0  0  0
 27 29  1  0  0  0
 27 30  1  0  0  0
 31 32  1  0  0  0
 31 33  1  0  0  0
 31 34  1  0  0  0
 36 37  1  0  0  0
 37 38  1  0  0  0
 38 39  2  0  0  0
 38 40  1  0  0  0
 40 41  1  0  0  0
 40 42  2  0  0  0
 42 43  1  0  0  0
 44 45  1  0  0  0
 44 46  2  0  0  0
M  END
> <s_m_entry_id>
32

> <s_m_entry_name>
ConMedNP_leadlike.32

> <i_qp_#stars>
0

> <i_qp_#amine>
0

> <i_qp_#amidine>
0

> <i_qp_#acid>
0

> <i_qp_#amide>
0

> <i_qp_#rotor>
8

> <i_qp_#rtvFG>
2

> <i_qp_CNS>
-2

> <r_qp_mol_MW>
   334.368

> <r_qp_dipole>
     3.686

> <r_qp_SASA>
   591.179

> <r_qp_FOSA>
   293.464

> <r_qp_FISA>
   161.839

> <r_qp_PISA>
   135.876

> <r_qp_WPSA>
     0.000

> <r_qp_volume>
  1066.789

> <r_qp_donorHB>
     2.000

> <r_qp_accptHB>
     7.700

> <r_qp_dip^2/V>
   0.0127350

> <r_qp_ACxDN^.5/SA>
   0.0184200

> <r_qp_glob>
   0.8540800

> <r_qp_QPpolrz>
    32.700

> <r_qp_QPlogPC16>
    10.704

> <r_qp_QPlogPoct>
    17.799

> <r_qp_QPlogPw>
    11.916

> <r_qp_QPlogPo/w>
     1.761

> <r_qp_QPlogS>
    -3.124

> <r_qp_CIQPlogS>
    -3.589

> <r_qp_QPlogHERG>
    -4.541

> <r_qp_QPPCaco>
   289.188

> <r_qp_QPlogBB>
    -1.398

> <r_qp_QPPMDCK>
   129.405

> <r_qp_QPlogKp>
    -3.255

> <r_qp_IP(eV)>
     9.644

> <r_qp_EA(eV)>
     1.173

> <i_qp_#metab>
2

> <r_qp_QPlogKhsa>
    -0.255

> <i_qp_HumanOralAbsorption>
3

> <r_qp_PercentHumanOralAbsorption>
    81.309

> <r_qp_SAfluorine>
     0.000

> <r_qp_SAamideO>
     0.000

> <r_qp_PSA>
   106.834

> <i_qp_#NandO>
6

> <i_qp_RuleOfFive>
0

> <i_qp_RuleOfThree>
0

> <i_qp_#ringatoms>
10

> <i_qp_#in34>
0

> <i_qp_#in56>
10

> <i_qp_#noncon>
0

> <i_qp_#nonHatm>
24

> <r_qp_Jm>
0.13957

$$$$
PTA_UDS_151
                    3D
 Structure written by MMmdl.
 37 39  0  0  1  0            999 V2000
    1.3960    0.6590   -0.0700 C   0  0  0  0  0  0
    0.1690    1.3160   -0.1520 C   0  0  0  0  0  0
    0.1140    2.3120   -0.5860 H   0  0  0  0  0  0
   -0.9980    0.7040    0.3240 C   0  0  0  0  0  0
   -2.1320    1.4570    0.1860 O   0  0  0  0  0  0
   -3.3460    0.8840    0.6560 C   0  0  0  0  0  0
   -4.1480    1.6060    0.4740 H   0  0  0  0  0  0
   -3.3040    0.6970    1.7340 H   0  0  0  0  0  0
   -3.5900   -0.0300    0.1040 H   0  0  0  0  0  0
   -0.9270   -0.5760    0.8810 C   0  0  0  0  0  0
   -1.8030   -1.0900    1.2620 H   0  0  0  0  0  0
    0.3030   -1.2260    0.9590 C   0  0  0  0  0  0
    0.3260   -2.4790    1.5140 O   0  0  0  0  0  0
    1.2650   -2.7920    1.4930 H   0  0  0  0  0  0
    1.4610   -0.6090    0.4840 C   0  0  0  0  0  0
    2.7560   -1.2800    0.5650 C   0  0  0  0  0  0
    2.8030   -2.4060    1.0580 O   0  0  0  0  0  0
    3.9360   -0.5450    0.0480 C   0  0  0  0  0  0
    5.1640   -1.1670    0.1580 O   0  0  0  0  0  0
    5.8640   -0.5530   -0.1200 H   0  0  0  0  0  0
    3.7310    0.6770   -0.4790 C   0  0  0  0  0  0
    4.8180    1.4980   -1.0360 C   0  0  0  0  0  0
    2.5000    1.3120   -0.5510 O   0  0  0  0  0  0
    5.5100    1.1010   -2.1860 C   0  0  0  0  0  0
    5.2540    0.1750   -2.6980 H   0  0  0  0  0  0
    6.5340    1.9010   -2.7040 C   0  0  0  0  0  0
    7.0630    1.5830   -3.6000 H   0  0  0  0  0  0
    6.8790    3.1080   -2.0910 C   0  0  0  0  0  0
    7.8940    3.7930   -2.7030 O   0  0  0  0  0  0
    8.2750    5.0370   -2.1260 C   0  0  0  0  0  0
    9.0870    5.4510   -2.7320 H   0  0  0  0  0  0
    8.6550    4.8990   -1.1090 H   0  0  0  0  0  0
    7.4460    5.7510   -2.1460 H   0  0  0  0  0  0
    6.1880    3.5110   -0.9480 C   0  0  0  0  0  0
    6.4150    4.4420   -0.4390 H   0  0  0  0  0  0
    5.1620    2.7120   -0.4250 C   0  0  0  0  0  0
    4.6330    3.0480    0.4640 H   0  0  0  0  0  0
  1  2  2  0  0  0
  1 15  1  0  0  0
  1 23  1  0  0  0
  2  3  1  0  0  0
  2  4  1  0  0  0
  4  5  1  0  0  0
  4 10  2  0  0  0
  5  6  1  0  0  0
  6  7  1  0  0  0
  6  8  1  0  0  0
  6  9  1  0  0  0
 10 11  1  0  0  0
 10 12  1  0  0  0
 12 13  1  0  0  0
 12 15  2  0  0  0
 13 14  1  0  0  0
 15 16  1  0  0  0
 16 17  2  0  0  0
 16 18  1  0  0  0
 18 19  1  0  0  0
 18 21  2  0  0  0
 19 20  1  0  0  0
 21 22  1  0  0  0
 21 23  1  0  0  0
 22 24  2  0  0  0
 22 36  1  0  0  0
 24 25  1  0  0  0
 24 26  1  0  0  0
 26 27  1  0  0  0
 26 28  2  0  0  0
 28 29  1  0  0  0
 28 34  1  0  0  0
 29 30  1  0  0  0
 30 31  1  0  0  0
 30 32  1  0  0  0
 30 33  1  0  0  0
 34 35  1  0  0  0
 34 36  2  0  0  0
 36 37  1  0  0  0
M  END
> <s_m_entry_id>
33

> <s_m_entry_name>
ConMedNP_leadlike.33

> <i_qp_#stars>
0

> <i_qp_#amine>
0

> <i_qp_#amidine>
0

> <i_qp_#acid>
0

> <i_qp_#amide>
0

> <i_qp_#rotor>
4

> <i_qp_#rtvFG>
0

> <i_qp_CNS>
-1

> <r_qp_mol_MW>
   314.294

> <r_qp_dipole>
     6.130

> <r_qp_SASA>
   543.828

> <r_qp_FOSA>
   185.321

> <r_qp_FISA>
   127.089

> <r_qp_PISA>
   231.419

> <r_qp_WPSA>
     0.000

> <r_qp_volume>
   939.578

> <r_qp_donorHB>
     1.000

> <r_qp_accptHB>
     4.500

> <r_qp_dip^2/V>
   0.0399930

> <r_qp_ACxDN^.5/SA>
   0.0082750

> <r_qp_glob>
   0.8530840

> <r_qp_QPpolrz>
    31.090

> <r_qp_QPlogPC16>
     9.683

> <r_qp_QPlogPoct>
    14.504

> <r_qp_QPlogPw>
     8.481

> <r_qp_QPlogPo/w>
     2.694

> <r_qp_QPlogS>
    -3.928

> <r_qp_CIQPlogS>
    -4.765

> <r_qp_QPlogHERG>
    -5.013

> <r_qp_QPPCaco>
   617.615

> <r_qp_QPlogBB>
    -0.842

> <r_qp_QPPMDCK>
   293.860

> <r_qp_QPlogKp>
    -2.662

> <r_qp_IP(eV)>
     9.025

> <r_qp_EA(eV)>
     0.732

> <i_qp_#metab>
4

> <r_qp_QPlogKhsa>
     0.146

> <i_qp_HumanOralAbsorption>
3

> <r_qp_PercentHumanOralAbsorption>
    92.666

> <r_qp_SAfluorine>
     0.000

> <r_qp_SAamideO>
     0.000

> <r_qp_PSA>
    90.914

> <i_qp_#NandO>
6

> <i_qp_RuleOfFive>
0

> <i_qp_RuleOfThree>
0

> <i_qp_#ringatoms>
16

> <i_qp_#in34>
0

> <i_qp_#in56>
16

> <i_qp_#noncon>
0

> <i_qp_#nonHatm>
23

> <r_qp_Jm>
0.078337

$$$$
OTH_UD_XX20_1
                    3D
 Structure written by MMmdl.
 37 40  0  0  1  0            999 V2000
    1.3550    0.6250    0.2020 C   0  0  0  0  0  0
    0.0590    1.1060    0.4980 C   0  0  0  0  0  0
   -0.1090    2.1520    0.7400 H   0  0  0  0  0  0
   -1.0290    0.2230    0.4810 C   0  0  0  0  0  0
   -2.0260    0.5930    0.7080 H   0  0  0  0  0  0
   -0.8450   -1.1230    0.1740 C   0  0  0  0  0  0
   -1.7020   -1.7940    0.1660 H   0  0  0  0  0  0
    0.4250   -1.6240   -0.1220 C   0  0  0  0  0  0
    0.5710   -2.6720   -0.3610 H   0  0  0  0  0  0
    1.4990   -0.7260   -0.0990 C   0  0  0  0  0  0
    2.8290   -0.9380   -0.3450 N   0  0  0  0  0  0
    3.2440   -1.8270   -0.5920 H   0  0  0  0  0  0
    3.5690    0.2220   -0.2170 C   0  0  0  0  0  0
    5.0020    0.1860   -0.4420 C   0  0  0  0  0  0
    2.6600    1.2240    0.1280 C   0  0  0  0  0  0
    2.9490    2.6260    0.3740 C   0  0  0  0  0  0
    2.0860    3.2600    0.6360 H   0  0  0  0  0  0
    4.0770    3.1100    0.3040 O   0  0  0  0  0  0
    5.5400   -0.9520   -0.7600 N   0  0  0  0  0  0
    6.9270   -0.9960   -0.9790 C   0  0  0  0  0  0
    7.7390    0.1330   -0.8690 C   0  0  0  0  0  0
    7.0970    1.4020   -0.5080 C   0  0  0  0  0  0
    7.7460    2.4350   -0.3930 O   0  0  0  0  0  0
    5.7370    1.3380   -0.3150 N   0  0  0  0  0  0
    5.2700    2.2160   -0.0630 H   0  0  0  0  0  0
    7.5200   -2.2140   -1.3220 C   0  0  0  0  0  0
    6.8990   -3.1020   -1.4120 H   0  0  0  0  0  0
    8.8980   -2.3090   -1.5510 C   0  0  0  0  0  0
    9.3360   -3.5640   -1.8770 O   0  0  0  0  0  0
   10.7290   -3.7190   -2.1210 C   0  0  0  0  0  0
   10.9100   -4.7700   -2.3660 H   0  0  0  0  0  0
   11.3150   -3.4790   -1.2270 H   0  0  0  0  0  0
   11.0490   -3.1170   -2.9780 H   0  0  0  0  0  0
    9.6940   -1.1670   -1.4350 C   0  0  0  0  0  0
   10.7660   -1.1950   -1.6040 H   0  0  0  0  0  0
    9.1150    0.0580   -1.0930 C   0  0  0  0  0  0
    9.7380    0.9450   -1.0040 H   0  0  0  0  0  0
  1  2  2  0  0  0
  1 10  1  0  0  0
  1 15  1  0  0  0
  2  3  1  0  0  0
  2  4  1  0  0  0
  4  5  1  0  0  0
  4  6  2  0  0  0
  6  7  1  0  0  0
  6  8  1  0  0  0
  8  9  1  0  0  0
  8 10  2  0  0  0
 10 11  1  0  0  0
 11 12  1  0  0  0
 11 13  1  0  0  0
 13 14  1  0  0  0
 13 15  2  0  0  0
 14 19  2  0  0  0
 14 24  1  0  0  0
 15 16  1  0  0  0
 16 17  1  0  0  0
 16 18  2  0  0  0
 19 20  1  0  0  0
 20 21  2  0  0  0
 20 26  1  0  0  0
 21 22  1  0  0  0
 21 36  1  0  0  0
 22 23  2  0  0  0
 22 24  1  0  0  0
 24 25  1  0  0  0
 26 27  1  0  0  0
 26 28  2  0  0  0
 28 29  1  0  0  0
 28 34  1  0  0  0
 29 30  1  0  0  0
 30 31  1  0  0  0
 30 32  1  0  0  0
 30 33  1  0  0  0
 34 35  1  0  0  0
 34 36  2  0  0  0
 36 37  1  0  0  0
M  END
> <s_m_entry_id>
34

> <s_m_entry_name>
ConMedNP_leadlike.34

> <i_qp_#stars>
0

> <i_qp_#amine>
0

> <i_qp_#amidine>
0

> <i_qp_#acid>
0

> <i_qp_#amide>
0

> <i_qp_#rotor>
2

> <i_qp_#rtvFG>
0

> <i_qp_CNS>
-1

> <r_qp_mol_MW>
   319.319

> <r_qp_dipole>
     6.466

> <r_qp_SASA>
   557.032

> <r_qp_FOSA>
   106.003

> <r_qp_FISA>
   144.249

> <r_qp_PISA>
   306.780

> <r_qp_WPSA>
     0.000

> <r_qp_volume>
   962.416

> <r_qp_donorHB>
     1.000

> <r_qp_accptHB>
     5.250

> <r_qp_dip^2/V>
   0.0434490

> <r_qp_ACxDN^.5/SA>
   0.0094250

> <r_qp_glob>
   0.8463050

> <r_qp_QPpolrz>
    34.007

> <r_qp_QPlogPC16>
    10.534

> <r_qp_QPlogPoct>
    16.236

> <r_qp_QPlogPw>
    10.322

> <r_qp_QPlogPo/w>
     2.496

> <r_qp_QPlogS>
    -4.219

> <r_qp_CIQPlogS>
    -4.755

> <r_qp_QPlogHERG>
    -5.482

> <r_qp_QPPCaco>
   424.605

> <r_qp_QPlogBB>
    -0.900

> <r_qp_QPPMDCK>
   195.995

> <r_qp_QPlogKp>
    -2.905

> <r_qp_IP(eV)>
     8.829

> <r_qp_EA(eV)>
     1.390

> <i_qp_#metab>
1

> <r_qp_QPlogKhsa>
     0.147

> <i_qp_HumanOralAbsorption>
3

> <r_qp_PercentHumanOralAbsorption>
    88.597

> <r_qp_SAfluorine>
     0.000

> <r_qp_SAamideO>
     0.000

> <r_qp_PSA>
   101.528

> <i_qp_#NandO>
6

> <i_qp_RuleOfFive>
0

> <i_qp_RuleOfThree>
0

> <i_qp_#ringatoms>
19

> <i_qp_#in34>
0

> <i_qp_#in56>
19

> <i_qp_#noncon>
0

> <i_qp_#nonHatm>
24

> <r_qp_Jm>
0.022906

$$$$
PTA_UDS_362_1
                    3D
 Structure written by MMmdl.
 37 39  0  0  1  0            999 V2000
    1.4020    0.5750   -0.8830 C   0  0  0  0  0  0
    0.2510    1.2780   -1.3030 C   0  0  0  0  0  0
    0.0940    2.7630   -1.0920 C   0  0  0  0  0  0
    1.0150    3.2930   -1.3570 H   0  0  0  0  0  0
   -0.1730    2.9710   -0.0510 H   0  0  0  0  0  0
   -0.6840    3.1930   -1.7300 H   0  0  0  0  0  0
   -0.7880    0.5490   -1.9170 C   0  0  0  0  0  0
   -1.9180    1.2170   -2.3240 O   0  0  0  0  0  0
   -2.9910    0.9890   -1.4090 C   0  0  0  0  0  0
   -3.8120    1.6560   -1.6860 H   0  0  0  0  0  0
   -2.6970    1.2260   -0.3800 H   0  0  0  0  0  0
   -3.3590   -0.0400   -1.4710 H   0  0  0  0  0  0
   -0.6530   -0.8190   -2.1790 C   0  0  0  0  0  0
   -1.6560   -1.4870   -2.8230 O   0  0  0  0  0  0
   -1.3810   -2.4060   -2.9740 H   0  0  0  0  0  0
    0.4990   -1.4940   -1.7980 C   0  0  0  0  0  0
    0.6130   -2.5560   -2.0000 H   0  0  0  0  0  0
    1.5230   -0.7940   -1.1500 C   0  0  0  0  0  0
    2.7400   -1.5280   -0.7730 C   0  0  0  0  0  0
    3.9210   -0.7740   -0.3320 C   0  0  0  0  0  0
    3.8170    0.5860   -0.0510 C   0  0  0  0  0  0
    2.4870    1.2250   -0.1110 C   0  0  0  0  0  0
    2.7800   -2.7500   -0.8580 O   0  0  0  0  0  0
    2.2530    2.2430    0.5290 O   0  0  0  0  0  0
    5.1500   -1.4440   -0.2200 C   0  0  0  0  0  0
    5.1900   -2.5060   -0.4440 H   0  0  0  0  0  0
    6.2910   -0.7430    0.1610 C   0  0  0  0  0  0
    7.5470   -1.2650    0.3050 O   0  0  0  0  0  0
    7.6980   -2.6630    0.0860 C   0  0  0  0  0  0
    8.7480   -2.9160    0.2610 H   0  0  0  0  0  0
    7.4590   -2.9270   -0.9490 H   0  0  0  0  0  0
    7.0930   -3.2410    0.7920 H   0  0  0  0  0  0
    6.1970    0.6270    0.4200 C   0  0  0  0  0  0
    7.0980    1.1670    0.7000 H   0  0  0  0  0  0
    4.9700    1.2880    0.3120 C   0  0  0  0  0  0
    4.9250    2.6340    0.5350 O   0  0  0  0  0  0
    5.7920    2.9520    0.8340 H   0  0  0  0  0  0
  1  2  2  0  0  0
  1 18  1  0  0  0
  1 22  1  0  0  0
  2  3  1  0  0  0
  2  7  1  0  0  0
  3  4  1  0  0  0
  3  5  1  0  0  0
  3  6  1  0  0  0
  7  8  1  0  0  0
  7 13  2  0  0  0
  8  9  1  0  0  0
  9 10  1  0  0  0
  9 11  1  0  0  0
  9 12  1  0  0  0
 13 14  1  0  0  0
 13 16  1  0  0  0
 14 15  1  0  0  0
 16 17  1  0  0  0
 16 18  2  0  0  0
 18 19  1  0  0  0
 19 20  1  0  0  0
 19 23  2  0  0  0
 20 21  2  0  0  0
 20 25  1  0  0  0
 21 22  1  0  0  0
 21 35  1  0  0  0
 22 24  2  0  0  0
 25 26  1  0  0  0
 25 27  2  0  0  0
 27 28  1  0  0  0
 27 33  1  0  0  0
 28 29  1  0  0  0
 29 30  1  0  0  0
 29 31  1  0  0  0
 29 32  1  0  0  0
 33 34  1  0  0  0
 33 35  2  0  0  0
 35 36  1  0  0  0
 36 37  1  0  0  0
M  END
> <s_m_entry_id>
35

> <s_m_entry_name>
ConMedNP_leadlike.35

> <i_qp_#stars>
0

> <i_qp_#amine>
0

> <i_qp_#amidine>
0

> <i_qp_#acid>
0

> <i_qp_#amide>
0

> <i_qp_#rotor>
4

> <i_qp_#rtvFG>
0

> <i_qp_CNS>
-2

> <r_qp_mol_MW>
   314.294

> <r_qp_dipole>
     3.405

> <r_qp_SASA>
   520.616

> <r_qp_FOSA>
   235.566

> <r_qp_FISA>
   154.508

> <r_qp_PISA>
   130.542

> <r_qp_WPSA>
     0.000

> <r_qp_volume>
   913.171

> <r_qp_donorHB>
     1.000

> <r_qp_accptHB>
     6.000

> <r_qp_dip^2/V>
   0.0126940

> <r_qp_ACxDN^.5/SA>
   0.0115250

> <r_qp_glob>
   0.8743440

> <r_qp_QPpolrz>
    29.069

> <r_qp_QPlogPC16>
     9.002

> <r_qp_QPlogPoct>
    14.263

> <r_qp_QPlogPw>
     9.403

> <r_qp_QPlogPo/w>
     1.625

> <r_qp_QPlogS>
    -3.040

> <r_qp_CIQPlogS>
    -4.066

> <r_qp_QPlogHERG>
    -4.188

> <r_qp_QPPCaco>
   339.392

> <r_qp_QPlogBB>
    -1.025

> <r_qp_QPPMDCK>
   153.849

> <r_qp_QPlogKp>
    -3.523

> <r_qp_IP(eV)>
     9.451

> <r_qp_EA(eV)>
     1.354

> <i_qp_#metab>
5

> <r_qp_QPlogKhsa>
    -0.191

> <i_qp_HumanOralAbsorption>
3

> <r_qp_PercentHumanOralAbsorption>
    81.758

> <r_qp_SAfluorine>
     0.000

> <r_qp_SAamideO>
     0.000

> <r_qp_PSA>
   104.832

> <i_qp_#NandO>
6

> <i_qp_RuleOfFive>
0

> <i_qp_RuleOfThree>
0

> <i_qp_#ringatoms>
14

> <i_qp_#in34>
0

> <i_qp_#in56>
14

> <i_qp_#noncon>
0

> <i_qp_#nonHatm>
23

> <r_qp_Jm>
0.085835

$$$$
DPG_UY_008
                    3D
 Structure written by MMmdl.
 42 47  0  0  1  0            999 V2000
    1.4020    0.0640    0.9310 C   0  0  0  0  0  0
    2.2650    0.3130    1.5410 H   0  0  0  0  0  0
    0.2280    0.7770    1.0640 C   0  0  0  0  0  0
    0.0200    1.8110    1.9240 O   0  0  0  0  0  0
   -1.3520    2.1410    1.6260 C   0  0  0  0  0  0
   -1.9470    2.0260    2.5390 H   0  0  0  0  0  0
   -1.3990    3.1880    1.3050 H   0  0  0  0  0  0
   -0.8820    0.4960    0.3050 C   0  0  0  0  0  0
   -1.9290    1.3160    0.5920 O   0  0  0  0  0  0
   -0.8840   -0.5140   -0.6310 C   0  0  0  0  0  0
   -1.7650   -0.7260   -1.2250 H   0  0  0  0  0  0
    0.2910   -1.2570   -0.7880 C   0  0  0  0  0  0
    0.3120   -2.0590   -1.5240 H   0  0  0  0  0  0
    1.4410   -0.9830   -0.0080 C   0  0  0  0  0  0
    2.7240   -1.7720   -0.1960 C   0  0  1  0  0  0
    3.2560   -1.8010    0.7640 H   0  0  0  0  0  0
    2.4160   -3.1580   -0.4900 O   0  0  0  0  0  0
    3.5920   -1.2060   -1.3430 C   0  0  2  0  0  0
    2.9640   -0.7140   -2.0940 H   0  0  0  0  0  0
    3.3930   -3.5420   -1.3740 C   0  0  0  0  0  0
    4.1400   -2.4860   -1.9050 C   0  0  0  0  0  0
    3.5860   -4.8620   -1.7200 C   0  0  0  0  0  0
    2.9740   -5.6420   -1.2800 H   0  0  0  0  0  0
    4.5800   -5.1720   -2.6430 C   0  0  0  0  0  0
    4.7620   -6.2020   -2.9350 H   0  0  0  0  0  0
    5.3290   -4.1160   -3.1950 C   0  0  0  0  0  0
    5.1380   -2.7630   -2.8630 C   0  0  0  0  0  0
    6.0700   -2.0030   -3.6560 C   0  0  0  0  0  0
    6.3360   -0.5290   -3.7450 C   0  0  0  0  0  0
    6.4510   -0.2810   -4.8090 H   0  0  0  0  0  0
    7.3060   -0.3260   -3.2730 H   0  0  0  0  0  0
    5.2850    0.4110   -3.1750 C   0  0  0  0  0  0
    4.2800    0.1480   -3.5140 H   0  0  0  0  0  0
    5.4890    1.4290   -3.5260 H   0  0  0  0  0  0
    5.3530    0.4780   -1.7270 N   0  0  0  0  0  0
    6.0120    1.1260   -1.3080 H   0  0  0  0  0  0
    4.6420   -0.2520   -0.8180 C   0  0  0  0  0  0
    4.8570   -0.0800    0.3820 O   0  0  0  0  0  0
    6.3370   -4.1740   -4.1250 N   0  0  0  0  0  0
    6.6890   -5.0270   -4.5370 H   0  0  0  0  0  0
    6.7860   -2.9200   -4.4080 C   0  0  0  0  0  0
    7.5830   -2.7730   -5.1250 H   0  0  0  0  0  0
  1  2  1  0  0  0
  1  3  2  0  0  0
  1 14  1  0  0  0
  3  4  1  0  0  0
  3  8  1  0  0  0
  4  5  1  0  0  0
  5  6  1  0  0  0
  5  7  1  0  0  0
  5  9  1  0  0  0
  8  9  1  0  0  0
  8 10  2  0  0  0
 10 11  1  0  0  0
 10 12  1  0  0  0
 12 13  1  0  0  0
 12 14  2  0  0  0
 14 15  1  0  0  0
 15 16  1  0  0  0
 15 17  1  0  0  0
 15 18  1  0  0  0
 17 20  1  0  0  0
 18 19  1  0  0  0
 18 21  1  0  0  0
 18 37  1  0  0  0
 20 21  2  0  0  0
 20 22  1  0  0  0
 21 27  1  0  0  0
 22 23  1  0  0  0
 22 24  2  0  0  0
 24 25  1  0  0  0
 24 26  1  0  0  0
 26 27  2  0  0  0
 26 39  1  0  0  0
 27 28  1  0  0  0
 28 29  1  0  0  0
 28 41  2  0  0  0
 29 30  1  0  0  0
 29 31  1  0  0  0
 29 32  1  0  0  0
 32 33  1  0  0  0
 32 34  1  0  0  0
 32 35  1  0  0  0
 35 36  1  0  0  0
 35 37  1  0  0  0
 37 38  2  0  0  0
 39 40  1  0  0  0
 39 41  1  0  0  0
 41 42  1  0  0  0
M  END
> <s_m_entry_id>
36

> <s_m_entry_name>
ConMedNP_leadlike.36

> <i_qp_#stars>
0

> <i_qp_#amine>
0

> <i_qp_#amidine>
0

> <i_qp_#acid>
0

> <i_qp_#amide>
1

> <i_qp_#rotor>
0

> <i_qp_#rtvFG>
1

> <i_qp_CNS>
0

> <r_qp_mol_MW>
   348.357

> <r_qp_dipole>
     8.046

> <r_qp_SASA>
   516.314

> <r_qp_FOSA>
   174.205

> <r_qp_FISA>
    79.671

> <r_qp_PISA>
   262.438

> <r_qp_WPSA>
     0.000

> <r_qp_volume>
   953.739

> <r_qp_donorHB>
     2.000

> <r_qp_accptHB>
     4.750

> <r_qp_dip^2/V>
   0.0678780

> <r_qp_ACxDN^.5/SA>
   0.0130100

> <r_qp_glob>
   0.9075510

> <r_qp_QPpolrz>
    34.521

> <r_qp_QPlogPC16>
    10.188

> <r_qp_QPlogPoct>
    17.793

> <r_qp_QPlogPw>
    12.919

> <r_qp_QPlogPo/w>
     2.312

> <r_qp_QPlogS>
    -3.107

> <r_qp_CIQPlogS>
    -4.623

> <r_qp_QPlogHERG>
    -2.905

> <r_qp_QPPCaco>
  1054.135

> <r_qp_QPlogBB>
    -0.081

> <r_qp_QPPMDCK>
   899.862

> <r_qp_QPlogKp>
    -2.063

> <r_qp_IP(eV)>
     8.245

> <r_qp_EA(eV)>
     0.290

> <i_qp_#metab>
3

> <r_qp_QPlogKhsa>
    -0.011

> <i_qp_HumanOralAbsorption>
3

> <r_qp_PercentHumanOralAbsorption>
    94.585

> <r_qp_SAfluorine>
     0.000

> <r_qp_SAamideO>
    27.322

> <r_qp_PSA>
    79.485

> <i_qp_#NandO>
6

> <i_qp_RuleOfFive>
0

> <i_qp_RuleOfThree>
0

> <i_qp_#ringatoms>
25

> <i_qp_#in34>
0

> <i_qp_#in56>
21

> <i_qp_#noncon>
5

> <i_qp_#nonHatm>
26

> <r_qp_Jm>
2.351937

$$$$
KANZAKIFLAVONE-2
                    3D
 Structure written by MMmdl.
 32 35  0  0  1  0            999 V2000
    1.3760    0.8360   -0.0210 C   0  0  0  0  0  0
    2.6080    1.6420    0.0750 C   0  0  0  0  0  0
    0.2190    1.3320   -0.6450 C   0  0  0  0  0  0
    0.2060    2.3290   -1.0800 H   0  0  0  0  0  0
   -0.9380    0.5500   -0.7360 C   0  0  0  0  0  0
   -1.8170    0.9610   -1.2230 H   0  0  0  0  0  0
   -0.9390   -0.7360   -0.2070 C   0  0  0  0  0  0
   -2.0460   -1.5320   -0.2730 O   0  0  0  0  0  0
   -2.7590   -1.0350   -0.7070 H   0  0  0  0  0  0
    0.1970   -1.2520    0.4050 C   0  0  0  0  0  0
    0.1870   -2.2590    0.8110 H   0  0  0  0  0  0
    1.3510   -0.4700    0.4950 C   0  0  0  0  0  0
    2.2300   -0.8890    0.9800 H   0  0  0  0  0  0
    3.7700    0.9340   -0.1720 O   0  0  0  0  0  0
    4.9720    1.5970   -0.0990 C   0  0  0  0  0  0
    5.0760    2.9660    0.2200 C   0  0  0  0  0  0
    3.8320    3.7010    0.4860 C   0  0  0  0  0  0
    2.5780    2.9390    0.3970 C   0  0  0  0  0  0
    1.6680    3.4850    0.6130 H   0  0  0  0  0  0
    3.7870    4.8900    0.7720 O   0  0  0  0  0  0
    6.1090    0.8230   -0.3640 C   0  0  0  0  0  0
    6.0300   -0.2300   -0.6100 H   0  0  0  0  0  0
    7.3340    1.4460   -0.3020 C   0  0  0  0  0  0
    7.4450    2.7790    0.0070 C   0  0  0  0  0  0
    6.3390    3.5640    0.2730 C   0  0  0  0  0  0
    6.5260    4.8790    0.5730 O   0  0  0  0  0  0
    7.4860    5.0470    0.5450 H   0  0  0  0  0  0
    8.5410    0.8640   -0.5260 O   0  0  0  0  0  0
    9.4290    1.9840   -0.3220 C   0  0  0  0  0  0
   10.0030    2.1490   -1.2410 H   0  0  0  0  0  0
   10.1240    1.7370    0.4890 H   0  0  0  0  0  0
    8.7390    3.2070    0.0180 O   0  0  0  0  0  0
  1  2  1  0  0  0
  1  3  2  0  0  0
  1 12  1  0  0  0
  2 14  1  0  0  0
  2 18  2  0  0  0
  3  4  1  0  0  0
  3  5  1  0  0  0
  5  6  1  0  0  0
  5  7  2  0  0  0
  7  8  1  0  0  0
  7 10  1  0  0  0
  8  9  1  0  0  0
 10 11  1  0  0  0
 10 12  2  0  0  0
 12 13  1  0  0  0
 14 15  1  0  0  0
 15 16  2  0  0  0
 15 21  1  0  0  0
 16 17  1  0  0  0
 16 25  1  0  0  0
 17 18  1  0  0  0
 17 20  2  0  0  0
 18 19  1  0  0  0
 21 22  1  0  0  0
 21 23  2  0  0  0
 23 24  1  0  0  0
 23 28  1  0  0  0
 24 25  2  0  0  0
 24 32  1  0  0  0
 25 26  1  0  0  0
 26 27  1  0  0  0
 28 29  1  0  0  0
 29 30  1  0  0  0
 29 31  1  0  0  0
 29 32  1  0  0  0
M  END
> <s_m_entry_id>
37

> <s_m_entry_name>
ConMedNP_leadlike.37

> <i_qp_#stars>
0

> <i_qp_#amine>
0

> <i_qp_#amidine>
0

> <i_qp_#acid>
0

> <i_qp_#amide>
0

> <i_qp_#rotor>
2

> <i_qp_#rtvFG>
1

> <i_qp_CNS>
-1

> <r_qp_mol_MW>
   298.251

> <r_qp_dipole>
     3.581

> <r_qp_SASA>
   481.302

> <r_qp_FOSA>
    70.818

> <r_qp_FISA>
   145.657

> <r_qp_PISA>
   264.828

> <r_qp_WPSA>
     0.000

> <r_qp_volume>
   831.372

> <r_qp_donorHB>
     1.000

> <r_qp_accptHB>
     4.500

> <r_qp_dip^2/V>
   0.0154290

> <r_qp_ACxDN^.5/SA>
   0.0093500

> <r_qp_glob>
   0.8884040

> <r_qp_QPpolrz>
    28.362

> <r_qp_QPlogPC16>
     9.170

> <r_qp_QPlogPoct>
    13.503

> <r_qp_QPlogPw>
     9.125

> <r_qp_QPlogPo/w>
     1.944

> <r_qp_QPlogS>
    -3.189

> <r_qp_CIQPlogS>
    -4.558

> <r_qp_QPlogHERG>
    -4.601

> <r_qp_QPPCaco>
   411.755

> <r_qp_QPlogBB>
    -0.787

> <r_qp_QPPMDCK>
   189.592

> <r_qp_QPlogKp>
    -3.079

> <r_qp_IP(eV)>
     9.092

> <r_qp_EA(eV)>
     0.695

> <i_qp_#metab>
2

> <r_qp_QPlogKhsa>
    -0.036

> <i_qp_HumanOralAbsorption>
3

> <r_qp_PercentHumanOralAbsorption>
    85.127

> <r_qp_SAfluorine>
     0.000

> <r_qp_SAamideO>
     0.000

> <r_qp_PSA>
    97.187

> <i_qp_#NandO>
6

> <i_qp_RuleOfFive>
0

> <i_qp_RuleOfThree>
0

> <i_qp_#ringatoms>
19

> <i_qp_#in34>
0

> <i_qp_#in56>
19

> <i_qp_#noncon>
1

> <i_qp_#nonHatm>
22

> <r_qp_Jm>
0.160878

$$$$
PTA_UDS_081
                    3D
 Structure written by MMmdl.
 39 41  0  0  1  0            999 V2000
    1.1220    0.6030   -0.4310 C   0  0  0  0  0  0
   -0.1100    1.2500   -0.5550 C   0  0  0  0  0  0
   -0.1590    2.2280   -1.0300 H   0  0  0  0  0  0
   -1.2800    0.6500   -0.0910 C   0  0  0  0  0  0
   -2.4180    1.3840   -0.2870 O   0  0  0  0  0  0
   -3.6410    0.8220    0.1730 C   0  0  0  0  0  0
   -4.4410    1.5330   -0.0550 H   0  0  0  0  0  0
   -3.6250    0.6760    1.2580 H   0  0  0  0  0  0
   -3.8670   -0.1120   -0.3510 H   0  0  0  0  0  0
   -1.2060   -0.6070    0.5100 C   0  0  0  0  0  0
   -2.1010   -1.0990    0.8740 H   0  0  0  0  0  0
    0.0330   -1.2480    0.6550 C   0  0  0  0  0  0
    0.0650   -2.4780    1.2510 O   0  0  0  0  0  0
   -0.8250   -2.7420    1.5350 H   0  0  0  0  0  0
    1.2100   -0.6430    0.1970 C   0  0  0  0  0  0
    2.5560   -1.2390    0.3820 C   0  0  0  0  0  0
    2.7130   -2.3000    0.9810 O   0  0  0  0  0  0
    3.7320   -0.4230   -0.1360 C   0  0  1  0  0  0
    4.9560   -1.2440   -0.5310 C   0  0  0  0  0  0
    3.9780    0.2400    0.7050 H   0  0  0  0  0  0
    3.2620    0.4110   -1.3200 C   0  0  0  0  0  0
    2.9360   -0.2070   -2.1690 H   0  0  0  0  0  0
    4.0760    1.0460   -1.6890 H   0  0  0  0  0  0
    2.1980    1.2830   -0.9370 O   0  0  0  0  0  0
    4.8080   -2.4550   -1.2350 C   0  0  0  0  0  0
    3.8180   -2.8380   -1.4770 H   0  0  0  0  0  0
    5.9210   -3.2010   -1.6240 C   0  0  0  0  0  0
    5.7740   -4.1370   -2.1550 H   0  0  0  0  0  0
    7.1920   -2.7310   -1.3230 C   0  0  0  0  0  0
    8.3100   -3.4270   -1.6830 O   0  0  0  0  0  0
    8.0330   -4.2580   -2.1040 H   0  0  0  0  0  0
    7.3680   -1.5280   -0.6460 C   0  0  0  0  0  0
    8.3840   -1.2050   -0.4480 H   0  0  0  0  0  0
    6.2580   -0.7730   -0.2510 C   0  0  0  0  0  0
    6.3350    0.4350    0.3930 O   0  0  0  0  0  0
    7.6280    0.9190    0.7340 C   0  0  0  0  0  0
    7.5010    1.8700    1.2600 H   0  0  0  0  0  0
    8.2260    1.1130   -0.1630 H   0  0  0  0  0  0
    8.1420    0.2300    1.4130 H   0  0  0  0  0  0
  1  2  2  0  0  0
  1 15  1  0  0  0
  1 24  1  0  0  0
  2  3  1  0  0  0
  2  4  1  0  0  0
  4  5  1  0  0  0
  4 10  2  0  0  0
  5  6  1  0  0  0
  6  7  1  0  0  0
  6  8  1  0  0  0
  6  9  1  0  0  0
 10 11  1  0  0  0
 10 12  1  0  0  0
 12 13  1  0  0  0
 12 15  2  0  0  0
 13 14  1  0  0  0
 15 16  1  0  0  0
 16 17  2  0  0  0
 16 18  1  0  0  0
 18 19  1  0  0  0
 18 20  1  0  0  0
 18 21  1  0  0  0
 19 25  2  0  0  0
 19 34  1  0  0  0
 21 22  1  0  0  0
 21 23  1  0  0  0
 21 24  1  0  0  0
 25 26  1  0  0  0
 25 27  1  0  0  0
 27 28  1  0  0  0
 27 29  2  0  0  0
 29 30  1  0  0  0
 29 32  1  0  0  0
 30 31  1  0  0  0
 32 33  1  0  0  0
 32 34  2  0  0  0
 34 35  1  0  0  0
 35 36  1  0  0  0
 36 37  1  0  0  0
 36 38  1  0  0  0
 36 39  1  0  0  0
M  END
> <s_m_entry_id>
38

> <s_m_entry_name>
ConMedNP_leadlike.38

> <i_qp_#stars>
0

> <i_qp_#amine>
0

> <i_qp_#amidine>
0

> <i_qp_#acid>
0

> <i_qp_#amide>
0

> <i_qp_#rotor>
4

> <i_qp_#rtvFG>
0

> <i_qp_CNS>
-1

> <r_qp_mol_MW>
   316.310

> <r_qp_dipole>
     3.155

> <r_qp_SASA>
   532.917

> <r_qp_FOSA>
   225.685

> <r_qp_FISA>
   126.353

> <r_qp_PISA>
   180.879

> <r_qp_WPSA>
     0.000

> <r_qp_volume>
   937.562

> <r_qp_donorHB>
     1.000

> <r_qp_accptHB>
     4.750

> <r_qp_dip^2/V>
   0.0106140

> <r_qp_ACxDN^.5/SA>
   0.0089130

> <r_qp_glob>
   0.8693050

> <r_qp_QPpolrz>
    30.526

> <r_qp_QPlogPC16>
     9.370

> <r_qp_QPlogPoct>
    14.003

> <r_qp_QPlogPw>
     8.352

> <r_qp_QPlogPo/w>
     2.531

> <r_qp_QPlogS>
    -3.667

> <r_qp_CIQPlogS>
    -4.579

> <r_qp_QPlogHERG>
    -4.509

> <r_qp_QPPCaco>
   627.615

> <r_qp_QPlogBB>
    -0.792

> <r_qp_QPPMDCK>
   299.007

> <r_qp_QPlogKp>
    -2.827

> <r_qp_IP(eV)>
     8.962

> <r_qp_EA(eV)>
     0.266

> <i_qp_#metab>
5

> <r_qp_QPlogKhsa>
     0.101

> <i_qp_HumanOralAbsorption>
3

> <r_qp_PercentHumanOralAbsorption>
    91.840

> <r_qp_SAfluorine>
     0.000

> <r_qp_SAamideO>
     0.000

> <r_qp_PSA>
    89.350

> <i_qp_#NandO>
6

> <i_qp_RuleOfFive>
0

> <i_qp_RuleOfThree>
0

> <i_qp_#ringatoms>
16

> <i_qp_#in34>
0

> <i_qp_#in56>
16

> <i_qp_#noncon>
2

> <i_qp_#nonHatm>
23

> <r_qp_Jm>
0.101415

$$$$
ZTF_UY_140_1
                    3D
 Structure written by MMmdl.
 35 37  0  0  1  0            999 V2000
    1.5150    0.7110    0.1110 C   0  0  0  0  0  0
    0.5300    1.5790   -0.3670 C   0  0  0  0  0  0
    0.7710    2.6230   -0.5540 H   0  0  0  0  0  0
   -0.7650    1.1190   -0.6070 C   0  0  0  0  0  0
   -1.6320    2.0700   -1.0720 O   0  0  0  0  0  0
   -2.9680    1.6590   -1.3360 C   0  0  0  0  0  0
   -3.5200    2.5310   -1.7000 H   0  0  0  0  0  0
   -3.4610    1.3100   -0.4230 H   0  0  0  0  0  0
   -2.9980    0.8950   -2.1200 H   0  0  0  0  0  0
   -1.0670   -0.2200   -0.3600 C   0  0  0  0  0  0
   -2.0670   -0.6020   -0.5350 H   0  0  0  0  0  0
   -0.0760   -1.0900    0.1190 C   0  0  0  0  0  0
   -0.4160   -2.3930    0.3560 O   0  0  0  0  0  0
   -1.3540   -2.5420    0.1530 H   0  0  0  0  0  0
    1.2260   -0.6320    0.3560 C   0  0  0  0  0  0
    2.3190   -1.4960    0.8510 C   0  0  0  0  0  0
    2.1760   -2.6980    1.0440 O   0  0  0  0  0  0
    3.6310   -0.8420    1.1120 C   0  0  0  0  0  0
    4.7980   -1.5770    1.6360 C   0  0  0  0  0  0
    3.7370    0.4600    0.8200 C   0  0  0  0  0  0
    4.6450    1.0390    0.9420 H   0  0  0  0  0  0
    2.7510    1.2670    0.3170 O   0  0  0  0  0  0
    5.2580   -2.7350    0.9910 C   0  0  0  0  0  0
    4.7400   -3.1040    0.1070 H   0  0  0  0  0  0
    6.3760   -3.4100    1.4850 C   0  0  0  0  0  0
    7.0420   -2.9420    2.6220 C   0  0  0  0  0  0
    8.1460   -3.5750    3.1290 O   0  0  0  0  0  0
    8.3210   -4.3570    2.5480 H   0  0  0  0  0  0
    6.5900   -1.8040    3.2760 C   0  0  0  0  0  0
    7.1030   -1.4460    4.1640 H   0  0  0  0  0  0
    5.4710   -1.1240    2.7860 C   0  0  0  0  0  0
    5.1260   -0.2380    3.3160 H   0  0  0  0  0  0
    6.8580   -4.6160    0.8020 C   0  0  0  0  0  0
    6.3070   -4.9700   -0.0850 H   0  0  0  0  0  0
    7.8560   -5.1920    1.2320 O   0  0  0  0  0  0
  1  2  2  0  0  0
  1 15  1  0  0  0
  1 22  1  0  0  0
  2  3  1  0  0  0
  2  4  1  0  0  0
  4  5  1  0  0  0
  4 10  2  0  0  0
  5  6  1  0  0  0
  6  7  1  0  0  0
  6  8  1  0  0  0
  6  9  1  0  0  0
 10 11  1  0  0  0
 10 12  1  0  0  0
 12 13  1  0  0  0
 12 15  2  0  0  0
 13 14  1  0  0  0
 15 16  1  0  0  0
 16 17  2  0  0  0
 16 18  1  0  0  0
 18 19  1  0  0  0
 18 20  2  0  0  0
 19 23  2  0  0  0
 19 31  1  0  0  0
 20 21  1  0  0  0
 20 22  1  0  0  0
 23 24  1  0  0  0
 23 25  1  0  0  0
 25 26  2  0  0  0
 25 33  1  0  0  0
 26 27  1  0  0  0
 26 29  1  0  0  0
 27 28  1  0  0  0
 29 30  1  0  0  0
 29 31  2  0  0  0
 31 32  1  0  0  0
 33 34  1  0  0  0
 33 35  2  0  0  0
M  END
> <s_m_entry_id>
39

> <s_m_entry_name>
ConMedNP_leadlike.39

> <i_qp_#stars>
0

> <i_qp_#amine>
0

> <i_qp_#amidine>
0

> <i_qp_#acid>
0

> <i_qp_#amide>
0

> <i_qp_#rotor>
5

> <i_qp_#rtvFG>
0

> <i_qp_CNS>
-2

> <r_qp_mol_MW>
   312.278

> <r_qp_dipole>
     8.499

> <r_qp_SASA>
   529.293

> <r_qp_FOSA>
   112.015

> <r_qp_FISA>
   188.811

> <r_qp_PISA>
   228.467

> <r_qp_WPSA>
     0.000

> <r_qp_volume>
   916.028

> <r_qp_donorHB>
     0.000

> <r_qp_accptHB>
     4.750

> <r_qp_dip^2/V>
   0.0788620

> <r_qp_ACxDN^.5/SA>
   0.0000000

> <r_qp_glob>
   0.8618030

> <r_qp_QPpolrz>
    29.477

> <r_qp_QPlogPC16>
     9.676

> <r_qp_QPlogPoct>
    13.443

> <r_qp_QPlogPw>
     7.407

> <r_qp_QPlogPo/w>
     1.919

> <r_qp_QPlogS>
    -2.946

> <r_qp_CIQPlogS>
    -4.460

> <r_qp_QPlogHERG>
    -4.858

> <r_qp_QPPCaco>
   160.473

> <r_qp_QPlogBB>
    -1.433

> <r_qp_QPPMDCK>
    68.467

> <r_qp_QPlogKp>
    -3.714

> <r_qp_IP(eV)>
     8.997

> <r_qp_EA(eV)>
     0.657

> <i_qp_#metab>
3

> <r_qp_QPlogKhsa>
    -0.206

> <i_qp_HumanOralAbsorption>
3

> <r_qp_PercentHumanOralAbsorption>
    77.653

> <r_qp_SAfluorine>
     0.000

> <r_qp_SAamideO>
     0.000

> <r_qp_PSA>
   116.167

> <i_qp_#NandO>
6

> <i_qp_RuleOfFive>
0

> <i_qp_RuleOfThree>
0

> <i_qp_#ringatoms>
16

> <i_qp_#in34>
0

> <i_qp_#in56>
16

> <i_qp_#noncon>
0

> <i_qp_#nonHatm>
23

> <r_qp_Jm>
0.06822

$$$$
JDW_UD_004
                    3D
 Structure written by MMmdl.
 42 44  0  0  1  0            999 V2000
    1.2270    0.6900    0.0420 C   0  0  0  0  0  0
   -0.0700    1.2310    0.1680 C   0  0  0  0  0  0
   -0.2030    2.3060    0.2800 H   0  0  0  0  0  0
   -1.2040    0.4190    0.1420 C   0  0  0  0  0  0
   -2.3900    1.0830    0.2620 O   0  0  0  0  0  0
   -1.0440   -0.9540    0.0090 C   0  0  0  0  0  0
   -1.8900   -1.6340    0.0000 H   0  0  0  0  0  0
    0.2400   -1.4970   -0.1100 C   0  0  0  0  0  0
    0.3470   -2.5760   -0.2130 H   0  0  0  0  0  0
    1.3830   -0.7090   -0.0980 C   0  0  0  0  0  0
    2.5620   -1.3310   -0.2170 N   0  0  0  0  0  0
    3.6260   -0.5180   -0.1710 C   0  0  0  0  0  0
    3.6400    0.8610   -0.0370 C   0  0  0  0  0  0
    2.3910    1.4910    0.0450 C   0  0  0  0  0  0
    2.2860    2.8560    0.2150 O   0  0  0  0  0  0
    2.4920    3.5270   -1.0290 C   0  0  0  0  0  0
    2.2470    4.5840   -0.8820 H   0  0  0  0  0  0
    1.8320    3.1330   -1.8110 H   0  0  0  0  0  0
    3.5380    3.4640   -1.3450 H   0  0  0  0  0  0
    4.8930   -1.0040   -0.2490 O   0  0  0  0  0  0
    5.7270    0.0660   -0.1530 C   0  0  0  0  0  0
    6.7830   -0.1630   -0.1940 H   0  0  0  0  0  0
    5.0090    1.2330   -0.0180 C   0  0  0  0  0  0
    5.4210    2.2270    0.0830 H   0  0  0  0  0  0
   -3.5890    0.3340    0.0120 C   0  0  0  0  0  0
   -4.7580    1.3310   -0.0500 C   0  0  2  0  0  0
   -6.1520    0.6540    0.0180 C   0  0  0  0  0  0
   -7.2700    1.7060   -0.0140 C   0  0  0  0  0  0
   -8.2490    1.2390    0.1430 H   0  0  0  0  0  0
   -7.2960    2.2490   -0.9640 H   0  0  0  0  0  0
   -7.1430    2.4330    0.7960 H   0  0  0  0  0  0
   -6.2780   -0.0700    1.2480 O   0  0  0  0  0  0
   -6.2050    0.5610    1.9850 H   0  0  0  0  0  0
   -6.3760   -0.3480   -1.1200 C   0  0  0  0  0  0
   -5.6720   -1.1840   -1.0580 H   0  0  0  0  0  0
   -6.2790    0.1220   -2.1040 H   0  0  0  0  0  0
   -7.3760   -0.7940   -1.0510 H   0  0  0  0  0  0
   -4.6460    2.0290    0.7910 H   0  0  0  0  0  0
   -4.6260    2.0930   -1.2560 O   0  0  0  0  0  0
   -5.0050    2.9740   -1.0940 H   0  0  0  0  0  0
   -3.7340   -0.3810    0.8290 H   0  0  0  0  0  0
   -3.5000   -0.1870   -0.9490 H   0  0  0  0  0  0
  1  2  2  0  0  0
  1 10  1  0  0  0
  1 14  1  0  0  0
  2  3  1  0  0  0
  2  4  1  0  0  0
  4  5  1  0  0  0
  4  6  2  0  0  0
  5 25  1  0  0  0
  6  7  1  0  0  0
  6  8  1  0  0  0
  8  9  1  0  0  0
  8 10  2  0  0  0
 10 11  1  0  0  0
 11 12  2  0  0  0
 12 13  1  0  0  0
 12 20  1  0  0  0
 13 14  2  0  0  0
 13 23  1  0  0  0
 14 15  1  0  0  0
 15 16  1  0  0  0
 16 17  1  0  0  0
 16 18  1  0  0  0
 16 19  1  0  0  0
 20 21  1  0  0  0
 21 22  1  0  0  0
 21 23  2  0  0  0
 23 24  1  0  0  0
 25 26  1  0  0  0
 25 41  1  0  0  0
 25 42  1  0  0  0
 26 27  1  0  0  0
 26 38  1  0  0  0
 26 39  1  0  0  0
 27 28  1  0  0  0
 27 32  1  0  0  0
 27 34  1  0  0  0
 28 29  1  0  0  0
 28 30  1  0  0  0
 28 31  1  0  0  0
 32 33  1  0  0  0
 34 35  1  0  0  0
 34 36  1  0  0  0
 34 37  1  0  0  0
 39 40  1  0  0  0
M  END
> <s_m_entry_id>
40

> <s_m_entry_name>
ConMedNP_leadlike.40

> <i_qp_#stars>
0

> <i_qp_#amine>
0

> <i_qp_#amidine>
0

> <i_qp_#acid>
0

> <i_qp_#amide>
0

> <i_qp_#rotor>
7

> <i_qp_#rtvFG>
0

> <i_qp_CNS>
0

> <r_qp_mol_MW>
   317.341

> <r_qp_dipole>
     4.590

> <r_qp_SASA>
   557.200

> <r_qp_FOSA>
   249.731

> <r_qp_FISA>
    91.832

> <r_qp_PISA>
   215.637

> <r_qp_WPSA>
     0.000

> <r_qp_volume>
   982.767

> <r_qp_donorHB>
     2.000

> <r_qp_accptHB>
     5.450

> <r_qp_dip^2/V>
   0.0214400

> <r_qp_ACxDN^.5/SA>
   0.0138320

> <r_qp_glob>
   0.8579340

> <r_qp_QPpolrz>
    30.741

> <r_qp_QPlogPC16>
     9.987

> <r_qp_QPlogPoct>
    15.820

> <r_qp_QPlogPw>
     9.905

> <r_qp_QPlogPo/w>
     2.683

> <r_qp_QPlogS>
    -3.362

> <r_qp_CIQPlogS>
    -4.247

> <r_qp_QPlogHERG>
    -4.859

> <r_qp_QPPCaco>
  1333.693

> <r_qp_QPlogBB>
    -0.690

> <r_qp_QPPMDCK>
   675.337

> <r_qp_QPlogKp>
    -1.780

> <r_qp_IP(eV)>
     8.385

> <r_qp_EA(eV)>
     1.207

> <i_qp_#metab>
5

> <r_qp_QPlogKhsa>
    -0.054

> <i_qp_HumanOralAbsorption>
3

> <r_qp_PercentHumanOralAbsorption>
   100.000

> <r_qp_SAfluorine>
     0.000

> <r_qp_SAamideO>
     0.000

> <r_qp_PSA>
    77.060

> <i_qp_#NandO>
6

> <i_qp_RuleOfFive>
0

> <i_qp_RuleOfThree>
0

> <i_qp_#ringatoms>
13

> <i_qp_#in34>
0

> <i_qp_#in56>
13

> <i_qp_#noncon>
0

> <i_qp_#nonHatm>
23

> <r_qp_Jm>
2.284709

$$$$
PTA_UDS_198
                    3D
 Structure written by MMmdl.
 33 35  0  0  1  0            999 V2000
    1.2340    0.7180   -0.1060 C   0  0  0  0  0  0
   -0.0010    1.3730   -0.2020 C   0  0  0  0  0  0
   -0.0380    2.4480   -0.3470 H   0  0  0  0  0  0
   -1.1630    0.6190   -0.1090 C   0  0  0  0  0  0
   -2.4080    1.1780   -0.1930 O   0  0  0  0  0  0
   -1.0970   -0.7600    0.0760 C   0  0  0  0  0  0
   -2.2560   -1.4790    0.1640 O   0  0  0  0  0  0
   -2.9600   -0.8050    0.0690 H   0  0  0  0  0  0
    0.1260   -1.4100    0.1710 C   0  0  0  0  0  0
    0.1610   -2.4860    0.3160 H   0  0  0  0  0  0
    2.4790   -1.3530    0.1800 O   0  0  0  0  0  0
    1.3010   -0.6610    0.0790 C   0  0  0  0  0  0
    3.6580   -0.6530    0.0950 C   0  0  0  0  0  0
    3.7510    0.7300   -0.0900 C   0  0  0  0  0  0
    2.4860    1.4790   -0.1990 C   0  0  0  0  0  0
    2.4270    2.6920   -0.3630 O   0  0  0  0  0  0
    4.8150   -1.4260    0.2070 C   0  0  0  0  0  0
    4.7360   -2.5020    0.3500 H   0  0  0  0  0  0
    6.0750   -0.8330    0.1370 C   0  0  0  0  0  0
    7.1220   -1.7050    0.2620 O   0  0  0  0  0  0
    8.4350   -1.1610    0.2010 C   0  0  0  0  0  0
    9.1440   -1.9870    0.3170 H   0  0  0  0  0  0
    8.6080   -0.4560    1.0200 H   0  0  0  0  0  0
    8.6240   -0.6950   -0.7720 H   0  0  0  0  0  0
    6.1710    0.5480   -0.0470 C   0  0  0  0  0  0
    7.1490    1.0090   -0.1020 H   0  0  0  0  0  0
    5.0160    1.3420   -0.1620 C   0  0  0  0  0  0
    5.0510    2.6990   -0.3430 O   0  0  0  0  0  0
    6.3130    3.3470   -0.4260 C   0  0  0  0  0  0
    6.1300    4.4160   -0.5710 H   0  0  0  0  0  0
    6.8860    2.9880   -1.2870 H   0  0  0  0  0  0
    6.8780    3.2310    0.5050 H   0  0  0  0  0  0
   -2.3110    2.1390   -0.3200 H   0  0  0  0  0  0
  1  2  2  0  0  0
  1 12  1  0  0  0
  1 15  1  0  0  0
  2  3  1  0  0  0
  2  4  1  0  0  0
  4  5  1  0  0  0
  4  6  2  0  0  0
  5 33  1  0  0  0
  6  7  1  0  0  0
  6  9  1  0  0  0
  7  8  1  0  0  0
  9 10  1  0  0  0
  9 12  2  0  0  0
 11 12  1  0  0  0
 11 13  1  0  0  0
 13 14  2  0  0  0
 13 17  1  0  0  0
 14 15  1  0  0  0
 14 27  1  0  0  0
 15 16  2  0  0  0
 17 18  1  0  0  0
 17 19  2  0  0  0
 19 20  1  0  0  0
 19 25  1  0  0  0
 20 21  1  0  0  0
 21 22  1  0  0  0
 21 23  1  0  0  0
 21 24  1  0  0  0
 25 26  1  0  0  0
 25 27  2  0  0  0
 27 28  1  0  0  0
 28 29  1  0  0  0
 29 30  1  0  0  0
 29 31  1  0  0  0
 29 32  1  0  0  0
M  END
> <s_m_entry_id>
41

> <s_m_entry_name>
ConMedNP_leadlike.41

> <i_qp_#stars>
0

> <i_qp_#amine>
0

> <i_qp_#amidine>
0

> <i_qp_#acid>
0

> <i_qp_#amide>
0

> <i_qp_#rotor>
4

> <i_qp_#rtvFG>
0

> <i_qp_CNS>
-1

> <r_qp_mol_MW>
   288.256

> <r_qp_dipole>
     3.681

> <r_qp_SASA>
   499.482

> <r_qp_FOSA>
   183.247

> <r_qp_FISA>
   141.169

> <r_qp_PISA>
   175.066

> <r_qp_WPSA>
     0.000

> <r_qp_volume>
   848.265

> <r_qp_donorHB>
     2.000

> <r_qp_accptHB>
     5.500

> <r_qp_dip^2/V>
   0.0159700

> <r_qp_ACxDN^.5/SA>
   0.0155720

> <r_qp_glob>
   0.8676270

> <r_qp_QPpolrz>
    26.897

> <r_qp_QPlogPC16>
     8.777

> <r_qp_QPlogPoct>
    14.702

> <r_qp_QPlogPw>
    10.536

> <r_qp_QPlogPo/w>
     1.470

> <r_qp_QPlogS>
    -2.905

> <r_qp_CIQPlogS>
    -3.733

> <r_qp_QPlogHERG>
    -4.509

> <r_qp_QPPCaco>
   454.149

> <r_qp_QPlogBB>
    -0.928

> <r_qp_QPPMDCK>
   210.777

> <r_qp_QPlogKp>
    -3.120

> <r_qp_IP(eV)>
     8.914

> <r_qp_EA(eV)>
     0.567

> <i_qp_#metab>
4

> <r_qp_QPlogKhsa>
    -0.255

> <i_qp_HumanOralAbsorption>
3

> <r_qp_PercentHumanOralAbsorption>
    83.110

> <r_qp_SAfluorine>
     0.000

> <r_qp_SAamideO>
     0.000

> <r_qp_PSA>
    91.303

> <i_qp_#NandO>
6

> <i_qp_RuleOfFive>
0

> <i_qp_RuleOfThree>
0

> <i_qp_#ringatoms>
14

> <i_qp_#in34>
0

> <i_qp_#in56>
14

> <i_qp_#noncon>
0

> <i_qp_#nonHatm>
21

> <r_qp_Jm>
0.271944

$$$$
PTA_UDS_200
                    3D
 Structure written by MMmdl.
 33 35  0  0  1  0            999 V2000
    1.2370    0.8550   -0.1750 C   0  0  0  0  0  0
    0.0190    1.5280   -0.3000 C   0  0  0  0  0  0
    0.0200    2.6020   -0.4710 H   0  0  0  0  0  0
   -1.1830    0.8180   -0.2050 C   0  0  0  0  0  0
   -2.3540    1.5110   -0.3330 O   0  0  0  0  0  0
   -2.1660    2.4530   -0.4800 H   0  0  0  0  0  0
   -1.1730   -0.5660    0.0140 C   0  0  0  0  0  0
   -2.2380   -1.4180    0.1340 O   0  0  0  0  0  0
   -3.5480   -0.8830    0.0310 C   0  0  0  0  0  0
   -4.2520   -1.7130    0.1520 H   0  0  0  0  0  0
   -3.7260   -0.4530   -0.9600 H   0  0  0  0  0  0
   -3.7520   -0.1680    0.8340 H   0  0  0  0  0  0
    0.0630   -1.2190    0.1360 C   0  0  0  0  0  0
    0.0840   -2.2930    0.3080 H   0  0  0  0  0  0
    2.4190   -1.2380    0.1750 O   0  0  0  0  0  0
    1.2640   -0.5130    0.0420 C   0  0  0  0  0  0
    3.6190   -0.5730    0.0870 C   0  0  0  0  0  0
    3.7450    0.8000   -0.1290 C   0  0  0  0  0  0
    2.5080    1.5820   -0.2720 C   0  0  0  0  0  0
    2.4870    2.7920   -0.4650 O   0  0  0  0  0  0
    4.7580   -1.3700    0.2310 C   0  0  0  0  0  0
    4.6530   -2.4400    0.3990 H   0  0  0  0  0  0
    6.0350   -0.8090    0.1610 C   0  0  0  0  0  0
    7.0600   -1.7020    0.3180 O   0  0  0  0  0  0
    8.3850   -1.1890    0.2550 C   0  0  0  0  0  0
    9.0740   -2.0260    0.3980 H   0  0  0  0  0  0
    8.5670   -0.4670    1.0580 H   0  0  0  0  0  0
    8.5920   -0.7510   -0.7260 H   0  0  0  0  0  0
    6.1660    0.5630   -0.0550 C   0  0  0  0  0  0
    7.1460    1.0230   -0.1140 H   0  0  0  0  0  0
    5.0240    1.3620   -0.2000 C   0  0  0  0  0  0
    5.1830    2.7030   -0.4100 O   0  0  0  0  0  0
    6.1250    2.9340   -0.4330 H   0  0  0  0  0  0
  1  2  2  0  0  0
  1 16  1  0  0  0
  1 19  1  0  0  0
  2  3  1  0  0  0
  2  4  1  0  0  0
  4  5  1  0  0  0
  4  7  2  0  0  0
  5  6  1  0  0  0
  7  8  1  0  0  0
  7 13  1  0  0  0
  8  9  1  0  0  0
  9 10  1  0  0  0
  9 11  1  0  0  0
  9 12  1  0  0  0
 13 14  1  0  0  0
 13 16  2  0  0  0
 15 16  1  0  0  0
 15 17  1  0  0  0
 17 18  2  0  0  0
 17 21  1  0  0  0
 18 19  1  0  0  0
 18 31  1  0  0  0
 19 20  2  0  0  0
 21 22  1  0  0  0
 21 23  2  0  0  0
 23 24  1  0  0  0
 23 29  1  0  0  0
 24 25  1  0  0  0
 25 26  1  0  0  0
 25 27  1  0  0  0
 25 28  1  0  0  0
 29 30  1  0  0  0
 29 31  2  0  0  0
 31 32  1  0  0  0
 32 33  1  0  0  0
M  END
> <s_m_entry_id>
42

> <s_m_entry_name>
ConMedNP_leadlike.42

> <i_qp_#stars>
0

> <i_qp_#amine>
0

> <i_qp_#amidine>
0

> <i_qp_#acid>
0

> <i_qp_#amide>
0

> <i_qp_#rotor>
4

> <i_qp_#rtvFG>
0

> <i_qp_CNS>
-1

> <r_qp_mol_MW>
   288.256

> <r_qp_dipole>
     2.804

> <r_qp_SASA>
   489.070

> <r_qp_FOSA>
   180.893

> <r_qp_FISA>
   118.755

> <r_qp_PISA>
   189.422

> <r_qp_WPSA>
     0.000

> <r_qp_volume>
   834.833

> <r_qp_donorHB>
     1.000

> <r_qp_accptHB>
     4.500

> <r_qp_dip^2/V>
   0.0094150

> <r_qp_ACxDN^.5/SA>
   0.0092010

> <r_qp_glob>
   0.8767180

> <r_qp_QPpolrz>
    26.497

> <r_qp_QPlogPC16>
     8.411

> <r_qp_QPlogPoct>
    12.413

> <r_qp_QPlogPw>
     8.007

> <r_qp_QPlogPo/w>
     2.058

> <r_qp_QPlogS>
    -2.996

> <r_qp_CIQPlogS>
    -4.123

> <r_qp_QPlogHERG>
    -4.430

> <r_qp_QPPCaco>
   740.870

> <r_qp_QPlogBB>
    -0.708

> <r_qp_QPPMDCK>
   357.731

> <r_qp_QPlogKp>
    -2.657

> <r_qp_IP(eV)>
     8.835

> <r_qp_EA(eV)>
     0.568

> <i_qp_#metab>
4

> <r_qp_QPlogKhsa>
    -0.118

> <i_qp_HumanOralAbsorption>
3

> <r_qp_PercentHumanOralAbsorption>
    90.360

> <r_qp_SAfluorine>
     0.000

> <r_qp_SAamideO>
     0.000

> <r_qp_PSA>
    88.067

> <i_qp_#NandO>
6

> <i_qp_RuleOfFive>
0

> <i_qp_RuleOfThree>
0

> <i_qp_#ringatoms>
14

> <i_qp_#in34>
0

> <i_qp_#in56>
14

> <i_qp_#noncon>
0

> <i_qp_#nonHatm>
21

> <r_qp_Jm>
0.641368

$$$$
BNG_UY_743
                    3D
 Structure written by MMmdl.
 41 43  0  0  1  0            999 V2000
    1.0740   -1.4700   -1.0030 C   0  0  0  0  0  0
    0.3480   -2.6500   -0.7440 C   0  0  0  0  0  0
    0.8890   -3.8740   -1.0790 O   0  0  0  0  0  0
    0.2950   -4.3620   -2.2830 C   0  0  0  0  0  0
    0.8370   -5.2650   -2.5800 H   0  0  0  0  0  0
    0.3820   -3.6330   -3.0970 H   0  0  0  0  0  0
   -0.7540   -4.6340   -2.1260 H   0  0  0  0  0  0
   -0.8890   -2.5680   -0.0660 C   0  0  0  0  0  0
   -1.3710   -1.3100    0.2800 C   0  0  0  0  0  0
   -0.7080   -0.1160    0.0130 C   0  0  0  0  0  0
   -1.1210    0.8430    0.2980 H   0  0  0  0  0  0
    0.5260   -0.2440   -0.6310 C   0  0  0  0  0  0
    1.2130    0.9580   -0.9020 O   0  0  0  0  0  0
    2.4480    0.9760   -1.5560 C   0  0  0  0  0  0
    2.9890    2.0390   -1.8360 O   0  0  0  0  0  0
    3.0540   -0.3380   -1.8920 C   0  0  0  0  0  0
    4.4070   -0.3320   -2.5680 C   0  0  0  0  0  0
    5.5980   -0.9880   -1.8280 C   0  0  2  0  0  0
    6.4340   -0.9160   -2.5380 H   0  0  0  0  0  0
    5.3430   -2.3860   -1.6660 O   0  0  0  0  0  0
    6.1830   -2.8300   -1.4620 H   0  0  0  0  0  0
    6.0650   -0.3210   -0.5000 C   0  0  0  0  0  0
    7.4170   -0.9090   -0.0570 C   0  0  0  0  0  0
    7.8190   -0.3570    0.8010 H   0  0  0  0  0  0
    8.1630   -0.8170   -0.8550 H   0  0  0  0  0  0
    7.3360   -1.9640    0.2220 H   0  0  0  0  0  0
    5.0760   -0.4820    0.6580 C   0  0  0  0  0  0
    4.1740    0.1150    0.5100 H   0  0  0  0  0  0
    5.5140   -0.1070    1.5920 H   0  0  0  0  0  0
    4.7940   -1.5270    0.8150 H   0  0  0  0  0  0
    6.2600    1.0820   -0.7080 O   0  0  0  0  0  0
    7.0110    1.2110   -1.3130 H   0  0  0  0  0  0
    4.6960    0.6880   -2.8470 H   0  0  0  0  0  0
    4.2790   -0.8600   -3.5240 H   0  0  0  0  0  0
    2.3820   -1.4690   -1.6430 C   0  0  0  0  0  0
    2.8120   -2.4320   -1.9050 H   0  0  0  0  0  0
   -1.8610   -3.4910    0.4090 C   0  0  0  0  0  0
   -1.8350   -4.5690    0.3350 H   0  0  0  0  0  0
   -2.8580   -2.7440    0.9910 C   0  0  0  0  0  0
   -3.7900   -2.9900    1.4800 H   0  0  0  0  0  0
   -2.5700   -1.4190    0.9140 O   0  0  0  0  0  0
  1  2  2  0  0  0
  1 12  1  0  0  0
  1 35  1  0  0  0
  2  3  1  0  0  0
  2  8  1  0  0  0
  3  4  1  0  0  0
  4  5  1  0  0  0
  4  6  1  0  0  0
  4  7  1  0  0  0
  8  9  2  0  0  0
  8 37  1  0  0  0
  9 10  1  0  0  0
  9 41  1  0  0  0
 10 11  1  0  0  0
 10 12  2  0  0  0
 12 13  1  0  0  0
 13 14  1  0  0  0
 14 15  2  0  0  0
 14 16  1  0  0  0
 16 17  1  0  0  0
 16 35  2  0  0  0
 17 18  1  0  0  0
 17 33  1  0  0  0
 17 34  1  0  0  0
 18 19  1  0  0  0
 18 20  1  0  0  0
 18 22  1  0  0  0
 20 21  1  0  0  0
 22 23  1  0  0  0
 22 27  1  0  0  0
 22 31  1  0  0  0
 23 24  1  0  0  0
 23 25  1  0  0  0
 23 26  1  0  0  0
 27 28  1  0  0  0
 27 29  1  0  0  0
 27 30  1  0  0  0
 31 32  1  0  0  0
 35 36  1  0  0  0
 37 38  1  0  0  0
 37 39  2  0  0  0
 39 40  1  0  0  0
 39 41  1  0  0  0
M  END
> <s_m_entry_id>
43

> <s_m_entry_name>
ConMedNP_leadlike.43

> <i_qp_#stars>
0

> <i_qp_#amine>
0

> <i_qp_#amidine>
0

> <i_qp_#acid>
0

> <i_qp_#amide>
0

> <i_qp_#rotor>
6

> <i_qp_#rtvFG>
1

> <i_qp_CNS>
0

> <r_qp_mol_MW>
   318.326

> <r_qp_dipole>
     6.799

> <r_qp_SASA>
   500.114

> <r_qp_FOSA>
   236.635

> <r_qp_FISA>
   104.898

> <r_qp_PISA>
   158.581

> <r_qp_WPSA>
     0.000

> <r_qp_volume>
   931.301

> <r_qp_donorHB>
     2.000

> <r_qp_accptHB>
     6.200

> <r_qp_dip^2/V>
   0.0496430

> <r_qp_ACxDN^.5/SA>
   0.0175320

> <r_qp_glob>
   0.9221950

> <r_qp_QPpolrz>
    28.779

> <r_qp_QPlogPC16>
     9.517

> <r_qp_QPlogPoct>
    16.103

> <r_qp_QPlogPw>
    10.427

> <r_qp_QPlogPo/w>
     1.989

> <r_qp_QPlogS>
    -2.421

> <r_qp_CIQPlogS>
    -4.000

> <r_qp_QPlogHERG>
    -3.547

> <r_qp_QPPCaco>
  1002.652

> <r_qp_QPlogBB>
    -0.620

> <r_qp_QPPMDCK>
   496.128

> <r_qp_QPlogKp>
    -2.318

> <r_qp_IP(eV)>
     9.015

> <r_qp_EA(eV)>
     0.917

> <i_qp_#metab>
5

> <r_qp_QPlogKhsa>
    -0.201

> <i_qp_HumanOralAbsorption>
3

> <r_qp_PercentHumanOralAbsorption>
    92.307

> <r_qp_SAfluorine>
     0.000

> <r_qp_SAamideO>
     0.000

> <r_qp_PSA>
    91.584

> <i_qp_#NandO>
6

> <i_qp_RuleOfFive>
0

> <i_qp_RuleOfThree>
0

> <i_qp_#ringatoms>
13

> <i_qp_#in34>
0

> <i_qp_#in56>
13

> <i_qp_#noncon>
0

> <i_qp_#nonHatm>
23

> <r_qp_Jm>
5.810607

$$$$
JW_UY_128
                    3D
 Structure written by MMmdl.
 38 40  0  0  1  0            999 V2000
    1.5020    0.2600    0.4120 C   0  0  0  0  0  0
    0.4470    1.1460    0.1180 C   0  0  0  0  0  0
   -0.6730    0.6690   -0.6020 C   0  0  0  0  0  0
   -0.7190   -0.6790   -0.9440 C   0  0  0  0  0  0
    0.2780   -1.5990   -0.6400 C   0  0  0  0  0  0
    1.3880   -1.0830    0.0340 C   0  0  0  0  0  0
    0.5680    2.4840    0.4330 O   0  0  0  0  0  0
   -0.2420    2.8260    1.5620 C   0  0  0  0  0  0
   -0.3420    4.3490    1.6920 C   0  0  1  0  0  0
   -1.3050    4.6630    2.7140 O   0  0  0  0  0  0
   -1.1570    5.6190    2.8850 H   0  0  0  0  0  0
   -0.7520    4.7580    0.7590 H   0  0  0  0  0  0
    0.9650    5.1150    2.0290 C   0  0  0  0  0  0
    0.5330    6.4640    2.3200 O   0  0  0  0  0  0
    1.3250    7.0060    2.4870 H   0  0  0  0  0  0
    1.9420    5.1760    0.8550 C   0  0  0  0  0  0
    2.7570    5.8790    1.0640 H   0  0  0  0  0  0
    1.4440    5.5460   -0.0480 H   0  0  0  0  0  0
    2.3890    4.2040    0.6350 H   0  0  0  0  0  0
    1.6650    4.5900    3.2860 C   0  0  0  0  0  0
    0.9820    4.5750    4.1420 H   0  0  0  0  0  0
    2.4960    5.2460    3.5690 H   0  0  0  0  0  0
    2.0660    3.5830    3.1410 H   0  0  0  0  0  0
    0.1780    2.3830    2.4720 H   0  0  0  0  0  0
   -1.2590    2.4240    1.4610 H   0  0  0  0  0  0
    0.2050   -2.6400   -0.9300 H   0  0  0  0  0  0
   -1.8670    1.2350   -1.1280 C   0  0  0  0  0  0
   -2.1840    2.2660   -1.0710 H   0  0  0  0  0  0
   -2.5560    0.2070   -1.7280 C   0  0  0  0  0  0
   -3.4990    0.1450   -2.2510 H   0  0  0  0  0  0
   -1.8670   -0.9580   -1.6200 O   0  0  0  0  0  0
    2.4240   -2.0040    0.3150 O   0  0  0  0  0  0
    3.5990   -1.6090    0.9510 C   0  0  0  0  0  0
    3.6960   -0.1950    1.3380 C   0  0  0  0  0  0
    4.6110    0.1010    1.8370 H   0  0  0  0  0  0
    2.7220    0.6800    1.0900 C   0  0  0  0  0  0
    2.8270    1.7190    1.3830 H   0  0  0  0  0  0
    4.5110   -2.3930    1.1820 O   0  0  0  0  0  0
  1  2  2  0  0  0
  1  6  1  0  0  0
  1 36  1  0  0  0
  2  3  1  0  0  0
  2  7  1  0  0  0
  3  4  2  0  0  0
  3 27  1  0  0  0
  4  5  1  0  0  0
  4 31  1  0  0  0
  5  6  2  0  0  0
  5 26  1  0  0  0
  6 32  1  0  0  0
  7  8  1  0  0  0
  8  9  1  0  0  0
  8 24  1  0  0  0
  8 25  1  0  0  0
  9 10  1  0  0  0
  9 12  1  0  0  0
  9 13  1  0  0  0
 10 11  1  0  0  0
 13 14  1  0  0  0
 13 16  1  0  0  0
 13 20  1  0  0  0
 14 15  1  0  0  0
 16 17  1  0  0  0
 16 18  1  0  0  0
 16 19  1  0  0  0
 20 21  1  0  0  0
 20 22  1  0  0  0
 20 23  1  0  0  0
 27 28  1  0  0  0
 27 29  2  0  0  0
 29 30  1  0  0  0
 29 31  1  0  0  0
 32 33  1  0  0  0
 33 34  1  0  0  0
 33 38  2  0  0  0
 34 35  1  0  0  0
 34 36  2  0  0  0
 36 37  1  0  0  0
M  END
> <s_m_entry_id>
44

> <s_m_entry_name>
ConMedNP_leadlike.44

> <i_qp_#stars>
0

> <i_qp_#amine>
0

> <i_qp_#amidine>
0

> <i_qp_#acid>
0

> <i_qp_#amide>
0

> <i_qp_#rotor>
6

> <i_qp_#rtvFG>
1

> <i_qp_CNS>
-2

> <r_qp_mol_MW>
   304.299

> <r_qp_dipole>
     6.193

> <r_qp_SASA>
   502.752

> <r_qp_FOSA>
   146.928

> <r_qp_FISA>
   147.878

> <r_qp_PISA>
   207.946

> <r_qp_WPSA>
     0.000

> <r_qp_volume>
   902.166

> <r_qp_donorHB>
     2.000

> <r_qp_accptHB>
     6.200

> <r_qp_dip^2/V>
   0.0425070

> <r_qp_ACxDN^.5/SA>
   0.0174400

> <r_qp_glob>
   0.8981230

> <r_qp_QPpolrz>
    28.084

> <r_qp_QPlogPC16>
     9.751

> <r_qp_QPlogPoct>
    15.979

> <r_qp_QPlogPw>
    11.062

> <r_qp_QPlogPo/w>
     1.555

> <r_qp_QPlogS>
    -2.461

> <r_qp_CIQPlogS>
    -3.734

> <r_qp_QPlogHERG>
    -4.172

> <r_qp_QPPCaco>
   392.258

> <r_qp_QPlogBB>
    -1.020

> <r_qp_QPPMDCK>
   179.908

> <r_qp_QPlogKp>
    -2.936

> <r_qp_IP(eV)>
     9.178

> <r_qp_EA(eV)>
     1.141

> <i_qp_#metab>
4

> <r_qp_QPlogKhsa>
    -0.289

> <i_qp_HumanOralAbsorption>
3

> <r_qp_PercentHumanOralAbsorption>
    82.472

> <r_qp_SAfluorine>
     0.000

> <r_qp_SAamideO>
     0.000

> <r_qp_PSA>
    94.959

> <i_qp_#NandO>
6

> <i_qp_RuleOfFive>
0

> <i_qp_RuleOfThree>
0

> <i_qp_#ringatoms>
13

> <i_qp_#in34>
0

> <i_qp_#in56>
13

> <i_qp_#noncon>
0

> <i_qp_#nonHatm>
22

> <r_qp_Jm>
1.217983

$$$$
JW_UY_129
                    3D
 Structure written by MMmdl.
 38 40  0  0  1  0            999 V2000
    1.5360    0.2210    0.4060 C   0  0  0  0  0  0
    0.5170    1.1360    0.0820 C   0  0  0  0  0  0
   -0.5790    0.7010   -0.6950 C   0  0  0  0  0  0
   -0.6410   -0.6380   -1.0680 C   0  0  0  0  0  0
    0.3200   -1.5880   -0.7390 C   0  0  0  0  0  0
    1.4070   -1.1120    0.0000 C   0  0  0  0  0  0
    0.6360    2.4620    0.4370 O   0  0  0  0  0  0
   -0.1550    2.7540    1.5960 C   0  0  0  0  0  0
   -0.3190    4.2670    1.7950 C   0  0  2  0  0  0
   -0.8830    4.4120    2.7260 H   0  0  0  0  0  0
   -1.1710    4.8040    0.7670 O   0  0  0  0  0  0
   -1.1200    5.7740    0.8970 H   0  0  0  0  0  0
    0.9680    5.1280    1.8690 C   0  0  0  0  0  0
    0.4940    6.4730    2.0960 O   0  0  0  0  0  0
    1.2680    7.0540    2.2100 H   0  0  0  0  0  0
    1.7890    5.1710    0.5770 C   0  0  0  0  0  0
    2.5470    5.9630    0.6270 H   0  0  0  0  0  0
    1.1610    5.4090   -0.2880 H   0  0  0  0  0  0
    2.3130    4.2320    0.3840 H   0  0  0  0  0  0
    1.8500    4.7290    3.0520 C   0  0  0  0  0  0
    1.2830    4.7610    3.9900 H   0  0  0  0  0  0
    2.6840    5.4300    3.1730 H   0  0  0  0  0  0
    2.2660    3.7240    2.9310 H   0  0  0  0  0  0
    0.3320    2.3150    2.4750 H   0  0  0  0  0  0
   -1.1560    2.3120    1.5000 H   0  0  0  0  0  0
    0.2340   -2.6210   -1.0510 H   0  0  0  0  0  0
   -1.7380    1.3070   -1.2520 C   0  0  0  0  0  0
   -2.0310    2.3460   -1.1760 H   0  0  0  0  0  0
   -2.4230    0.3110   -1.9070 C   0  0  0  0  0  0
   -3.3450    0.2820   -2.4700 H   0  0  0  0  0  0
   -1.7650   -0.8740   -1.8000 O   0  0  0  0  0  0
    2.4010   -2.0660    0.3230 O   0  0  0  0  0  0
    3.5420   -1.7160    1.0440 C   0  0  0  0  0  0
    3.6640   -0.3070    1.4420 C   0  0  0  0  0  0
    4.5610   -0.0420    1.9890 H   0  0  0  0  0  0
    2.7340    0.6000    1.1470 C   0  0  0  0  0  0
    2.8570    1.6360    1.4460 H   0  0  0  0  0  0
    4.4070   -2.5330    1.3350 O   0  0  0  0  0  0
  1  2  2  0  0  0
  1  6  1  0  0  0
  1 36  1  0  0  0
  2  3  1  0  0  0
  2  7  1  0  0  0
  3  4  2  0  0  0
  3 27  1  0  0  0
  4  5  1  0  0  0
  4 31  1  0  0  0
  5  6  2  0  0  0
  5 26  1  0  0  0
  6 32  1  0  0  0
  7  8  1  0  0  0
  8  9  1  0  0  0
  8 24  1  0  0  0
  8 25  1  0  0  0
  9 10  1  0  0  0
  9 11  1  0  0  0
  9 13  1  0  0  0
 11 12  1  0  0  0
 13 14  1  0  0  0
 13 16  1  0  0  0
 13 20  1  0  0  0
 14 15  1  0  0  0
 16 17  1  0  0  0
 16 18  1  0  0  0
 16 19  1  0  0  0
 20 21  1  0  0  0
 20 22  1  0  0  0
 20 23  1  0  0  0
 27 28  1  0  0  0
 27 29  2  0  0  0
 29 30  1  0  0  0
 29 31  1  0  0  0
 32 33  1  0  0  0
 33 34  1  0  0  0
 33 38  2  0  0  0
 34 35  1  0  0  0
 34 36  2  0  0  0
 36 37  1  0  0  0
M  END
> <s_m_entry_id>
45

> <s_m_entry_name>
ConMedNP_leadlike.45

> <i_qp_#stars>
0

> <i_qp_#amine>
0

> <i_qp_#amidine>
0

> <i_qp_#acid>
0

> <i_qp_#amide>
0

> <i_qp_#rotor>
6

> <i_qp_#rtvFG>
1

> <i_qp_CNS>
-1

> <r_qp_mol_MW>
   304.299

> <r_qp_dipole>
     6.637

> <r_qp_SASA>
   496.488

> <r_qp_FOSA>
   158.981

> <r_qp_FISA>
   137.553

> <r_qp_PISA>
   199.954

> <r_qp_WPSA>
     0.000

> <r_qp_volume>
   897.250

> <r_qp_donorHB>
     2.000

> <r_qp_accptHB>
     6.200

> <r_qp_dip^2/V>
   0.0490920

> <r_qp_ACxDN^.5/SA>
   0.0176600

> <r_qp_glob>
   0.9061470

> <r_qp_QPpolrz>
    27.811

> <r_qp_QPlogPC16>
     9.624

> <r_qp_QPlogPoct>
    15.930

> <r_qp_QPlogPw>
    10.922

> <r_qp_QPlogPo/w>
     1.595

> <r_qp_QPlogS>
    -2.365

> <r_qp_CIQPlogS>
    -3.734

> <r_qp_QPlogHERG>
    -4.004

> <r_qp_QPPCaco>
   491.455

> <r_qp_QPlogBB>
    -0.915

> <r_qp_QPPMDCK>
   229.552

> <r_qp_QPlogKp>
    -2.774

> <r_qp_IP(eV)>
     9.091

> <r_qp_EA(eV)>
     1.078

> <i_qp_#metab>
4

> <r_qp_QPlogKhsa>
    -0.294

> <i_qp_HumanOralAbsorption>
3

> <r_qp_PercentHumanOralAbsorption>
    84.458

> <r_qp_SAfluorine>
     0.000

> <r_qp_SAamideO>
     0.000

> <r_qp_PSA>
    95.041

> <i_qp_#NandO>
6

> <i_qp_RuleOfFive>
0

> <i_qp_RuleOfThree>
0

> <i_qp_#ringatoms>
13

> <i_qp_#in34>
0

> <i_qp_#in56>
13

> <i_qp_#noncon>
0

> <i_qp_#nonHatm>
22

> <r_qp_Jm>
2.210478

$$$$
LBS_UY_132
                    3D
 Structure written by MMmdl.
 31 33  0  0  1  0            999 V2000
    1.3650    0.3370   -0.1650 C   0  0  0  0  0  0
    0.0780    0.5770   -0.6540 C   0  0  0  0  0  0
   -0.1610    1.4810   -1.6550 O   0  0  0  0  0  0
    0.7180    1.8610   -1.9080 H   0  0  0  0  0  0
   -1.0110   -0.1080   -0.1250 C   0  0  0  0  0  0
   -2.0100    0.0800   -0.5060 H   0  0  0  0  0  0
   -0.8090   -1.0380    0.8960 C   0  0  0  0  0  0
   -1.6560   -1.5780    1.3130 H   0  0  0  0  0  0
    0.4800   -1.2770    1.3840 C   0  0  0  0  0  0
    0.6290   -2.0030    2.1790 H   0  0  0  0  0  0
    1.5700   -0.5860    0.8500 C   0  0  0  0  0  0
    2.8030   -0.8730    1.3740 O   0  0  0  0  0  0
    3.8980   -0.2130    0.8640 C   0  0  0  0  0  0
    3.8420    0.7520   -0.1460 C   0  0  0  0  0  0
    2.5210    1.0520   -0.7100 C   0  0  0  0  0  0
    2.3140    1.8630   -1.6100 O   0  0  0  0  0  0
    5.1320   -0.5660    1.4160 C   0  0  0  0  0  0
    5.2210   -1.5050    2.4060 O   0  0  0  0  0  0
    4.3170   -1.8160    2.5960 H   0  0  0  0  0  0
    6.3110    0.0140    0.9690 C   0  0  0  0  0  0
    7.2610   -0.2920    1.4010 H   0  0  0  0  0  0
    6.2590    0.9760   -0.0430 C   0  0  0  0  0  0
    5.0250    1.3740   -0.5820 C   0  0  0  0  0  0
    5.0090    2.3130   -1.5800 O   0  0  0  0  0  0
    4.7950    3.6220   -1.0440 C   0  0  0  0  0  0
    5.6660    3.9490   -0.4650 H   0  0  0  0  0  0
    3.8950    3.6730   -0.4220 H   0  0  0  0  0  0
    4.6680    4.3110   -1.8840 H   0  0  0  0  0  0
    7.5190    1.5490   -0.5410 C   0  0  0  0  0  0
    7.4610    2.2450   -1.3940 H   0  0  0  0  0  0
    8.6020    1.2700   -0.0370 O   0  0  0  0  0  0
  1  2  2  0  0  0
  1 11  1  0  0  0
  1 15  1  0  0  0
  2  3  1  0  0  0
  2  5  1  0  0  0
  3  4  1  0  0  0
  5  6  1  0  0  0
  5  7  2  0  0  0
  7  8  1  0  0  0
  7  9  1  0  0  0
  9 10  1  0  0  0
  9 11  2  0  0  0
 11 12  1  0  0  0
 12 13  1  0  0  0
 13 14  2  0  0  0
 13 17  1  0  0  0
 14 15  1  0  0  0
 14 23  1  0  0  0
 15 16  2  0  0  0
 17 18  1  0  0  0
 17 20  2  0  0  0
 18 19  1  0  0  0
 20 21  1  0  0  0
 20 22  1  0  0  0
 22 23  2  0  0  0
 22 29  1  0  0  0
 23 24  1  0  0  0
 24 25  1  0  0  0
 25 26  1  0  0  0
 25 27  1  0  0  0
 25 28  1  0  0  0
 29 30  1  0  0  0
 29 31  2  0  0  0
M  END
> <s_m_entry_id>
46

> <s_m_entry_name>
ConMedNP_leadlike.46

> <i_qp_#stars>
0

> <i_qp_#amine>
0

> <i_qp_#amidine>
0

> <i_qp_#acid>
0

> <i_qp_#amide>
0

> <i_qp_#rotor>
4

> <i_qp_#rtvFG>
0

> <i_qp_CNS>
-2

> <r_qp_mol_MW>
   286.240

> <r_qp_dipole>
     3.944

> <r_qp_SASA>
   477.316

> <r_qp_FOSA>
    86.236

> <r_qp_FISA>
   188.122

> <r_qp_PISA>
   202.958

> <r_qp_WPSA>
     0.000

> <r_qp_volume>
   818.124

> <r_qp_donorHB>
     1.000

> <r_qp_accptHB>
     5.750

> <r_qp_dip^2/V>
   0.0190090

> <r_qp_ACxDN^.5/SA>
   0.0120460

> <r_qp_glob>
   0.8862810

> <r_qp_QPpolrz>
    25.957

> <r_qp_QPlogPC16>
     8.889

> <r_qp_QPlogPoct>
    13.419

> <r_qp_QPlogPw>
     9.774

> <r_qp_QPlogPo/w>
     1.002

> <r_qp_QPlogS>
    -2.403

> <r_qp_CIQPlogS>
    -3.611

> <r_qp_QPlogHERG>
    -4.340

> <r_qp_QPPCaco>
   162.907

> <r_qp_QPlogBB>
    -1.274

> <r_qp_QPPMDCK>
    69.591

> <r_qp_QPlogKp>
    -3.888

> <r_qp_IP(eV)>
     9.320

> <r_qp_EA(eV)>
     1.309

> <i_qp_#metab>
3

> <r_qp_QPlogKhsa>
    -0.377

> <i_qp_HumanOralAbsorption>
3

> <r_qp_PercentHumanOralAbsorption>
    72.405

> <r_qp_SAfluorine>
     0.000

> <r_qp_SAamideO>
     0.000

> <r_qp_PSA>
   113.144

> <i_qp_#NandO>
6

> <i_qp_RuleOfFive>
0

> <i_qp_RuleOfThree>
0

> <i_qp_#ringatoms>
14

> <i_qp_#in34>
0

> <i_qp_#in56>
14

> <i_qp_#noncon>
0

> <i_qp_#nonHatm>
21

> <r_qp_Jm>
0.146599

$$$$
ZTF_UY_086_1
                    3D
 Structure written by MMmdl.
 32 35  0  0  1  0            999 V2000
    0.9870    0.5810   -0.1480 C   0  0  0  0  0  0
   -0.2490    1.2220   -0.0670 C   0  0  0  0  0  0
   -0.3110    2.3060   -0.0950 H   0  0  0  0  0  0
   -1.4080    0.4600    0.0530 C   0  0  0  0  0  0
   -2.5980    1.1230    0.1310 O   0  0  0  0  0  0
   -3.3170    0.4750    0.2100 H   0  0  0  0  0  0
   -1.3500   -0.9320    0.0930 C   0  0  0  0  0  0
   -2.2500   -1.5320    0.1870 H   0  0  0  0  0  0
   -0.1090   -1.5700    0.0110 C   0  0  0  0  0  0
   -0.0570   -2.6560    0.0420 H   0  0  0  0  0  0
    1.0580   -0.8080   -0.1090 C   0  0  0  0  0  0
    2.3730   -1.4580   -0.1930 C   0  0  0  0  0  0
    2.4640   -2.6810   -0.1790 O   0  0  0  0  0  0
    3.5600   -0.5680   -0.2900 C   0  0  0  0  0  0
    4.9380   -1.0890   -0.3700 C   0  0  0  0  0  0
    3.3240    0.7510   -0.3260 C   0  0  0  0  0  0
    4.0970    1.5050   -0.4160 H   0  0  0  0  0  0
    2.1000    1.3740   -0.2640 O   0  0  0  0  0  0
    5.2620   -2.1080   -1.2980 C   0  0  0  0  0  0
    4.4870   -2.5030   -1.9500 H   0  0  0  0  0  0
    6.5650   -2.6100   -1.3820 C   0  0  0  0  0  0
    6.8960   -3.5900   -2.2680 O   0  0  0  0  0  0
    6.0950   -3.8780   -2.7360 H   0  0  0  0  0  0
    7.5280   -2.0910   -0.5430 C   0  0  0  0  0  0
    7.2180   -1.1050    0.3630 C   0  0  0  0  0  0
    5.9430   -0.5870    0.4770 C   0  0  0  0  0  0
    5.7390    0.1820    1.2160 H   0  0  0  0  0  0
    8.8390   -2.4510   -0.4820 O   0  0  0  0  0  0
    9.3160   -1.5850    0.5660 C   0  0  0  0  0  0
   10.1230   -0.9600    0.1650 H   0  0  0  0  0  0
    9.7200   -2.2020    1.3760 H   0  0  0  0  0  0
    8.2930   -0.7250    1.1060 O   0  0  0  0  0  0
  1  2  2  0  0  0
  1 11  1  0  0  0
  1 18  1  0  0  0
  2  3  1  0  0  0
  2  4  1  0  0  0
  4  5  1  0  0  0
  4  7  2  0  0  0
  5  6  1  0  0  0
  7  8  1  0  0  0
  7  9  1  0  0  0
  9 10  1  0  0  0
  9 11  2  0  0  0
 11 12  1  0  0  0
 12 13  2  0  0  0
 12 14  1  0  0  0
 14 15  1  0  0  0
 14 16  2  0  0  0
 15 19  2  0  0  0
 15 26  1  0  0  0
 16 17  1  0  0  0
 16 18  1  0  0  0
 19 20  1  0  0  0
 19 21  1  0  0  0
 21 22  1  0  0  0
 21 24  2  0  0  0
 22 23  1  0  0  0
 24 25  1  0  0  0
 24 28  1  0  0  0
 25 26  2  0  0  0
 25 32  1  0  0  0
 26 27  1  0  0  0
 28 29  1  0  0  0
 29 30  1  0  0  0
 29 31  1  0  0  0
 29 32  1  0  0  0
M  END
> <s_m_entry_id>
47

> <s_m_entry_name>
ConMedNP_leadlike.47

> <i_qp_#stars>
0

> <i_qp_#amine>
0

> <i_qp_#amidine>
0

> <i_qp_#acid>
0

> <i_qp_#amide>
0

> <i_qp_#rotor>
3

> <i_qp_#rtvFG>
1

> <i_qp_CNS>
-1

> <r_qp_mol_MW>
   298.251

> <r_qp_dipole>
     4.614

> <r_qp_SASA>
   468.472

> <r_qp_FOSA>
    70.811

> <r_qp_FISA>
   145.234

> <r_qp_PISA>
   252.427

> <r_qp_WPSA>
     0.000

> <r_qp_volume>
   817.649

> <r_qp_donorHB>
     2.000

> <r_qp_accptHB>
     5.500

> <r_qp_dip^2/V>
   0.0260410

> <r_qp_ACxDN^.5/SA>
   0.0166030

> <r_qp_glob>
   0.9026630

> <r_qp_QPpolrz>
    27.053

> <r_qp_QPlogPC16>
     9.267

> <r_qp_QPlogPoct>
    15.162

> <r_qp_QPlogPw>
    11.236

> <r_qp_QPlogPo/w>
     1.378

> <r_qp_QPlogS>
    -2.583

> <r_qp_CIQPlogS>
    -4.158

> <r_qp_QPlogHERG>
    -4.311

> <r_qp_QPPCaco>
   415.572

> <r_qp_QPlogBB>
    -0.806

> <r_qp_QPPMDCK>
   191.493

> <r_qp_QPlogKp>
    -3.019

> <r_qp_IP(eV)>
     8.852

> <r_qp_EA(eV)>
     0.694

> <i_qp_#metab>
2

> <r_qp_QPlogKhsa>
    -0.256

> <i_qp_HumanOralAbsorption>
3

> <r_qp_PercentHumanOralAbsorption>
    81.883

> <r_qp_SAfluorine>
     0.000

> <r_qp_SAamideO>
     0.000

> <r_qp_PSA>
    98.480

> <i_qp_#NandO>
6

> <i_qp_RuleOfFive>
0

> <i_qp_RuleOfThree>
0

> <i_qp_#ringatoms>
19

> <i_qp_#in34>
0

> <i_qp_#in56>
19

> <i_qp_#noncon>
1

> <i_qp_#nonHatm>
22

> <r_qp_Jm>
0.745871

$$$$
NONAME
                    3D
 Structure written by MMmdl.
 32 35  0  0  1  0            999 V2000
    1.1020    0.7150   -0.3320 C   0  0  0  0  0  0
    1.9600    1.2270   -0.7580 H   0  0  0  0  0  0
   -0.1460    1.3410   -0.2990 C   0  0  0  0  0  0
   -0.2390    2.3430   -0.7140 H   0  0  0  0  0  0
   -1.2600    0.6850    0.2490 C   0  0  0  0  0  0
   -2.5790    1.3440    0.2960 C   0  0  0  0  0  0
   -1.0970   -0.6140    0.7520 C   0  0  0  0  0  0
   -1.9450   -1.1520    1.1730 H   0  0  0  0  0  0
    0.1520   -1.2430    0.7200 C   0  0  0  0  0  0
    0.2480   -2.2490    1.1170 H   0  0  0  0  0  0
    1.2430   -0.5710    0.1780 C   0  0  0  0  0  0
    2.4790   -1.1460    0.1260 O   0  0  0  0  0  0
    2.4120   -2.0500    0.4750 H   0  0  0  0  0  0
   -2.7060    2.5510    0.8590 C   0  0  0  0  0  0
   -1.8850    3.1050    1.2980 H   0  0  0  0  0  0
   -3.8600    3.2790    0.9870 O   0  0  0  0  0  0
   -5.0210    2.7310    0.5010 C   0  0  0  0  0  0
   -5.0720    1.4640   -0.1130 C   0  0  0  0  0  0
   -3.8130    0.7030   -0.2370 C   0  0  0  0  0  0
   -3.7680   -0.4060   -0.7560 O   0  0  0  0  0  0
   -6.1710    3.5170    0.6550 C   0  0  0  0  0  0
   -6.1290    4.4920    1.1280 H   0  0  0  0  0  0
   -7.3600    3.0090    0.1840 C   0  0  0  0  0  0
   -7.4220    1.7760   -0.4150 C   0  0  0  0  0  0
   -6.3010    0.9820   -0.5770 C   0  0  0  0  0  0
   -6.4460   -0.2300   -1.1810 O   0  0  0  0  0  0
   -7.3890   -0.3270   -1.4120 H   0  0  0  0  0  0
   -8.5730    3.6190    0.2420 O   0  0  0  0  0  0
   -9.4090    2.6270   -0.3910 C   0  0  0  0  0  0
   -9.8850    3.0790   -1.2700 H   0  0  0  0  0  0
  -10.1900    2.3230    0.3160 H   0  0  0  0  0  0
   -8.6840    1.4510   -0.8120 O   0  0  0  0  0  0
  1  2  1  0  0  0
  1  3  2  0  0  0
  1 11  1  0  0  0
  3  4  1  0  0  0
  3  5  1  0  0  0
  5  6  1  0  0  0
  5  7  2  0  0  0
  6 14  2  0  0  0
  6 19  1  0  0  0
  7  8  1  0  0  0
  7  9  1  0  0  0
  9 10  1  0  0  0
  9 11  2  0  0  0
 11 12  1  0  0  0
 12 13  1  0  0  0
 14 15  1  0  0  0
 14 16  1  0  0  0
 16 17  1  0  0  0
 17 18  2  0  0  0
 17 21  1  0  0  0
 18 19  1  0  0  0
 18 25  1  0  0  0
 19 20  2  0  0  0
 21 22  1  0  0  0
 21 23  2  0  0  0
 23 24  1  0  0  0
 23 28  1  0  0  0
 24 25  2  0  0  0
 24 32  1  0  0  0
 25 26  1  0  0  0
 26 27  1  0  0  0
 28 29  1  0  0  0
 29 30  1  0  0  0
 29 31  1  0  0  0
 29 32  1  0  0  0
M  END
> <s_m_entry_id>
48

> <s_m_entry_name>
ConMedNP_leadlike.48

> <i_qp_#stars>
0

> <i_qp_#amine>
0

> <i_qp_#amidine>
0

> <i_qp_#acid>
0

> <i_qp_#amide>
0

> <i_qp_#rotor>
3

> <i_qp_#rtvFG>
1

> <i_qp_CNS>
0

> <r_qp_mol_MW>
   298.251

> <r_qp_dipole>
     3.862

> <r_qp_SASA>
   468.450

> <r_qp_FOSA>
    70.826

> <r_qp_FISA>
   129.699

> <r_qp_PISA>
   267.925

> <r_qp_WPSA>
     0.000

> <r_qp_volume>
   816.458

> <r_qp_donorHB>
     1.000

> <r_qp_accptHB>
     4.500

> <r_qp_dip^2/V>
   0.0182710

> <r_qp_ACxDN^.5/SA>
   0.0096060

> <r_qp_glob>
   0.9018300

> <r_qp_QPpolrz>
    27.153

> <r_qp_QPlogPC16>
     9.022

> <r_qp_QPlogPoct>
    13.042

> <r_qp_QPlogPw>
     8.786

> <r_qp_QPlogPo/w>
     1.972

> <r_qp_QPlogS>
    -2.808

> <r_qp_CIQPlogS>
    -4.558

> <r_qp_QPlogHERG>
    -4.398

> <r_qp_QPPCaco>
   583.403

> <r_qp_QPlogBB>
    -0.680

> <r_qp_QPPMDCK>
   276.306

> <r_qp_QPlogKp>
    -2.678

> <r_qp_IP(eV)>
     8.876

> <r_qp_EA(eV)>
     0.624

> <i_qp_#metab>
2

> <r_qp_QPlogKhsa>
    -0.111

> <i_qp_HumanOralAbsorption>
3

> <r_qp_PercentHumanOralAbsorption>
    88.001

> <r_qp_SAfluorine>
     0.000

> <r_qp_SAamideO>
     0.000

> <r_qp_PSA>
    95.402

> <i_qp_#NandO>
6

> <i_qp_RuleOfFive>
0

> <i_qp_RuleOfThree>
0

> <i_qp_#ringatoms>
19

> <i_qp_#in34>
0

> <i_qp_#in56>
19

> <i_qp_#noncon>
1

> <i_qp_#nonHatm>
22

> <r_qp_Jm>
0.973275

$$$$
PTA_UDS_080
                    3D
 Structure written by MMmdl.
 37 39  0  0  1  0            999 V2000
    1.2830    0.2370   -0.6280 C   0  0  0  0  0  0
    0.1480    0.9030   -1.0990 C   0  0  0  0  0  0
    0.2340    1.9120   -1.4940 H   0  0  0  0  0  0
   -1.0990    0.2790   -1.0500 C   0  0  0  0  0  0
   -2.1830    0.9830   -1.5020 O   0  0  0  0  0  0
   -2.7610    1.7330   -0.4310 C   0  0  0  0  0  0
   -3.6470    2.2430   -0.8200 H   0  0  0  0  0  0
   -2.0650    2.4950   -0.0620 H   0  0  0  0  0  0
   -3.0790    1.0780    0.3880 H   0  0  0  0  0  0
   -1.2050   -1.0320   -0.5840 C   0  0  0  0  0  0
   -2.3600   -1.7730   -0.5060 O   0  0  0  0  0  0
   -3.2300   -1.6480   -1.6300 C   0  0  0  0  0  0
   -3.8130   -2.5710   -1.6980 H   0  0  0  0  0  0
   -2.6840   -1.5320   -2.5730 H   0  0  0  0  0  0
   -3.9350   -0.8260   -1.4770 H   0  0  0  0  0  0
   -0.0590   -1.6800   -0.0880 C   0  0  0  0  0  0
   -0.2220   -2.9510    0.4010 O   0  0  0  0  0  0
   -1.1770   -3.1450    0.3250 H   0  0  0  0  0  0
    1.1920   -1.0560   -0.1090 C   0  0  0  0  0  0
    2.4270   -1.6960    0.3880 C   0  0  0  0  0  0
    2.4350   -2.8220    0.8700 O   0  0  0  0  0  0
    3.6840   -0.9040    0.2870 C   0  0  0  0  0  0
    4.9910   -1.4320    0.7230 C   0  0  0  0  0  0
    3.5980    0.3180   -0.2500 C   0  0  0  0  0  0
    4.4450    0.9800   -0.3960 H   0  0  0  0  0  0
    2.4620    0.9330   -0.7070 O   0  0  0  0  0  0
    5.4430   -2.6780    0.2620 C   0  0  0  0  0  0
    4.8290   -3.2710   -0.4130 H   0  0  0  0  0  0
    6.6850   -3.1820    0.6640 C   0  0  0  0  0  0
    7.0080   -4.1490    0.2910 H   0  0  0  0  0  0
    7.4770   -2.4380    1.5320 C   0  0  0  0  0  0
    8.6950   -2.8910    1.9490 O   0  0  0  0  0  0
    8.8380   -3.7750    1.5740 H   0  0  0  0  0  0
    7.0460   -1.2040    2.0050 C   0  0  0  0  0  0
    7.6710   -0.6360    2.6880 H   0  0  0  0  0  0
    5.8060   -0.7020    1.6040 C   0  0  0  0  0  0
    5.4800    0.2590    1.9950 H   0  0  0  0  0  0
  1  2  2  0  0  0
  1 19  1  0  0  0
  1 26  1  0  0  0
  2  3  1  0  0  0
  2  4  1  0  0  0
  4  5  1  0  0  0
  4 10  2  0  0  0
  5  6  1  0  0  0
  6  7  1  0  0  0
  6  8  1  0  0  0
  6  9  1  0  0  0
 10 11  1  0  0  0
 10 16  1  0  0  0
 11 12  1  0  0  0
 12 13  1  0  0  0
 12 14  1  0  0  0
 12 15  1  0  0  0
 16 17  1  0  0  0
 16 19  2  0  0  0
 17 18  1  0  0  0
 19 20  1  0  0  0
 20 21  2  0  0  0
 20 22  1  0  0  0
 22 23  1  0  0  0
 22 24  2  0  0  0
 23 27  2  0  0  0
 23 36  1  0  0  0
 24 25  1  0  0  0
 24 26  1  0  0  0
 27 28  1  0  0  0
 27 29  1  0  0  0
 29 30  1  0  0  0
 29 31  2  0  0  0
 31 32  1  0  0  0
 31 34  1  0  0  0
 32 33  1  0  0  0
 34 35  1  0  0  0
 34 36  2  0  0  0
 36 37  1  0  0  0
M  END
> <s_m_entry_id>
49

> <s_m_entry_name>
ConMedNP_leadlike.49

> <i_qp_#stars>
0

> <i_qp_#amine>
0

> <i_qp_#amidine>
0

> <i_qp_#acid>
0

> <i_qp_#amide>
0

> <i_qp_#rotor>
5

> <i_qp_#rtvFG>
0

> <i_qp_CNS>
-1

> <r_qp_mol_MW>
   314.294

> <r_qp_dipole>
     4.526

> <r_qp_SASA>
   531.037

> <r_qp_FOSA>
   162.861

> <r_qp_FISA>
   126.838

> <r_qp_PISA>
   241.338

> <r_qp_WPSA>
     0.000

> <r_qp_volume>
   926.679

> <r_qp_donorHB>
     1.000

> <r_qp_accptHB>
     4.500

> <r_qp_dip^2/V>
   0.0221080

> <r_qp_ACxDN^.5/SA>
   0.0084740

> <r_qp_glob>
   0.8656180

> <r_qp_QPpolrz>
    30.026

> <r_qp_QPlogPC16>
     9.677

> <r_qp_QPlogPoct>
    13.904

> <r_qp_QPlogPw>
     8.296

> <r_qp_QPlogPo/w>
     2.657

> <r_qp_QPlogS>
    -3.701

> <r_qp_CIQPlogS>
    -4.765

> <r_qp_QPlogHERG>
    -4.857

> <r_qp_QPPCaco>
   621.012

> <r_qp_QPlogBB>
    -0.866

> <r_qp_QPPMDCK>
   295.608

> <r_qp_QPlogKp>
    -2.527

> <r_qp_IP(eV)>
     8.837

> <r_qp_EA(eV)>
     0.668

> <i_qp_#metab>
4

> <r_qp_QPlogKhsa>
     0.075

> <i_qp_HumanOralAbsorption>
3

> <r_qp_PercentHumanOralAbsorption>
    92.492

> <r_qp_SAfluorine>
     0.000

> <r_qp_SAamideO>
     0.000

> <r_qp_PSA>
    89.661

> <i_qp_#NandO>
6

> <i_qp_RuleOfFive>
0

> <i_qp_RuleOfThree>
0

> <i_qp_#ringatoms>
16

> <i_qp_#in34>
0

> <i_qp_#in56>
16

> <i_qp_#noncon>
0

> <i_qp_#nonHatm>
23

> <r_qp_Jm>
0.259907

$$$$
PTA_UDS_174
                    3D
 Structure written by MMmdl.
 37 39  0  0  1  0            999 V2000
    2.0210   -0.7670    1.1060 C   0  0  0  0  0  0
    2.8660   -0.2640    1.5640 H   0  0  0  0  0  0
    0.9160    0.0480    1.1910 O   0  0  0  0  0  0
   -0.2640   -0.4230    0.6800 C   0  0  0  0  0  0
   -0.3810   -1.6770    0.0960 C   0  0  0  0  0  0
    0.8120   -2.5290    0.0120 C   0  0  0  0  0  0
    0.7020   -3.6360   -0.5110 O   0  0  0  0  0  0
    2.0790   -1.9910    0.5620 C   0  0  0  0  0  0
   -1.3760    0.4130    0.7560 C   0  0  0  0  0  0
   -1.2840    1.3980    1.2080 H   0  0  0  0  0  0
   -2.6120    0.0010    0.2400 C   0  0  0  0  0  0
   -2.7470   -1.2870   -0.3050 C   0  0  0  0  0  0
   -3.9780   -1.6860   -0.7610 O   0  0  0  0  0  0
   -4.4440   -2.8830   -0.1410 C   0  0  0  0  0  0
   -5.5360   -2.8220   -0.0830 H   0  0  0  0  0  0
   -4.0640   -3.0110    0.8790 H   0  0  0  0  0  0
   -4.1950   -3.7510   -0.7580 H   0  0  0  0  0  0
   -1.6160   -2.1130   -0.4020 C   0  0  0  0  0  0
   -1.7280   -3.3470   -0.9990 O   0  0  0  0  0  0
   -0.8350   -3.7720   -0.9790 H   0  0  0  0  0  0
   -3.6130    0.9260    0.3930 O   0  0  0  0  0  0
   -4.5420    1.0180   -0.6830 C   0  0  0  0  0  0
   -4.9490    2.0340   -0.6810 H   0  0  0  0  0  0
   -5.3780    0.3310   -0.5250 H   0  0  0  0  0  0
   -4.0700    0.8550   -1.6590 H   0  0  0  0  0  0
    3.3410   -2.7510    0.5580 C   0  0  0  0  0  0
    4.5260   -2.1790    0.0650 C   0  0  0  0  0  0
    4.5250   -1.1710   -0.3450 H   0  0  0  0  0  0
    5.7290   -2.8930    0.0830 C   0  0  0  0  0  0
    6.6290   -2.4240   -0.3030 H   0  0  0  0  0  0
    5.7500   -4.1860    0.5940 C   0  0  0  0  0  0
    6.9020   -4.9160    0.6420 O   0  0  0  0  0  0
    7.6290   -4.3820    0.2800 H   0  0  0  0  0  0
    4.5870   -4.7760    1.0760 C   0  0  0  0  0  0
    4.6130   -5.7890    1.4670 H   0  0  0  0  0  0
    3.3850   -4.0620    1.0560 C   0  0  0  0  0  0
    2.4850   -4.5400    1.4380 H   0  0  0  0  0  0
  1  2  1  0  0  0
  1  3  1  0  0  0
  1  8  2  0  0  0
  3  4  1  0  0  0
  4  5  2  0  0  0
  4  9  1  0  0  0
  5  6  1  0  0  0
  5 18  1  0  0  0
  6  7  2  0  0  0
  6  8  1  0  0  0
  8 26  1  0  0  0
  9 10  1  0  0  0
  9 11  2  0  0  0
 11 12  1  0  0  0
 11 21  1  0  0  0
 12 13  1  0  0  0
 12 18  2  0  0  0
 13 14  1  0  0  0
 14 15  1  0  0  0
 14 16  1  0  0  0
 14 17  1  0  0  0
 18 19  1  0  0  0
 19 20  1  0  0  0
 21 22  1  0  0  0
 22 23  1  0  0  0
 22 24  1  0  0  0
 22 25  1  0  0  0
 26 27  2  0  0  0
 26 36  1  0  0  0
 27 28  1  0  0  0
 27 29  1  0  0  0
 29 30  1  0  0  0
 29 31  2  0  0  0
 31 32  1  0  0  0
 31 34  1  0  0  0
 32 33  1  0  0  0
 34 35  1  0  0  0
 34 36  2  0  0  0
 36 37  1  0  0  0
M  END
> <s_m_entry_id>
50

> <s_m_entry_name>
ConMedNP_leadlike.50

> <i_qp_#stars>
0

> <i_qp_#amine>
0

> <i_qp_#amidine>
0

> <i_qp_#acid>
0

> <i_qp_#amide>
0

> <i_qp_#rotor>
5

> <i_qp_#rtvFG>
0

> <i_qp_CNS>
-1

> <r_qp_mol_MW>
   314.294

> <r_qp_dipole>
     4.301

> <r_qp_SASA>
   530.634

> <r_qp_FOSA>
   166.339

> <r_qp_FISA>
   114.035

> <r_qp_PISA>
   250.259

> <r_qp_WPSA>
     0.000

> <r_qp_volume>
   923.992

> <r_qp_donorHB>
     1.000

> <r_qp_accptHB>
     4.500

> <r_qp_dip^2/V>
   0.0200200

> <r_qp_ACxDN^.5/SA>
   0.0084800

> <r_qp_glob>
   0.8646010

> <r_qp_QPpolrz>
    30.004

> <r_qp_QPlogPC16>
     9.619

> <r_qp_QPlogPoct>
    13.814

> <r_qp_QPlogPw>
     8.268

> <r_qp_QPlogPo/w>
     2.707

> <r_qp_QPlogS>
    -3.703

> <r_qp_CIQPlogS>
    -4.765

> <r_qp_QPlogHERG>
    -4.916

> <r_qp_QPPCaco>
   821.308

> <r_qp_QPlogBB>
    -0.755

> <r_qp_QPPMDCK>
   399.891

> <r_qp_QPlogKp>
    -2.260

> <r_qp_IP(eV)>
     8.952

> <r_qp_EA(eV)>
     0.816

> <i_qp_#metab>
4

> <r_qp_QPlogKhsa>
     0.067

> <i_qp_HumanOralAbsorption>
3

> <r_qp_PercentHumanOralAbsorption>
    94.960

> <r_qp_SAfluorine>
     0.000

> <r_qp_SAamideO>
     0.000

> <r_qp_PSA>
    85.736

> <i_qp_#NandO>
6

> <i_qp_RuleOfFive>
0

> <i_qp_RuleOfThree>
0

> <i_qp_#ringatoms>
16

> <i_qp_#in34>
0

> <i_qp_#in56>
16

> <i_qp_#noncon>
0

> <i_qp_#nonHatm>
23

> <r_qp_Jm>
0.488875

$$$$
RDC_0192_1
                    3D
 Structure written by MMmdl.
 31 32  0  0  1  0            999 V2000
    1.6530    0.5500    0.2890 C   0  0  0  0  0  0
    0.4060    1.0760   -0.1020 C   0  0  0  0  0  0
    0.1240    2.4110    0.0740 O   0  0  0  0  0  0
   -0.6510    2.6110    1.2570 C   0  0  0  0  0  0
   -0.7010    3.6880    1.4450 H   0  0  0  0  0  0
   -0.1900    2.1360    2.1300 H   0  0  0  0  0  0
   -1.6740    2.2440    1.1250 H   0  0  0  0  0  0
   -1.7030    0.9000   -1.1460 O   0  0  0  0  0  0
   -2.6610    0.1390   -1.8710 C   0  0  0  0  0  0
   -3.5000    0.8000   -2.1110 H   0  0  0  0  0  0
   -3.0490   -0.6850   -1.2650 H   0  0  0  0  0  0
   -2.2430   -0.2240   -2.8160 H   0  0  0  0  0  0
   -0.5430    0.2770   -0.7660 C   0  0  0  0  0  0
   -0.2500   -1.0650   -0.9960 C   0  0  0  0  0  0
   -0.9640   -1.7100   -1.4970 H   0  0  0  0  0  0
    0.9800   -1.5960   -0.5910 C   0  0  0  0  0  0
    1.2230   -2.9170   -0.8510 O   0  0  0  0  0  0
    0.4610   -3.3320   -1.2860 H   0  0  0  0  0  0
    1.9440   -0.7990    0.0500 C   0  0  0  0  0  0
    3.2510   -1.3630    0.4680 C   0  0  0  0  0  0
    4.2670   -0.4540    1.0520 C   0  0  0  0  0  0
    5.5950   -1.0720    1.3810 C   0  0  0  0  0  0
    5.4710   -1.8720    2.1190 H   0  0  0  0  0  0
    6.3060   -0.3520    1.7960 H   0  0  0  0  0  0
    6.0510   -1.4980    0.4800 H   0  0  0  0  0  0
    3.9730    0.8260    1.2670 C   0  0  0  0  0  0
    4.8850    1.7030    1.8290 O   0  0  0  0  0  0
    4.3990    2.5550    1.8940 H   0  0  0  0  0  0
    2.6550    1.4020    0.9450 C   0  0  0  0  0  0
    2.4830    2.5760    1.2560 O   0  0  0  0  0  0
    3.5190   -2.5520    0.3500 O   0  0  0  0  0  0
  1  2  2  0  0  0
  1 19  1  0  0  0
  1 29  1  0  0  0
  2  3  1  0  0  0
  2 13  1  0  0  0
  3  4  1  0  0  0
  4  5  1  0  0  0
  4  6  1  0  0  0
  4  7  1  0  0  0
  8  9  1  0  0  0
  8 13  1  0  0  0
  9 10  1  0  0  0
  9 11  1  0  0  0
  9 12  1  0  0  0
 13 14  2  0  0  0
 14 15  1  0  0  0
 14 16  1  0  0  0
 16 17  1  0  0  0
 16 19  2  0  0  0
 17 18  1  0  0  0
 19 20  1  0  0  0
 20 21  1  0  0  0
 20 31  2  0  0  0
 21 22  1  0  0  0
 21 26  2  0  0  0
 22 23  1  0  0  0
 22 24  1  0  0  0
 22 25  1  0  0  0
 26 27  1  0  0  0
 26 29  1  0  0  0
 27 28  1  0  0  0
 29 30  2  0  0  0
M  END
> <s_m_entry_id>
51

> <s_m_entry_name>
ConMedNP_leadlike.51

> <i_qp_#stars>
0

> <i_qp_#amine>
0

> <i_qp_#amidine>
0

> <i_qp_#acid>
0

> <i_qp_#amide>
0

> <i_qp_#rotor>
4

> <i_qp_#rtvFG>
0

> <i_qp_CNS>
-1

> <r_qp_mol_MW>
   264.234

> <r_qp_dipole>
     6.433

> <r_qp_SASA>
   461.064

> <r_qp_FOSA>
   247.361

> <r_qp_FISA>
   155.896

> <r_qp_PISA>
    57.807

> <r_qp_WPSA>
     0.000

> <r_qp_volume>
   786.954

> <r_qp_donorHB>
     1.000

> <r_qp_accptHB>
     6.000

> <r_qp_dip^2/V>
   0.0525860

> <r_qp_ACxDN^.5/SA>
   0.0130130

> <r_qp_glob>
   0.8940680

> <r_qp_QPpolrz>
    23.324

> <r_qp_QPlogPC16>
     7.382

> <r_qp_QPlogPoct>
    12.710

> <r_qp_QPlogPw>
     8.774

> <r_qp_QPlogPo/w>
     0.773

> <r_qp_QPlogS>
    -2.061

> <r_qp_CIQPlogS>
    -2.852

> <r_qp_QPlogHERG>
    -3.522

> <r_qp_QPPCaco>
   329.258

> <r_qp_QPlogBB>
    -0.978

> <r_qp_QPPMDCK>
   148.890

> <r_qp_QPlogKp>
    -3.805

> <r_qp_IP(eV)>
     9.397

> <r_qp_EA(eV)>
     1.572

> <i_qp_#metab>
5

> <r_qp_QPlogKhsa>
    -0.493

> <i_qp_HumanOralAbsorption>
3

> <r_qp_PercentHumanOralAbsorption>
    76.533

> <r_qp_SAfluorine>
     0.000

> <r_qp_SAamideO>
     0.000

> <r_qp_PSA>
   104.915

> <i_qp_#NandO>
6

> <i_qp_RuleOfFive>
0

> <i_qp_RuleOfThree>
0

> <i_qp_#ringatoms>
10

> <i_qp_#in34>
0

> <i_qp_#in56>
10

> <i_qp_#noncon>
0

> <i_qp_#nonHatm>
19

> <r_qp_Jm>
0.359932

$$$$
BNG_UY_209_1
                    3D
 Structure written by MMmdl.
 42 44  0  0  1  0            999 V2000
    0.7440   -0.0570    1.1240 C   0  0  1  0  0  0
    1.7690   -0.5250    0.2580 O   0  0  0  0  0  0
    2.3720   -1.0320    0.8280 H   0  0  0  0  0  0
    1.2380    0.4060    1.9850 H   0  0  0  0  0  0
   -0.1310    0.9490    0.3590 C   0  0  1  0  0  0
   -0.0580    0.7510   -0.7200 H   0  0  0  0  0  0
   -1.5900    0.8500    0.8080 C   0  0  2  0  0  0
   -1.6830    1.1860    1.8500 H   0  0  0  0  0  0
   -2.1220   -0.5970    0.6960 C   0  0  2  0  0  0
   -2.7280   -0.7750    1.5990 H   0  0  0  0  0  0
   -0.9940   -1.6260    0.7210 C   0  0  0  0  0  0
   -1.3740   -2.5880    1.0820 H   0  0  0  0  0  0
   -0.5340   -1.8070   -0.2560 H   0  0  0  0  0  0
    0.0130   -1.1770    1.6270 O   0  0  0  0  0  0
   -2.5680    1.6220   -0.0290 C   0  0  0  0  0  0
   -2.6220    2.7020   -0.0460 H   0  0  0  0  0  0
   -3.3780    0.8180   -0.7280 C   0  0  0  0  0  0
   -4.1610    1.1660   -1.3880 H   0  0  0  0  0  0
   -3.0550   -0.6340   -0.5370 C   0  0  1  0  0  0
   -2.5410   -1.2510   -1.7900 C   0  0  0  0  0  0
   -1.6600   -0.9280   -2.3270 H   0  0  0  0  0  0
   -4.2550   -1.3670   -0.2080 O   0  0  0  0  0  0
   -3.3280   -2.2710   -2.1510 C   0  0  0  0  0  0
   -4.3770   -2.3690   -1.1680 C   0  0  0  0  0  0
   -3.1630   -3.1830   -3.3250 C   0  0  2  0  0  0
   -3.2940   -4.2250   -3.0100 H   0  0  0  0  0  0
   -1.8320   -3.0740   -3.8350 O   0  0  0  0  0  0
   -1.7450   -3.7150   -4.5600 H   0  0  0  0  0  0
   -5.3670   -3.2620   -1.1000 C   0  0  0  0  0  0
   -5.4920   -4.0560   -1.8250 H   0  0  0  0  0  0
   -6.0890   -3.2080   -0.2920 H   0  0  0  0  0  0
   -4.1340   -2.8510   -4.4540 C   0  0  0  0  0  0
   -3.9680   -1.8340   -4.8290 H   0  0  0  0  0  0
   -5.1780   -2.9390   -4.1400 H   0  0  0  0  0  0
   -3.9750   -3.5240   -5.3040 H   0  0  0  0  0  0
    0.4040    2.3380    0.6240 C   0  0  0  0  0  0
    0.5110    2.8370    1.7370 O   0  0  0  0  0  0
    0.7320    2.9540   -0.5460 O   0  0  0  0  0  0
    1.2450    4.2790   -0.3970 C   0  0  0  0  0  0
    1.4780    4.6670   -1.3920 H   0  0  0  0  0  0
    2.1650    4.2680    0.1960 H   0  0  0  0  0  0
    0.4940    4.9290    0.0630 H   0  0  0  0  0  0
  1  2  1  0  0  0
  1  4  1  0  0  0
  1  5  1  0  0  0
  1 14  1  0  0  0
  2  3  1  0  0  0
  5  6  1  0  0  0
  5  7  1  0  0  0
  5 36  1  0  0  0
  7  8  1  0  0  0
  7  9  1  0  0  0
  7 15  1  0  0  0
  9 10  1  0  0  0
  9 11  1  0  0  0
  9 19  1  0  0  0
 11 12  1  0  0  0
 11 13  1  0  0  0
 11 14  1  0  0  0
 15 16  1  0  0  0
 15 17  2  0  0  0
 17 18  1  0  0  0
 17 19  1  0  0  0
 19 20  1  0  0  0
 19 22  1  0  0  0
 20 21  1  0  0  0
 20 23  2  0  0  0
 22 24  1  0  0  0
 23 24  1  0  0  0
 23 25  1  0  0  0
 24 29  2  0  0  0
 25 26  1  0  0  0
 25 27  1  0  0  0
 25 32  1  0  0  0
 27 28  1  0  0  0
 29 30  1  0  0  0
 29 31  1  0  0  0
 32 33  1  0  0  0
 32 34  1  0  0  0
 32 35  1  0  0  0
 36 37  2  0  0  0
 36 38  1  0  0  0
 38 39  1  0  0  0
 39 40  1  0  0  0
 39 41  1  0  0  0
 39 42  1  0  0  0
M  END
> <s_m_entry_id>
52

> <s_m_entry_name>
ConMedNP_leadlike.52

> <i_qp_#stars>
0

> <i_qp_#amine>
0

> <i_qp_#amidine>
0

> <i_qp_#acid>
0

> <i_qp_#amide>
0

> <i_qp_#rotor>
5

> <i_qp_#rtvFG>
2

> <i_qp_CNS>
-1

> <r_qp_mol_MW>
   308.330

> <r_qp_dipole>
     4.577

> <r_qp_SASA>
   536.370

> <r_qp_FOSA>
   310.934

> <r_qp_FISA>
   122.559

> <r_qp_PISA>
   102.876

> <r_qp_WPSA>
     0.000

> <r_qp_volume>
   959.969

> <r_qp_donorHB>
     1.000

> <r_qp_accptHB>
     6.850

> <r_qp_dip^2/V>
   0.0218210

> <r_qp_ACxDN^.5/SA>
   0.0127710

> <r_qp_glob>
   0.8774160

> <r_qp_QPpolrz>
    30.036

> <r_qp_QPlogPC16>
     9.043

> <r_qp_QPlogPoct>
    14.971

> <r_qp_QPlogPw>
     9.652

> <r_qp_QPlogPo/w>
     1.761

> <r_qp_QPlogS>
    -2.856

> <r_qp_CIQPlogS>
    -3.173

> <r_qp_QPlogHERG>
    -4.006

> <r_qp_QPPCaco>
   681.824

> <r_qp_QPlogBB>
    -0.799

> <r_qp_QPPMDCK>
   327.016

> <r_qp_QPlogKp>
    -2.936

> <r_qp_IP(eV)>
     9.138

> <r_qp_EA(eV)>
     0.167

> <i_qp_#metab>
3

> <r_qp_QPlogKhsa>
    -0.271

> <i_qp_HumanOralAbsorption>
3

> <r_qp_PercentHumanOralAbsorption>
    87.973

> <r_qp_SAfluorine>
     0.000

> <r_qp_SAamideO>
     0.000

> <r_qp_PSA>
    93.172

> <i_qp_#NandO>
6

> <i_qp_RuleOfFive>
0

> <i_qp_RuleOfThree>
0

> <i_qp_#ringatoms>
13

> <i_qp_#in34>
0

> <i_qp_#in56>
13

> <i_qp_#noncon>
6

> <i_qp_#nonHatm>
22

> <r_qp_Jm>
0.498273

$$$$
BNG_UY_210_1
                    3D
 Structure written by MMmdl.
 42 44  0  0  1  0            999 V2000
    0.7070    0.1220    1.0740 C   0  0  2  0  0  0
    1.0450    0.7190    2.3170 O   0  0  0  0  0  0
    1.6510    0.0870    2.7390 H   0  0  0  0  0  0
    1.6320   -0.0270    0.5050 H   0  0  0  0  0  0
   -0.2550    1.0440    0.3050 C   0  0  1  0  0  0
   -0.2570    0.7710   -0.7600 H   0  0  0  0  0  0
   -1.6740    0.8380    0.8470 C   0  0  2  0  0  0
   -1.7100    1.1220    1.9080 H   0  0  0  0  0  0
   -2.0950   -0.6460    0.6990 C   0  0  2  0  0  0
   -2.5870   -0.9290    1.6430 H   0  0  0  0  0  0
   -0.8900   -1.5740    0.5320 C   0  0  0  0  0  0
   -1.1680   -2.5980    0.8030 H   0  0  0  0  0  0
   -0.4930   -1.6080   -0.4870 H   0  0  0  0  0  0
    0.1590   -1.1560    1.3990 O   0  0  0  0  0  0
   -2.7790    1.5580    0.1310 C   0  0  0  0  0  0
   -2.9150    2.6320    0.1790 H   0  0  0  0  0  0
   -3.5940    0.7260   -0.5250 C   0  0  0  0  0  0
   -4.4620    1.0380   -1.0900 H   0  0  0  0  0  0
   -3.1370   -0.6980   -0.4450 C   0  0  1  0  0  0
   -2.6850   -1.1930   -1.7740 C   0  0  0  0  0  0
   -1.8970   -0.7520   -2.3680 H   0  0  0  0  0  0
   -4.2300   -1.5580   -0.0630 O   0  0  0  0  0  0
   -3.3900   -2.2750   -2.1200 C   0  0  0  0  0  0
   -4.3270   -2.5310   -1.0570 C   0  0  0  0  0  0
   -3.2250   -3.1070   -3.3520 C   0  0  2  0  0  0
   -3.2120   -4.1700   -3.0880 H   0  0  0  0  0  0
   -1.9560   -2.8160   -3.9470 O   0  0  0  0  0  0
   -1.8650   -3.3850   -4.7280 H   0  0  0  0  0  0
   -5.2020   -3.5320   -0.9490 C   0  0  0  0  0  0
   -5.3010   -4.3070   -1.7000 H   0  0  0  0  0  0
   -5.8500   -3.5940   -0.0800 H   0  0  0  0  0  0
   -4.3140   -2.8320   -4.3830 C   0  0  0  0  0  0
   -4.2930   -1.7860   -4.7100 H   0  0  0  0  0  0
   -5.3130   -3.0550   -3.9950 H   0  0  0  0  0  0
   -4.1520   -3.4410   -5.2800 H   0  0  0  0  0  0
    0.2210    2.4790    0.3860 C   0  0  0  0  0  0
   -0.4060    3.4090    0.8740 O   0  0  0  0  0  0
    1.4380    2.5930   -0.2250 O   0  0  0  0  0  0
    1.9780    3.9160   -0.2200 C   0  0  0  0  0  0
    2.9540    3.8850   -0.7120 H   0  0  0  0  0  0
    2.1170    4.2690    0.8060 H   0  0  0  0  0  0
    1.3280    4.5950   -0.7810 H   0  0  0  0  0  0
  1  2  1  0  0  0
  1  4  1  0  0  0
  1  5  1  0  0  0
  1 14  1  0  0  0
  2  3  1  0  0  0
  5  6  1  0  0  0
  5  7  1  0  0  0
  5 36  1  0  0  0
  7  8  1  0  0  0
  7  9  1  0  0  0
  7 15  1  0  0  0
  9 10  1  0  0  0
  9 11  1  0  0  0
  9 19  1  0  0  0
 11 12  1  0  0  0
 11 13  1  0  0  0
 11 14  1  0  0  0
 15 16  1  0  0  0
 15 17  2  0  0  0
 17 18  1  0  0  0
 17 19  1  0  0  0
 19 20  1  0  0  0
 19 22  1  0  0  0
 20 21  1  0  0  0
 20 23  2  0  0  0
 22 24  1  0  0  0
 23 24  1  0  0  0
 23 25  1  0  0  0
 24 29  2  0  0  0
 25 26  1  0  0  0
 25 27  1  0  0  0
 25 32  1  0  0  0
 27 28  1  0  0  0
 29 30  1  0  0  0
 29 31  1  0  0  0
 32 33  1  0  0  0
 32 34  1  0  0  0
 32 35  1  0  0  0
 36 37  2  0  0  0
 36 38  1  0  0  0
 38 39  1  0  0  0
 39 40  1  0  0  0
 39 41  1  0  0  0
 39 42  1  0  0  0
M  END
> <s_m_entry_id>
53

> <s_m_entry_name>
ConMedNP_leadlike.53

> <i_qp_#stars>
0

> <i_qp_#amine>
0

> <i_qp_#amidine>
0

> <i_qp_#acid>
0

> <i_qp_#amide>
0

> <i_qp_#rotor>
5

> <i_qp_#rtvFG>
2

> <i_qp_CNS>
-1

> <r_qp_mol_MW>
   308.330

> <r_qp_dipole>
     6.596

> <r_qp_SASA>
   538.856

> <r_qp_FOSA>
   320.505

> <r_qp_FISA>
   113.671

> <r_qp_PISA>
   104.680

> <r_qp_WPSA>
     0.000

> <r_qp_volume>
   951.683

> <r_qp_donorHB>
     1.000

> <r_qp_accptHB>
     6.850

> <r_qp_dip^2/V>
   0.0457180

> <r_qp_ACxDN^.5/SA>
   0.0127120

> <r_qp_glob>
   0.8683350

> <r_qp_QPpolrz>
    29.722

> <r_qp_QPlogPC16>
     8.874

> <r_qp_QPlogPoct>
    15.117

> <r_qp_QPlogPw>
     9.610

> <r_qp_QPlogPo/w>
     1.768

> <r_qp_QPlogS>
    -2.897

> <r_qp_CIQPlogS>
    -3.173

> <r_qp_QPlogHERG>
    -4.162

> <r_qp_QPPCaco>
   827.853

> <r_qp_QPlogBB>
    -0.743

> <r_qp_QPPMDCK>
   403.336

> <r_qp_QPlogKp>
    -2.766

> <r_qp_IP(eV)>
     9.149

> <r_qp_EA(eV)>
     0.184

> <i_qp_#metab>
3

> <r_qp_QPlogKhsa>
    -0.297

> <i_qp_HumanOralAbsorption>
3

> <r_qp_PercentHumanOralAbsorption>
    89.522

> <r_qp_SAfluorine>
     0.000

> <r_qp_SAamideO>
     0.000

> <r_qp_PSA>
    90.543

> <i_qp_#NandO>
6

> <i_qp_RuleOfFive>
0

> <i_qp_RuleOfThree>
0

> <i_qp_#ringatoms>
13

> <i_qp_#in34>
0

> <i_qp_#in56>
13

> <i_qp_#noncon>
6

> <i_qp_#nonHatm>
22

> <r_qp_Jm>
0.670483

$$$$
ZTF_UY_188
                    3D
 Structure written by MMmdl.
 37 39  0  0  1  0            999 V2000
    1.2210    0.7090    0.1270 C   0  0  0  0  0  0
   -0.0080    1.3420    0.0300 C   0  0  0  0  0  0
   -0.1860    2.8290    0.1040 C   0  0  0  0  0  0
    0.1500    3.2120    1.0720 H   0  0  0  0  0  0
   -1.2440    3.0980   -0.0020 H   0  0  0  0  0  0
    0.3560    3.3240   -0.7080 H   0  0  0  0  0  0
   -1.1590    0.6450   -0.1430 N   0  0  0  0  0  0
   -1.0830   -0.6880   -0.2210 C   0  0  0  0  0  0
   -2.2450   -1.3880   -0.3970 N   0  0  0  0  0  0
   -2.1980   -2.3900   -0.4580 H   0  0  0  0  0  0
   -3.1060   -0.8710   -0.4600 H   0  0  0  0  0  0
    0.0580   -1.3770   -0.1370 N   0  0  0  0  0  0
    1.1950   -0.6680    0.0380 C   0  0  0  0  0  0
    2.4340   -1.4470    0.1230 C   0  0  0  0  0  0
    3.5860   -0.7740    0.2650 C   0  0  0  0  0  0
    3.6140    0.6370    0.3640 O   0  0  0  0  0  0
    2.4880    1.4100    0.3110 C   0  0  0  0  0  0
    2.5540    2.6290    0.4120 O   0  0  0  0  0  0
    2.3610   -2.9480    0.0520 C   0  0  0  0  0  0
    2.0980   -3.2480   -0.9710 H   0  0  0  0  0  0
    1.5590   -3.3310    0.6960 H   0  0  0  0  0  0
    3.6610   -3.6410    0.4740 C   0  0  1  0  0  0
    3.6680   -4.9860    0.0020 O   0  0  0  0  0  0
    2.9130   -5.4460    0.4080 H   0  0  0  0  0  0
    3.7340   -3.6770    1.5670 H   0  0  0  0  0  0
    4.8760   -2.9200   -0.1070 C   0  0  0  0  0  0
    4.8270   -2.9870   -1.2040 H   0  0  0  0  0  0
    5.7920   -3.4590    0.1680 H   0  0  0  0  0  0
    4.9560   -1.4380    0.3360 C   0  0  0  0  0  0
    5.9580   -0.7220   -0.5920 C   0  0  0  0  0  0
    6.1310    0.3150   -0.2830 H   0  0  0  0  0  0
    5.5970   -0.7020   -1.6280 H   0  0  0  0  0  0
    6.9300   -1.2290   -0.5870 H   0  0  0  0  0  0
    5.4760   -1.3470    1.7840 C   0  0  0  0  0  0
    4.7850   -1.8110    2.4970 H   0  0  0  0  0  0
    5.6120   -0.3050    2.0960 H   0  0  0  0  0  0
    6.4450   -1.8480    1.8870 H   0  0  0  0  0  0
  1  2  2  0  0  0
  1 13  1  0  0  0
  1 17  1  0  0  0
  2  3  1  0  0  0
  2  7  1  0  0  0
  3  4  1  0  0  0
  3  5  1  0  0  0
  3  6  1  0  0  0
  7  8  2  0  0  0
  8  9  1  0  0  0
  8 12  1  0  0  0
  9 10  1  0  0  0
  9 11  1  0  0  0
 12 13  2  0  0  0
 13 14  1  0  0  0
 14 15  2  0  0  0
 14 19  1  0  0  0
 15 16  1  0  0  0
 15 29  1  0  0  0
 16 17  1  0  0  0
 17 18  2  0  0  0
 19 20  1  0  0  0
 19 21  1  0  0  0
 19 22  1  0  0  0
 22 23  1  0  0  0
 22 25  1  0  0  0
 22 26  1  0  0  0
 23 24  1  0  0  0
 26 27  1  0  0  0
 26 28  1  0  0  0
 26 29  1  0  0  0
 29 30  1  0  0  0
 29 34  1  0  0  0
 30 31  1  0  0  0
 30 32  1  0  0  0
 30 33  1  0  0  0
 34 35  1  0  0  0
 34 36  1  0  0  0
 34 37  1  0  0  0
M  END
> <s_m_entry_id>
54

> <s_m_entry_name>
ConMedNP_leadlike.54

> <i_qp_#stars>
0

> <i_qp_#amine>
0

> <i_qp_#amidine>
0

> <i_qp_#acid>
0

> <i_qp_#amide>
0

> <i_qp_#rotor>
2

> <i_qp_#rtvFG>
1

> <i_qp_CNS>
-2

> <r_qp_mol_MW>
   275.307

> <r_qp_dipole>
     5.513

> <r_qp_SASA>
   500.507

> <r_qp_FOSA>
   285.944

> <r_qp_FISA>
   182.877

> <r_qp_PISA>
    31.685

> <r_qp_WPSA>
     0.000

> <r_qp_volume>
   866.525

> <r_qp_donorHB>
     3.000

> <r_qp_accptHB>
     6.700

> <r_qp_dip^2/V>
   0.0350710

> <r_qp_ACxDN^.5/SA>
   0.0231860

> <r_qp_glob>
   0.8782320

> <r_qp_QPpolrz>
    27.543

> <r_qp_QPlogPC16>
     8.526

> <r_qp_QPlogPoct>
    17.368

> <r_qp_QPlogPw>
    12.935

> <r_qp_QPlogPo/w>
     0.586

> <r_qp_QPlogS>
    -2.981

> <r_qp_CIQPlogS>
    -2.808

> <r_qp_QPlogHERG>
    -3.653

> <r_qp_QPPCaco>
   182.675

> <r_qp_QPlogBB>
    -1.138

> <r_qp_QPPMDCK>
    78.761

> <r_qp_QPlogKp>
    -4.586

> <r_qp_IP(eV)>
     9.197

> <r_qp_EA(eV)>
     0.809

> <i_qp_#metab>
3

> <r_qp_QPlogKhsa>
    -0.292

> <i_qp_HumanOralAbsorption>
3

> <r_qp_PercentHumanOralAbsorption>
    70.854

> <r_qp_SAfluorine>
     0.000

> <r_qp_SAamideO>
     0.000

> <r_qp_PSA>
   104.561

> <i_qp_#NandO>
6

> <i_qp_RuleOfFive>
0

> <i_qp_RuleOfThree>
0

> <i_qp_#ringatoms>
14

> <i_qp_#in34>
0

> <i_qp_#in56>
14

> <i_qp_#noncon>
4

> <i_qp_#nonHatm>
20

> <r_qp_Jm>
0.007457

$$$$
JFA_UY_112_1
                    3D
 Structure written by MMmdl.
 39 43  0  0  1  0            999 V2000
    0.7560    0.7410    0.0770 C   0  0  1  0  0  0
    1.9180    0.2040   -0.5760 O   0  0  0  0  0  0
   -0.3240    1.1850   -1.0020 C   0  0  1  0  0  0
    0.2300    1.1110   -2.4460 C   0  0  0  0  0  0
   -0.4970    1.4860   -3.1760 H   0  0  0  0  0  0
    0.4820    0.0840   -2.7280 H   0  0  0  0  0  0
    1.1280    1.7280   -2.5660 H   0  0  0  0  0  0
   -1.7100    0.4980   -0.8660 C   0  0  2  0  0  0
   -1.8150   -0.6090    0.2160 C   0  0  1  0  0  0
   -2.1470   -0.0300   -2.1080 O   0  0  0  0  0  0
   -3.0890    0.2170   -2.1240 H   0  0  0  0  0  0
   -0.5530   -1.4540    0.4140 C   0  0  2  0  0  0
   -0.7940   -2.1760    1.2160 H   0  0  0  0  0  0
    0.3160   -0.3610    1.0600 C   0  0  2  0  0  0
    1.1640   -0.8060    1.5920 H   0  0  0  0  0  0
   -2.6980   -1.2380    0.0580 H   0  0  0  0  0  0
   -1.9420    0.0100    1.5200 O   0  0  0  0  0  0
    0.0500   -2.3260   -0.6680 C   0  0  0  0  0  0
   -0.5600   -2.6460   -1.8200 C   0  0  0  0  0  0
   -0.0920   -3.3130   -2.5390 H   0  0  0  0  0  0
   -1.5460   -2.2890   -2.0860 H   0  0  0  0  0  0
    2.1680   -2.2410   -0.2250 H   0  0  0  0  0  0
    1.3700   -2.9780   -0.3300 C   0  0  0  0  0  0
    1.6870   -3.6920   -1.0980 H   0  0  0  0  0  0
    1.2850   -3.5300    0.6120 H   0  0  0  0  0  0
    1.2170    2.0170    0.7460 C   0  0  2  0  0  0
    2.2680    2.1090    0.9670 H   0  0  0  0  0  0
    0.2910    2.7170    1.5790 O   0  0  0  0  0  0
    0.4130    3.1630    0.2340 C   0  0  2  0  0  0
    0.8630    4.1180    0.0210 H   0  0  0  0  0  0
   -0.6390    2.6760   -0.7040 C   0  0  2  0  0  0
   -0.6180    3.2790   -1.6200 H   0  0  0  0  0  0
   -2.0430    2.6960   -0.1410 C   0  0  0  0  0  0
   -2.6070    3.5660   -0.4920 H   0  0  0  0  0  0
   -2.0840    2.7070    0.9520 H   0  0  0  0  0  0
   -2.6900    1.5120   -0.5980 O   0  0  0  0  0  0
    2.3720    0.9110   -1.0660 H   0  0  0  0  0  0
   -0.6930    0.1280    2.0660 C   0  0  0  0  0  0
   -0.4630    0.5270    3.1940 O   0  0  0  0  0  0
  1  2  1  0  0  0
  1  3  1  0  0  0
  1 14  1  0  0  0
  1 26  1  0  0  0
  2 37  1  0  0  0
  3  4  1  0  0  0
  3  8  1  0  0  0
  3 31  1  0  0  0
  4  5  1  0  0  0
  4  6  1  0  0  0
  4  7  1  0  0  0
  8  9  1  0  0  0
  8 10  1  0  0  0
  8 36  1  0  0  0
  9 12  1  0  0  0
  9 16  1  0  0  0
  9 17  1  0  0  0
 10 11  1  0  0  0
 12 13  1  0  0  0
 12 14  1  0  0  0
 12 18  1  0  0  0
 14 15  1  0  0  0
 14 38  1  0  0  0
 17 38  1  0  0  0
 18 19  2  0  0  0
 18 23  1  0  0  0
 19 20  1  0  0  0
 19 21  1  0  0  0
 22 23  1  0  0  0
 23 24  1  0  0  0
 23 25  1  0  0  0
 26 27  1  0  0  0
 26 28  1  0  0  0
 26 29  1  0  0  0
 28 29  1  0  0  0
 29 30  1  0  0  0
 29 31  1  0  0  0
 31 32  1  0  0  0
 31 33  1  0  0  0
 33 34  1  0  0  0
 33 35  1  0  0  0
 33 36  1  0  0  0
 38 39  2  0  0  0
M  END
> <s_m_entry_id>
55

> <s_m_entry_name>
ConMedNP_leadlike.55

> <i_qp_#stars>
2

> <i_qp_#amine>
0

> <i_qp_#amidine>
0

> <i_qp_#acid>
0

> <i_qp_#amide>
0

> <i_qp_#rotor>
3

> <i_qp_#rtvFG>
3

> <i_qp_CNS>
0

> <r_qp_mol_MW>
   294.304

> <r_qp_dipole>
     6.751

> <r_qp_SASA>
   410.539

> <r_qp_FOSA>
   302.692

> <r_qp_FISA>
    86.362

> <r_qp_PISA>
    21.485

> <r_qp_WPSA>
     0.000

> <r_qp_volume>
   775.593

> <r_qp_donorHB>
     2.000

> <r_qp_accptHB>
     7.250

> <r_qp_dip^2/V>
   0.0587630

> <r_qp_ACxDN^.5/SA>
   0.0249750

> <r_qp_glob>
   0.9944130

> <r_qp_QPpolrz>
    23.164

> <r_qp_QPlogPC16>
     7.593

> <r_qp_QPlogPoct>
    14.724

> <r_qp_QPlogPw>
    10.849

> <r_qp_QPlogPo/w>
     0.760

> <r_qp_QPlogS>
    -1.406

> <r_qp_CIQPlogS>
    -2.414

> <r_qp_QPlogHERG>
    -1.725

> <r_qp_QPPCaco>
  1502.912

> <r_qp_QPlogBB>
    -0.200

> <r_qp_QPPMDCK>
   768.412

> <r_qp_QPlogKp>
    -2.747

> <r_qp_IP(eV)>
     9.916

> <r_qp_EA(eV)>
    -0.913

> <i_qp_#metab>
4

> <r_qp_QPlogKhsa>
    -0.483

> <i_qp_HumanOralAbsorption>
3

> <r_qp_PercentHumanOralAbsorption>
    88.256

> <r_qp_SAfluorine>
     0.000

> <r_qp_SAamideO>
     0.000

> <r_qp_PSA>
    81.536

> <i_qp_#NandO>
6

> <i_qp_RuleOfFive>
0

> <i_qp_RuleOfThree>
0

> <i_qp_#ringatoms>
14

> <i_qp_#in34>
3

> <i_qp_#in56>
11

> <i_qp_#noncon>
10

> <i_qp_#nonHatm>
21

> <r_qp_Jm>
20.687061

$$$$
PTA_UDS_046
                    3D
 Structure written by MMmdl.
 39 43  0  0  1  0            999 V2000
    0.5990    0.8470    0.0990 C   0  0  2  0  0  0
    0.5340    1.3530   -0.8720 H   0  0  0  0  0  0
   -0.7100    1.0260    0.8290 C   0  0  0  0  0  0
   -1.2630    1.8980    0.4670 H   0  0  0  0  0  0
   -0.5850    1.1480    1.9100 H   0  0  0  0  0  0
   -1.4790   -0.1470    0.5780 O   0  0  0  0  0  0
   -0.5950   -1.2600    0.3710 C   0  0  1  0  0  0
   -1.2170   -1.9660   -0.6880 O   0  0  0  0  0  0
   -2.0860   -1.5260   -0.7500 H   0  0  0  0  0  0
    0.7860   -0.6930   -0.0630 C   0  0  1  0  0  0
    1.0980   -0.9680   -1.5540 C   0  0  0  0  0  0
    0.3140   -0.5660   -2.2060 H   0  0  0  0  0  0
    1.1740   -2.0410   -1.7600 H   0  0  0  0  0  0
    2.0390   -0.4980   -1.8610 H   0  0  0  0  0  0
    1.7840    1.3550    0.8460 C   0  0  2  0  0  0
    1.6720    2.2540    1.4290 H   0  0  0  0  0  0
    3.0350    1.0960    0.2000 O   0  0  0  0  0  0
    2.6420    0.2280    1.2760 C   0  0  2  0  0  0
    3.2310    0.2510    2.1780 H   0  0  0  0  0  0
    2.0050   -1.0880    0.8820 C   0  0  2  0  0  0
    3.0170   -1.8150    0.1800 O   0  0  0  0  0  0
    2.6110   -2.5740   -0.2710 H   0  0  0  0  0  0
   -0.6080   -2.1510    1.6450 C   0  0  2  0  0  0
   -1.5380   -2.7250    1.7220 H   0  0  0  0  0  0
   -0.5130   -1.2970    2.8120 O   0  0  0  0  0  0
    0.6200   -3.0400    1.8510 C   0  0  1  0  0  0
    1.0370   -4.1520    0.9130 C   0  0  0  0  0  0
    0.3210   -4.5920   -0.1330 C   0  0  0  0  0  0
    0.6600   -5.4280   -0.7400 H   0  0  0  0  0  0
   -0.6380   -4.1760   -0.4110 H   0  0  0  0  0  0
    2.3030   -4.8860    1.2970 C   0  0  0  0  0  0
    3.1740   -4.2260    1.2590 H   0  0  0  0  0  0
    2.5080   -5.7340    0.6330 H   0  0  0  0  0  0
    2.2150   -5.2810    2.3140 H   0  0  0  0  0  0
    0.4560   -3.5590    2.8120 H   0  0  0  0  0  0
    1.6310   -1.9190    2.1250 C   0  0  2  0  0  0
    2.5120   -2.3100    2.6470 H   0  0  0  0  0  0
    0.8110   -1.0940    3.0840 C   0  0  0  0  0  0
    1.2370   -0.3330    3.9350 O   0  0  0  0  0  0
  1  2  1  0  0  0
  1  3  1  0  0  0
  1 10  1  0  0  0
  1 15  1  0  0  0
  3  4  1  0  0  0
  3  5  1  0  0  0
  3  6  1  0  0  0
  6  7  1  0  0  0
  7  8  1  0  0  0
  7 10  1  0  0  0
  7 23  1  0  0  0
  8  9  1  0  0  0
 10 11  1  0  0  0
 10 20  1  0  0  0
 11 12  1  0  0  0
 11 13  1  0  0  0
 11 14  1  0  0  0
 15 16  1  0  0  0
 15 17  1  0  0  0
 15 18  1  0  0  0
 17 18  1  0  0  0
 18 19  1  0  0  0
 18 20  1  0  0  0
 20 21  1  0  0  0
 20 36  1  0  0  0
 21 22  1  0  0  0
 23 24  1  0  0  0
 23 25  1  0  0  0
 23 26  1  0  0  0
 25 38  1  0  0  0
 26 27  1  0  0  0
 26 35  1  0  0  0
 26 36  1  0  0  0
 27 28  2  0  0  0
 27 31  1  0  0  0
 28 29  1  0  0  0
 28 30  1  0  0  0
 31 32  1  0  0  0
 31 33  1  0  0  0
 31 34  1  0  0  0
 36 37  1  0  0  0
 36 38  1  0  0  0
 38 39  2  0  0  0
M  END
> <s_m_entry_id>
56

> <s_m_entry_name>
ConMedNP_leadlike.56

> <i_qp_#stars>
1

> <i_qp_#amine>
0

> <i_qp_#amidine>
0

> <i_qp_#acid>
0

> <i_qp_#amide>
0

> <i_qp_#rotor>
3

> <i_qp_#rtvFG>
3

> <i_qp_CNS>
0

> <r_qp_mol_MW>
   294.304

> <r_qp_dipole>
     4.429

> <r_qp_SASA>
   389.728

> <r_qp_FOSA>
   283.526

> <r_qp_FISA>
    84.152

> <r_qp_PISA>
    22.050

> <r_qp_WPSA>
     0.000

> <r_qp_volume>
   763.568

> <r_qp_donorHB>
     1.000

> <r_qp_accptHB>
     6.250

> <r_qp_dip^2/V>
   0.0256850

> <r_qp_ACxDN^.5/SA>
   0.0160370

> <r_qp_glob>
   1.0366580

> <r_qp_QPpolrz>
    22.688

> <r_qp_QPlogPC16>
     7.674

> <r_qp_QPlogPoct>
    12.177

> <r_qp_QPlogPw>
     8.338

> <r_qp_QPlogPo/w>
     1.088

> <r_qp_QPlogS>
    -1.043

> <r_qp_CIQPlogS>
    -2.751

> <r_qp_QPlogHERG>
    -1.044

> <r_qp_QPPCaco>
  1577.205

> <r_qp_QPlogBB>
    -0.139

> <r_qp_QPPMDCK>
   809.550

> <r_qp_QPlogKp>
    -2.705

> <r_qp_IP(eV)>
    10.347

> <r_qp_EA(eV)>
    -0.496

> <i_qp_#metab>
4

> <r_qp_QPlogKhsa>
    -0.454

> <i_qp_HumanOralAbsorption>
3

> <r_qp_PercentHumanOralAbsorption>
    90.551

> <r_qp_SAfluorine>
     0.000

> <r_qp_SAamideO>
     0.000

> <r_qp_PSA>
    85.798

> <i_qp_#NandO>
6

> <i_qp_RuleOfFive>
0

> <i_qp_RuleOfThree>
0

> <i_qp_#ringatoms>
14

> <i_qp_#in34>
3

> <i_qp_#in56>
11

> <i_qp_#noncon>
10

> <i_qp_#nonHatm>
21

> <r_qp_Jm>
52.601588

$$$$
JCN_UD_001
                    3D
 Structure written by MMmdl.
 33 35  0  0  1  0            999 V2000
    1.6280    0.3480   -0.5130 C   0  0  1  0  0  0
    1.6170    0.9200    0.4260 H   0  0  0  0  0  0
    2.7460    0.9230   -1.3320 C   0  0  0  0  0  0
    0.4540    0.7770   -1.4000 C   0  0  1  0  0  0
   -0.8820    0.8660   -0.6460 C   0  0  2  0  0  0
   -0.7490    1.3420    0.3330 H   0  0  0  0  0  0
   -1.6200   -0.4830   -0.4880 C   0  0  2  0  0  0
   -2.2260   -0.4630    0.4280 H   0  0  0  0  0  0
    0.3470    0.1340   -2.2850 H   0  0  0  0  0  0
    0.8580    2.0730   -1.8780 O   0  0  0  0  0  0
   -0.7170   -1.7020   -0.4110 C   0  0  0  0  0  0
   -0.9080   -2.7070   -1.0950 O   0  0  0  0  0  0
    0.4420   -1.6400    0.5430 C   0  0  0  0  0  0
    0.5990   -2.6450    0.9540 H   0  0  0  0  0  0
    0.1930   -1.0090    1.4040 H   0  0  0  0  0  0
    1.6910   -1.1510   -0.1790 C   0  0  2  0  0  0
    1.8700   -1.7340   -1.0910 H   0  0  0  0  0  0
    2.7940   -1.3720    0.7050 O   0  0  0  0  0  0
    2.9120   -2.3330    0.8060 H   0  0  0  0  0  0
    2.2110    2.1010   -2.0360 C   0  0  0  0  0  0
    2.8490    2.9570   -2.6250 O   0  0  0  0  0  0
   -1.9200    1.6810   -1.4060 C   0  0  0  0  0  0
   -1.8480    2.8850   -1.6210 O   0  0  0  0  0  0
   -3.1010    0.8460   -1.8530 C   0  0  1  0  0  0
   -3.4940    1.1000   -3.1780 O   0  0  0  0  0  0
   -3.6280    2.0640   -3.2520 H   0  0  0  0  0  0
   -3.9380    1.0210   -1.1690 H   0  0  0  0  0  0
   -2.5520   -0.5600   -1.7020 C   0  0  0  0  0  0
   -2.0150   -0.8680   -2.6090 H   0  0  0  0  0  0
   -3.3560   -1.2890   -1.5550 H   0  0  0  0  0  0
    4.0080    0.5230   -1.5030 C   0  0  0  0  0  0
    4.4050   -0.3460   -0.9890 H   0  0  0  0  0  0
    4.6900    1.0650   -2.1530 H   0  0  0  0  0  0
  1  2  1  0  0  0
  1  3  1  0  0  0
  1  4  1  0  0  0
  1 16  1  0  0  0
  3 20  1  0  0  0
  3 31  2  0  0  0
  4  5  1  0  0  0
  4  9  1  0  0  0
  4 10  1  0  0  0
  5  6  1  0  0  0
  5  7  1  0  0  0
  5 22  1  0  0  0
  7  8  1  0  0  0
  7 11  1  0  0  0
  7 28  1  0  0  0
 10 20  1  0  0  0
 11 12  2  0  0  0
 11 13  1  0  0  0
 13 14  1  0  0  0
 13 15  1  0  0  0
 13 16  1  0  0  0
 16 17  1  0  0  0
 16 18  1  0  0  0
 18 19  1  0  0  0
 20 21  2  0  0  0
 22 23  2  0  0  0
 22 24  1  0  0  0
 24 25  1  0  0  0
 24 27  1  0  0  0
 24 28  1  0  0  0
 25 26  1  0  0  0
 28 29  1  0  0  0
 28 30  1  0  0  0
 31 32  1  0  0  0
 31 33  1  0  0  0
M  END
> <s_m_entry_id>
57

> <s_m_entry_name>
ConMedNP_leadlike.58

> <i_qp_#stars>
1

> <i_qp_#amine>
0

> <i_qp_#amidine>
0

> <i_qp_#acid>
0

> <i_qp_#amide>
0

> <i_qp_#rotor>
3

> <i_qp_#rtvFG>
2

> <i_qp_CNS>
-2

> <r_qp_mol_MW>
   266.250

> <r_qp_dipole>
     7.527

> <r_qp_SASA>
   463.574

> <r_qp_FOSA>
   193.263

> <r_qp_FISA>
   238.366

> <r_qp_PISA>
    31.945

> <r_qp_WPSA>
     0.000

> <r_qp_volume>
   787.544

> <r_qp_donorHB>
     1.000

> <r_qp_accptHB>
     9.400

> <r_qp_dip^2/V>
   0.0719450

> <r_qp_ACxDN^.5/SA>
   0.0202770

> <r_qp_glob>
   0.8896700

> <r_qp_QPpolrz>
    23.742

> <r_qp_QPlogPC16>
     7.756

> <r_qp_QPlogPoct>
    15.348

> <r_qp_QPlogPw>
    12.735

> <r_qp_QPlogPo/w>
    -1.157

> <r_qp_QPlogS>
    -1.217

> <r_qp_CIQPlogS>
    -1.109

> <r_qp_QPlogHERG>
    -3.470

> <r_qp_QPPCaco>
    54.385

> <r_qp_QPlogBB>
    -1.625

> <r_qp_QPPMDCK>
    21.259

> <r_qp_QPlogKp>
    -5.512

> <r_qp_IP(eV)>
    10.756

> <r_qp_EA(eV)>
     0.221

> <i_qp_#metab>
6

> <r_qp_QPlogKhsa>
    -1.043

> <i_qp_HumanOralAbsorption>
2

> <r_qp_PercentHumanOralAbsorption>
    51.230

> <r_qp_SAfluorine>
     0.000

> <r_qp_SAamideO>
     0.000

> <r_qp_PSA>
   132.233

> <i_qp_#NandO>
6

> <i_qp_RuleOfFive>
0

> <i_qp_RuleOfThree>
0

> <i_qp_#ringatoms>
13

> <i_qp_#in34>
0

> <i_qp_#in56>
10

> <i_qp_#noncon>
8

> <i_qp_#nonHatm>
19

> <r_qp_Jm>
0.04969

$$$$
JCN_UD_002
                    3D
 Structure written by MMmdl.
 33 35  0  0  1  0            999 V2000
    1.6300    0.3690   -0.5530 C   0  0  1  0  0  0
    1.5510    0.8850    0.4150 H   0  0  0  0  0  0
    2.7840    0.9990   -1.2680 C   0  0  0  0  0  0
    0.4860    0.8090   -1.4660 C   0  0  1  0  0  0
   -0.8480    0.9030   -0.7160 C   0  0  2  0  0  0
   -0.7230    1.4270    0.2400 H   0  0  0  0  0  0
   -1.5860   -0.4330   -0.4910 C   0  0  2  0  0  0
   -2.2110   -0.3380    0.4080 H   0  0  0  0  0  0
    0.3800    0.1790   -2.3590 H   0  0  0  0  0  0
    0.9040    2.1090   -1.9230 O   0  0  0  0  0  0
   -0.7650   -1.7030   -0.3100 C   0  0  0  0  0  0
   -1.1800   -2.7850   -0.7320 O   0  0  0  0  0  0
    0.5080   -1.6420    0.5030 C   0  0  0  0  0  0
    0.7120   -2.6680    0.8360 H   0  0  0  0  0  0
    0.3360   -1.0490    1.4070 H   0  0  0  0  0  0
    1.7760   -1.8580   -1.5250 O   0  0  0  0  0  0
    2.6560   -1.7130   -1.9160 H   0  0  0  0  0  0
    1.7010   -1.1360   -0.3010 C   0  0  1  0  0  0
    2.6060   -1.3690    0.2740 H   0  0  0  0  0  0
    2.2620    2.1570   -2.0130 C   0  0  0  0  0  0
    2.9160    3.0210   -2.5720 O   0  0  0  0  0  0
   -1.8840    1.6820   -1.5150 C   0  0  0  0  0  0
   -1.8180    2.8780   -1.7770 O   0  0  0  0  0  0
   -3.0540    0.8230   -1.9440 C   0  0  1  0  0  0
   -3.4200    1.0140   -3.2880 O   0  0  0  0  0  0
   -3.5510    1.9730   -3.4090 H   0  0  0  0  0  0
   -3.9040    1.0280   -1.2850 H   0  0  0  0  0  0
   -2.5040   -0.5700   -1.7150 C   0  0  0  0  0  0
   -1.9500   -0.9260   -2.5940 H   0  0  0  0  0  0
   -3.3120   -1.2900   -1.5440 H   0  0  0  0  0  0
    4.0750    0.6620   -1.3010 C   0  0  0  0  0  0
    4.4670   -0.1810   -0.7420 H   0  0  0  0  0  0
    4.7910    1.2400   -1.8810 H   0  0  0  0  0  0
  1  2  1  0  0  0
  1  3  1  0  0  0
  1  4  1  0  0  0
  1 18  1  0  0  0
  3 20  1  0  0  0
  3 31  2  0  0  0
  4  5  1  0  0  0
  4  9  1  0  0  0
  4 10  1  0  0  0
  5  6  1  0  0  0
  5  7  1  0  0  0
  5 22  1  0  0  0
  7  8  1  0  0  0
  7 11  1  0  0  0
  7 28  1  0  0  0
 10 20  1  0  0  0
 11 12  2  0  0  0
 11 13  1  0  0  0
 13 14  1  0  0  0
 13 15  1  0  0  0
 13 18  1  0  0  0
 16 17  1  0  0  0
 16 18  1  0  0  0
 18 19  1  0  0  0
 20 21  2  0  0  0
 22 23  2  0  0  0
 22 24  1  0  0  0
 24 25  1  0  0  0
 24 27  1  0  0  0
 24 28  1  0  0  0
 25 26  1  0  0  0
 28 29  1  0  0  0
 28 30  1  0  0  0
 31 32  1  0  0  0
 31 33  1  0  0  0
M  END
> <s_m_entry_id>
58

> <s_m_entry_name>
ConMedNP_leadlike.59

> <i_qp_#stars>
1

> <i_qp_#amine>
0

> <i_qp_#amidine>
0

> <i_qp_#acid>
0

> <i_qp_#amide>
0

> <i_qp_#rotor>
3

> <i_qp_#rtvFG>
2

> <i_qp_CNS>
-2

> <r_qp_mol_MW>
   266.250

> <r_qp_dipole>
     6.850

> <r_qp_SASA>
   462.064

> <r_qp_FOSA>
   199.708

> <r_qp_FISA>
   231.582

> <r_qp_PISA>
    30.774

> <r_qp_WPSA>
     0.000

> <r_qp_volume>
   785.605

> <r_qp_donorHB>
     2.000

> <r_qp_accptHB>
    10.400

> <r_qp_dip^2/V>
   0.0597320

> <r_qp_ACxDN^.5/SA>
   0.0318310

> <r_qp_glob>
   0.8911120

> <r_qp_QPpolrz>
    23.653

> <r_qp_QPlogPC16>
     7.918

> <r_qp_QPlogPoct>
    17.111

> <r_qp_QPlogPw>
    15.127

> <r_qp_QPlogPo/w>
    -1.399

> <r_qp_QPlogS>
    -1.418

> <r_qp_CIQPlogS>
    -0.928

> <r_qp_QPlogHERG>
    -3.441

> <r_qp_QPPCaco>
    63.067

> <r_qp_QPlogBB>
    -1.562

> <r_qp_QPPMDCK>
    24.951

> <r_qp_QPlogKp>
    -5.391

> <r_qp_IP(eV)>
    10.708

> <r_qp_EA(eV)>
     0.532

> <i_qp_#metab>
6

> <r_qp_QPlogKhsa>
    -0.999

> <i_qp_HumanOralAbsorption>
2

> <r_qp_PercentHumanOralAbsorption>
    50.967

> <r_qp_SAfluorine>
     0.000

> <r_qp_SAamideO>
     0.000

> <r_qp_PSA>
   130.886

> <i_qp_#NandO>
6

> <i_qp_RuleOfFive>
0

> <i_qp_RuleOfThree>
0

> <i_qp_#ringatoms>
13

> <i_qp_#in34>
0

> <i_qp_#in56>
10

> <i_qp_#noncon>
8

> <i_qp_#nonHatm>
19

> <r_qp_Jm>
0.041314

$$$$
JFA_UY_167
                    3D
 Structure written by MMmdl.
 40 42  0  0  1  0            999 V2000
    1.1460    0.2500   -0.6370 C   0  0  0  0  0  0
    2.3550    0.5430   -1.2120 O   0  0  0  0  0  0
    2.5110    1.8230   -1.8130 C   0  0  0  0  0  0
    3.5340    1.8890   -2.1950 H   0  0  0  0  0  0
    2.3780    2.6240   -1.0780 H   0  0  0  0  0  0
    1.8310    1.9450   -2.6620 H   0  0  0  0  0  0
    0.0440    1.1150   -0.6330 C   0  0  0  0  0  0
    0.0800    2.0830   -1.1250 H   0  0  0  0  0  0
   -1.1490    0.7720    0.0180 C   0  0  0  0  0  0
   -2.1340    1.7200   -0.0620 O   0  0  0  0  0  0
   -3.3640    1.4320    0.5920 C   0  0  0  0  0  0
   -4.0340    2.2820    0.4330 H   0  0  0  0  0  0
   -3.2200    1.3180    1.6710 H   0  0  0  0  0  0
   -3.8420    0.5460    0.1600 H   0  0  0  0  0  0
   -1.2440   -0.4510    0.6790 C   0  0  0  0  0  0
   -2.1440   -0.7540    1.2040 H   0  0  0  0  0  0
   -0.1560   -1.3270    0.6790 C   0  0  0  0  0  0
   -0.2400   -2.2780    1.2030 H   0  0  0  0  0  0
    1.0280   -0.9890    0.0100 C   0  0  0  0  0  0
    2.1220   -1.9780    0.0640 C   0  0  0  0  0  0
    2.8670   -2.2940   -1.1760 C   0  0  0  0  0  0
    2.5700   -1.8040   -2.0960 H   0  0  0  0  0  0
    3.8910   -3.1580   -1.1240 C   0  0  0  0  0  0
    4.7040   -3.4920   -2.3050 C   0  0  0  0  0  0
    4.2970   -3.7740    0.0490 O   0  0  0  0  0  0
    3.6710   -3.4820    0.7560 H   0  0  0  0  0  0
    2.3780   -2.5730    1.1100 O   0  0  0  0  0  0
    6.0980   -3.6060   -2.1710 C   0  0  0  0  0  0
    6.5880   -3.4510   -1.2150 H   0  0  0  0  0  0
    6.8420   -3.9150   -3.2910 C   0  0  0  0  0  0
    6.2560   -4.1200   -4.5170 C   0  0  0  0  0  0
    4.8930   -4.0330   -4.6910 C   0  0  0  0  0  0
    4.4400   -4.2060   -5.6600 H   0  0  0  0  0  0
    4.1130   -3.7190   -3.5710 C   0  0  0  0  0  0
    3.0330   -3.6650   -3.6930 H   0  0  0  0  0  0
    8.1940   -4.0510   -3.3330 O   0  0  0  0  0  0
    8.3910   -4.3740   -4.7250 C   0  0  0  0  0  0
    8.8760   -5.3540   -4.7930 H   0  0  0  0  0  0
    9.0550   -3.6220   -5.1680 H   0  0  0  0  0  0
    7.1650   -4.4110   -5.4850 O   0  0  0  0  0  0
  1  2  1  0  0  0
  1  7  2  0  0  0
  1 19  1  0  0  0
  2  3  1  0  0  0
  3  4  1  0  0  0
  3  5  1  0  0  0
  3  6  1  0  0  0
  7  8  1  0  0  0
  7  9  1  0  0  0
  9 10  1  0  0  0
  9 15  2  0  0  0
 10 11  1  0  0  0
 11 12  1  0  0  0
 11 13  1  0  0  0
 11 14  1  0  0  0
 15 16  1  0  0  0
 15 17  1  0  0  0
 17 18  1  0  0  0
 17 19  2  0  0  0
 19 20  1  0  0  0
 20 21  1  0  0  0
 20 27  2  0  0  0
 21 22  1  0  0  0
 21 23  2  0  0  0
 23 24  1  0  0  0
 23 25  1  0  0  0
 24 28  2  0  0  0
 24 34  1  0  0  0
 25 26  1  0  0  0
 28 29  1  0  0  0
 28 30  1  0  0  0
 30 31  2  0  0  0
 30 36  1  0  0  0
 31 32  1  0  0  0
 31 40  1  0  0  0
 32 33  1  0  0  0
 32 34  2  0  0  0
 34 35  1  0  0  0
 36 37  1  0  0  0
 37 38  1  0  0  0
 37 39  1  0  0  0
 37 40  1  0  0  0
M  END
> <s_m_entry_id>
59

> <s_m_entry_name>
ConMedNP_leadlike.60

> <i_qp_#stars>
0

> <i_qp_#amine>
0

> <i_qp_#amidine>
0

> <i_qp_#acid>
0

> <i_qp_#amide>
0

> <i_qp_#rotor>
7

> <i_qp_#rtvFG>
2

> <i_qp_CNS>
0

> <r_qp_mol_MW>
   328.321

> <r_qp_dipole>
     5.524

> <r_qp_SASA>
   558.880

> <r_qp_FOSA>
   258.125

> <r_qp_FISA>
    68.319

> <r_qp_PISA>
   232.436

> <r_qp_WPSA>
     0.000

> <r_qp_volume>
   981.856

> <r_qp_donorHB>
     0.000

> <r_qp_accptHB>
     4.750

> <r_qp_dip^2/V>
   0.0310780

> <r_qp_ACxDN^.5/SA>
   0.0000000

> <r_qp_glob>
   0.8548280

> <r_qp_QPpolrz>
    30.865

> <r_qp_QPlogPC16>
     9.466

> <r_qp_QPlogPoct>
    12.610

> <r_qp_QPlogPw>
     6.244

> <r_qp_QPlogPo/w>
     3.187

> <r_qp_QPlogS>
    -3.181

> <r_qp_CIQPlogS>
    -4.676

> <r_qp_QPlogHERG>
    -4.990

> <r_qp_QPPCaco>
  2228.593

> <r_qp_QPlogBB>
    -0.482

> <r_qp_QPPMDCK>
  1176.333

> <r_qp_QPlogKp>
    -1.288

> <r_qp_IP(eV)>
     8.974

> <r_qp_EA(eV)>
     0.611

> <i_qp_#metab>
2

> <r_qp_QPlogKhsa>
    -0.100

> <i_qp_HumanOralAbsorption>
3

> <r_qp_PercentHumanOralAbsorption>
   100.000

> <r_qp_SAfluorine>
     0.000

> <r_qp_SAamideO>
     0.000

> <r_qp_PSA>
    75.051

> <i_qp_#NandO>
6

> <i_qp_RuleOfFive>
0

> <i_qp_RuleOfThree>
0

> <i_qp_#ringatoms>
15

> <i_qp_#in34>
0

> <i_qp_#in56>
15

> <i_qp_#noncon>
1

> <i_qp_#nonHatm>
24

> <r_qp_Jm>
11.15015

$$$$
BNG_UY_103
                    3D
 Structure written by MMmdl.
 45 46  0  0  1  0            999 V2000
    1.1190    0.0790   -0.5030 C   0  0  0  0  0  0
    2.1210    0.3120   -1.4140 O   0  0  0  0  0  0
    3.1860    1.0500   -0.8130 C   0  0  0  0  0  0
    3.9820    1.1500   -1.5560 H   0  0  0  0  0  0
    3.5970    0.5210    0.0540 H   0  0  0  0  0  0
    2.8630    2.0550   -0.5260 H   0  0  0  0  0  0
    0.1130    1.0510   -0.3260 C   0  0  0  0  0  0
    0.1740    2.1490   -1.1530 O   0  0  0  0  0  0
    0.1300    3.3950   -0.4610 C   0  0  0  0  0  0
    0.7510    4.1050   -1.0180 H   0  0  0  0  0  0
    0.5290    3.3320    0.5580 H   0  0  0  0  0  0
   -0.8910    3.7870   -0.4540 H   0  0  0  0  0  0
   -0.9260    0.8420    0.6030 C   0  0  0  0  0  0
   -1.9030    1.8000    0.6720 O   0  0  0  0  0  0
   -2.9940    1.5750    1.5560 C   0  0  0  0  0  0
   -3.6850    2.4180    1.4540 H   0  0  0  0  0  0
   -2.6560    1.5470    2.5980 H   0  0  0  0  0  0
   -3.5390    0.6640    1.2900 H   0  0  0  0  0  0
   -0.9090   -0.3160    1.3850 C   0  0  0  0  0  0
   -1.6600   -0.5130    2.1420 H   0  0  0  0  0  0
    0.0920   -1.2700    1.2030 C   0  0  0  0  0  0
    0.0600   -2.3620    2.0360 O   0  0  0  0  0  0
    0.9280   -2.8260    1.9450 H   0  0  0  0  0  0
    1.0810   -1.1140    0.2220 C   0  0  0  0  0  0
    2.0540   -2.2180    0.0620 C   0  0  0  0  0  0
    2.6430   -2.5870   -1.2410 C   0  0  0  0  0  0
    3.6360   -3.0190   -1.1800 H   0  0  0  0  0  0
    1.9790   -2.5070   -2.3980 C   0  0  0  0  0  0
    0.9530   -2.1500   -2.4340 H   0  0  0  0  0  0
    2.5480   -2.8920   -3.6960 C   0  0  0  0  0  0
    2.3230   -2.8770    1.0660 O   0  0  0  0  0  0
    1.7180   -3.4920   -4.6520 C   0  0  0  0  0  0
    0.6770   -3.7080   -4.4200 H   0  0  0  0  0  0
    2.2070   -3.8310   -5.9210 C   0  0  0  0  0  0
    1.5210   -4.2970   -6.6210 H   0  0  0  0  0  0
    3.5340   -3.5630   -6.2560 C   0  0  0  0  0  0
    4.1340   -3.8350   -7.4560 O   0  0  0  0  0  0
    3.3300   -4.4500   -8.4540 C   0  0  0  0  0  0
    3.9530   -4.5990   -9.3410 H   0  0  0  0  0  0
    2.4930   -3.8040   -8.7400 H   0  0  0  0  0  0
    2.9760   -5.4340   -8.1260 H   0  0  0  0  0  0
    4.3620   -2.9530   -5.3110 C   0  0  0  0  0  0
    5.3950   -2.7300   -5.5660 H   0  0  0  0  0  0
    3.8750   -2.6140   -4.0440 C   0  0  0  0  0  0
    4.5420   -2.1170   -3.3440 H   0  0  0  0  0  0
  1  2  1  0  0  0
  1  7  2  0  0  0
  1 24  1  0  0  0
  2  3  1  0  0  0
  3  4  1  0  0  0
  3  5  1  0  0  0
  3  6  1  0  0  0
  7  8  1  0  0  0
  7 13  1  0  0  0
  8  9  1  0  0  0
  9 10  1  0  0  0
  9 11  1  0  0  0
  9 12  1  0  0  0
 13 14  1  0  0  0
 13 19  2  0  0  0
 14 15  1  0  0  0
 15 16  1  0  0  0
 15 17  1  0  0  0
 15 18  1  0  0  0
 19 20  1  0  0  0
 19 21  1  0  0  0
 21 22  1  0  0  0
 21 24  2  0  0  0
 22 23  1  0  0  0
 24 25  1  0  0  0
 25 26  1  0  0  0
 25 31  2  0  0  0
 26 27  1  0  0  0
 26 28  2  0  0  0
 28 29  1  0  0  0
 28 30  1  0  0  0
 30 32  2  0  0  0
 30 44  1  0  0  0
 32 33  1  0  0  0
 32 34  1  0  0  0
 34 35  1  0  0  0
 34 36  2  0  0  0
 36 37  1  0  0  0
 36 42  1  0  0  0
 37 38  1  0  0  0
 38 39  1  0  0  0
 38 40  1  0  0  0
 38 41  1  0  0  0
 42 43  1  0  0  0
 42 44  2  0  0  0
 44 45  1  0  0  0
M  END
> <s_m_entry_id>
60

> <s_m_entry_name>
ConMedNP_leadlike.64

> <i_qp_#stars>
0

> <i_qp_#amine>
0

> <i_qp_#amidine>
0

> <i_qp_#acid>
0

> <i_qp_#amide>
0

> <i_qp_#rotor>
9

> <i_qp_#rtvFG>
1

> <i_qp_CNS>
-1

> <r_qp_mol_MW>
   344.363

> <r_qp_dipole>
     2.622

> <r_qp_SASA>
   612.754

> <r_qp_FOSA>
   347.854

> <r_qp_FISA>
    77.835

> <r_qp_PISA>
   187.065

> <r_qp_WPSA>
     0.000

> <r_qp_volume>
  1088.306

> <r_qp_donorHB>
     0.000

> <r_qp_accptHB>
     4.750

> <r_qp_dip^2/V>
   0.0063190

> <r_qp_ACxDN^.5/SA>
   0.0000000

> <r_qp_glob>
   0.8350510

> <r_qp_QPpolrz>
    33.408

> <r_qp_QPlogPC16>
    10.184

> <r_qp_QPlogPoct>
    13.030

> <r_qp_QPlogPw>
     5.689

> <r_qp_QPlogPo/w>
     3.762

> <r_qp_QPlogS>
    -3.971

> <r_qp_CIQPlogS>
    -4.902

> <r_qp_QPlogHERG>
    -5.093

> <r_qp_QPPCaco>
  1810.452

> <r_qp_QPlogBB>
    -0.723

> <r_qp_QPPMDCK>
   939.696

> <r_qp_QPlogKp>
    -1.431

> <r_qp_IP(eV)>
     8.930

> <r_qp_EA(eV)>
     0.774

> <i_qp_#metab>
5

> <r_qp_QPlogKhsa>
     0.125

> <i_qp_HumanOralAbsorption>
3

> <r_qp_PercentHumanOralAbsorption>
   100.000

> <r_qp_SAfluorine>
     0.000

> <r_qp_SAamideO>
     0.000

> <r_qp_PSA>
    71.756

> <i_qp_#NandO>
6

> <i_qp_RuleOfFive>
0

> <i_qp_RuleOfThree>
0

> <i_qp_#ringatoms>
12

> <i_qp_#in34>
0

> <i_qp_#in56>
12

> <i_qp_#noncon>
0

> <i_qp_#nonHatm>
25

> <r_qp_Jm>
1.69623

$$$$
PTA_UDS_146
                    3D
 Structure written by MMmdl.
 40 42  0  0  1  0            999 V2000
    1.4440    0.7120   -0.1270 C   0  0  0  0  0  0
    0.2340    1.4040   -0.2400 C   0  0  0  0  0  0
    0.2420    2.3840   -0.7050 H   0  0  0  0  0  0
   -0.9470    0.8280    0.2410 C   0  0  0  0  0  0
   -2.1920    1.3940    0.1950 O   0  0  0  0  0  0
   -2.2990    2.6760   -0.4130 C   0  0  0  0  0  0
   -3.3500    2.9770   -0.3750 H   0  0  0  0  0  0
   -2.0010    2.6390   -1.4660 H   0  0  0  0  0  0
   -1.7180    3.4230    0.1380 H   0  0  0  0  0  0
   -0.9050   -0.4390    0.8330 C   0  0  0  0  0  0
   -1.8180   -0.8940    1.2090 H   0  0  0  0  0  0
    0.3020   -1.1220    0.9400 C   0  0  0  0  0  0
    0.2880   -2.3610    1.5240 O   0  0  0  0  0  0
    1.2150   -2.7040    1.5050 H   0  0  0  0  0  0
    1.4770   -0.5430    0.4600 C   0  0  0  0  0  0
    2.7560   -1.2420    0.5660 C   0  0  0  0  0  0
    2.7680   -2.3650    1.0650 O   0  0  0  0  0  0
    3.9590   -0.5400    0.0560 C   0  0  0  0  0  0
    5.1960   -1.1560    0.1300 O   0  0  0  0  0  0
    5.6210   -1.3530    1.4770 C   0  0  0  0  0  0
    6.6890   -1.5890    1.4580 H   0  0  0  0  0  0
    5.1000   -2.1980    1.9360 H   0  0  0  0  0  0
    5.4850   -0.4460    2.0770 H   0  0  0  0  0  0
    3.7850    0.6640   -0.5220 C   0  0  0  0  0  0
    4.9030    1.4470   -1.0870 C   0  0  0  0  0  0
    2.5670    1.3240   -0.6190 O   0  0  0  0  0  0
    5.7850    0.9010   -2.0310 C   0  0  0  0  0  0
    5.6700   -0.1300   -2.3590 H   0  0  0  0  0  0
    6.8280    1.6670   -2.5720 C   0  0  0  0  0  0
    7.4830    1.1930   -3.2970 H   0  0  0  0  0  0
    7.0000    2.9950   -2.1830 C   0  0  0  0  0  0
    7.9700    3.8490   -2.6330 O   0  0  0  0  0  0
    8.9030    3.3280   -3.5720 C   0  0  0  0  0  0
    9.6090    4.1270   -3.8200 H   0  0  0  0  0  0
    8.4040    3.0260   -4.4980 H   0  0  0  0  0  0
    9.4760    2.5000   -3.1420 H   0  0  0  0  0  0
    6.1190    3.5480   -1.2510 C   0  0  0  0  0  0
    6.2410    4.5830   -0.9430 H   0  0  0  0  0  0
    5.0790    2.7850   -0.7090 C   0  0  0  0  0  0
    4.4100    3.2470    0.0130 H   0  0  0  0  0  0
  1  2  2  0  0  0
  1 15  1  0  0  0
  1 26  1  0  0  0
  2  3  1  0  0  0
  2  4  1  0  0  0
  4  5  1  0  0  0
  4 10  2  0  0  0
  5  6  1  0  0  0
  6  7  1  0  0  0
  6  8  1  0  0  0
  6  9  1  0  0  0
 10 11  1  0  0  0
 10 12  1  0  0  0
 12 13  1  0  0  0
 12 15  2  0  0  0
 13 14  1  0  0  0
 15 16  1  0  0  0
 16 17  2  0  0  0
 16 18  1  0  0  0
 18 19  1  0  0  0
 18 24  2  0  0  0
 19 20  1  0  0  0
 20 21  1  0  0  0
 20 22  1  0  0  0
 20 23  1  0  0  0
 24 25  1  0  0  0
 24 26  1  0  0  0
 25 27  2  0  0  0
 25 39  1  0  0  0
 27 28  1  0  0  0
 27 29  1  0  0  0
 29 30  1  0  0  0
 29 31  2  0  0  0
 31 32  1  0  0  0
 31 37  1  0  0  0
 32 33  1  0  0  0
 33 34  1  0  0  0
 33 35  1  0  0  0
 33 36  1  0  0  0
 37 38  1  0  0  0
 37 39  2  0  0  0
 39 40  1  0  0  0
M  END
> <s_m_entry_id>
61

> <s_m_entry_name>
ConMedNP_leadlike.65

> <i_qp_#stars>
0

> <i_qp_#amine>
0

> <i_qp_#amidine>
0

> <i_qp_#acid>
0

> <i_qp_#amide>
0

> <i_qp_#rotor>
4

> <i_qp_#rtvFG>
0

> <i_qp_CNS>
0

> <r_qp_mol_MW>
   328.321

> <r_qp_dipole>
     5.928

> <r_qp_SASA>
   574.844

> <r_qp_FOSA>
   267.903

> <r_qp_FISA>
    74.353

> <r_qp_PISA>
   232.587

> <r_qp_WPSA>
     0.000

> <r_qp_volume>
   998.629

> <r_qp_donorHB>
     0.000

> <r_qp_accptHB>
     4.500

> <r_qp_dip^2/V>
   0.0351860

> <r_qp_ACxDN^.5/SA>
   0.0000000

> <r_qp_glob>
   0.8405260

> <r_qp_QPpolrz>
    33.464

> <r_qp_QPlogPC16>
     9.628

> <r_qp_QPlogPoct>
    13.529

> <r_qp_QPlogPw>
     6.740

> <r_qp_QPlogPo/w>
     3.376

> <r_qp_QPlogS>
    -4.103

> <r_qp_CIQPlogS>
    -4.917

> <r_qp_QPlogHERG>
    -5.222

> <r_qp_QPPCaco>
  1953.473

> <r_qp_QPlogBB>
    -0.379

> <r_qp_QPPMDCK>
  1020.184

> <r_qp_QPlogKp>
    -1.686

> <r_qp_IP(eV)>
     9.119

> <r_qp_EA(eV)>
     0.822

> <i_qp_#metab>
4

> <r_qp_QPlogKhsa>
     0.143

> <i_qp_HumanOralAbsorption>
3

> <r_qp_PercentHumanOralAbsorption>
   100.000

> <r_qp_SAfluorine>
     0.000

> <r_qp_SAamideO>
     0.000

> <r_qp_PSA>
    74.421

> <i_qp_#NandO>
6

> <i_qp_RuleOfFive>
0

> <i_qp_RuleOfThree>
0

> <i_qp_#ringatoms>
16

> <i_qp_#in34>
0

> <i_qp_#in56>
16

> <i_qp_#noncon>
0

> <i_qp_#nonHatm>
24

> <r_qp_Jm>
0.533033

$$$$
UB_MBA_55
                    3D
 Structure written by MMmdl.
 40 42  0  0  1  0            999 V2000
    3.8780   -1.9320    0.3250 C   0  0  0  0  0  0
    4.7470   -1.3620    0.6360 H   0  0  0  0  0  0
    2.7470   -1.2900   -0.1780 C   0  0  0  0  0  0
    2.5890    0.0580   -0.3400 O   0  0  0  0  0  0
    3.6850    0.8890    0.0230 C   0  0  0  0  0  0
    3.3980    1.9260   -0.1740 H   0  0  0  0  0  0
    4.5680    0.6660   -0.5850 H   0  0  0  0  0  0
    3.9080    0.8020    1.0920 H   0  0  0  0  0  0
    1.6450   -2.0540   -0.5610 C   0  0  0  0  0  0
    0.7590   -1.5600   -0.9520 H   0  0  0  0  0  0
    1.6710   -3.4460   -0.4450 C   0  0  0  0  0  0
    2.7970   -4.0970    0.0500 C   0  0  0  0  0  0
    3.9010   -3.3300    0.4380 C   0  0  0  0  0  0
    5.0210   -3.9270    0.9470 O   0  0  0  0  0  0
    5.7040   -3.2640    1.1350 H   0  0  0  0  0  0
    0.5360   -4.1000   -0.8440 O   0  0  0  0  0  0
    0.4690   -5.4720   -0.6890 C   0  0  0  0  0  0
   -0.8410   -6.0250   -1.0880 C   0  0  0  0  0  0
    1.4660   -6.2290   -0.2000 C   0  0  0  0  0  0
    1.3500   -7.6040   -0.0660 O   0  0  0  0  0  0
    1.4110   -8.0100    1.2990 C   0  0  0  0  0  0
    1.0950   -9.0560    1.3500 H   0  0  0  0  0  0
    0.7280   -7.4200    1.9220 H   0  0  0  0  0  0
    2.4300   -7.9500    1.6900 H   0  0  0  0  0  0
    2.7600   -5.5680    0.1320 C   0  0  0  0  0  0
    3.7400   -6.2330    0.4450 O   0  0  0  0  0  0
   -2.0200   -5.4360   -0.6070 C   0  0  0  0  0  0
   -1.9710   -4.5900    0.0770 H   0  0  0  0  0  0
   -3.2790   -5.9190   -0.9900 C   0  0  0  0  0  0
   -4.1560   -5.4250   -0.5860 H   0  0  0  0  0  0
   -3.3780   -6.9990   -1.8670 C   0  0  0  0  0  0
   -4.5380   -7.5650   -2.3220 O   0  0  0  0  0  0
   -5.7580   -6.9960   -1.8620 C   0  0  0  0  0  0
   -6.5810   -7.5560   -2.3160 H   0  0  0  0  0  0
   -5.8510   -5.9520   -2.1790 H   0  0  0  0  0  0
   -5.8520   -7.0890   -0.7750 H   0  0  0  0  0  0
   -2.2080   -7.5860   -2.3550 C   0  0  0  0  0  0
   -2.2720   -8.4270   -3.0420 H   0  0  0  0  0  0
   -0.9510   -7.1030   -1.9740 C   0  0  0  0  0  0
   -0.0610   -7.5780   -2.3820 H   0  0  0  0  0  0
  1  2  1  0  0  0
  1  3  2  0  0  0
  1 13  1  0  0  0
  3  4  1  0  0  0
  3  9  1  0  0  0
  4  5  1  0  0  0
  5  6  1  0  0  0
  5  7  1  0  0  0
  5  8  1  0  0  0
  9 10  1  0  0  0
  9 11  2  0  0  0
 11 12  1  0  0  0
 11 16  1  0  0  0
 12 13  2  0  0  0
 12 25  1  0  0  0
 13 14  1  0  0  0
 14 15  1  0  0  0
 16 17  1  0  0  0
 17 18  1  0  0  0
 17 19  2  0  0  0
 18 27  2  0  0  0
 18 39  1  0  0  0
 19 20  1  0  0  0
 19 25  1  0  0  0
 20 21  1  0  0  0
 21 22  1  0  0  0
 21 23  1  0  0  0
 21 24  1  0  0  0
 25 26  2  0  0  0
 27 28  1  0  0  0
 27 29  1  0  0  0
 29 30  1  0  0  0
 29 31  2  0  0  0
 31 32  1  0  0  0
 31 37  1  0  0  0
 32 33  1  0  0  0
 33 34  1  0  0  0
 33 35  1  0  0  0
 33 36  1  0  0  0
 37 38  1  0  0  0
 37 39  2  0  0  0
 39 40  1  0  0  0
M  END
> <s_m_entry_id>
62

> <s_m_entry_name>
ConMedNP_leadlike.66

> <i_qp_#stars>
0

> <i_qp_#amine>
0

> <i_qp_#amidine>
0

> <i_qp_#acid>
0

> <i_qp_#amide>
0

> <i_qp_#rotor>
4

> <i_qp_#rtvFG>
0

> <i_qp_CNS>
0

> <r_qp_mol_MW>
   328.321

> <r_qp_dipole>
     6.110

> <r_qp_SASA>
   573.775

> <r_qp_FOSA>
   267.741

> <r_qp_FISA>
    76.713

> <r_qp_PISA>
   229.321

> <r_qp_WPSA>
     0.000

> <r_qp_volume>
   998.828

> <r_qp_donorHB>
     0.000

> <r_qp_accptHB>
     4.500

> <r_qp_dip^2/V>
   0.0373730

> <r_qp_ACxDN^.5/SA>
   0.0000000

> <r_qp_glob>
   0.8422040

> <r_qp_QPpolrz>
    33.441

> <r_qp_QPlogPC16>
     9.628

> <r_qp_QPlogPoct>
    13.563

> <r_qp_QPlogPw>
     6.732

> <r_qp_QPlogPo/w>
     3.358

> <r_qp_QPlogS>
    -4.083

> <r_qp_CIQPlogS>
    -4.917

> <r_qp_QPlogHERG>
    -5.179

> <r_qp_QPPCaco>
  1855.385

> <r_qp_QPlogBB>
    -0.399

> <r_qp_QPPMDCK>
   964.929

> <r_qp_QPlogKp>
    -1.741

> <r_qp_IP(eV)>
     8.960

> <r_qp_EA(eV)>
     0.504

> <i_qp_#metab>
4

> <r_qp_QPlogKhsa>
     0.144

> <i_qp_HumanOralAbsorption>
3

> <r_qp_PercentHumanOralAbsorption>
   100.000

> <r_qp_SAfluorine>
     0.000

> <r_qp_SAamideO>
     0.000

> <r_qp_PSA>
    75.305

> <i_qp_#NandO>
6

> <i_qp_RuleOfFive>
0

> <i_qp_RuleOfThree>
0

> <i_qp_#ringatoms>
16

> <i_qp_#in34>
0

> <i_qp_#in56>
16

> <i_qp_#noncon>
0

> <i_qp_#nonHatm>
24

> <r_qp_Jm>
0.49206

$$$$
JFA_UY_132
                    3D
 Structure written by MMmdl.
 44 46  0  0  1  0            999 V2000
    1.3270    0.6790    0.2630 C   0  0  0  0  0  0
    0.1390    1.4180    0.2870 C   0  0  0  0  0  0
    0.1390    2.5030    0.3740 H   0  0  0  0  0  0
   -1.0850    0.7600    0.2140 C   0  0  0  0  0  0
   -1.9890    1.3600    0.2540 H   0  0  0  0  0  0
   -1.1290   -0.6300    0.0980 C   0  0  0  0  0  0
   -2.2880   -1.3620    0.0570 O   0  0  0  0  0  0
   -3.5230   -0.6670    0.1800 C   0  0  0  0  0  0
   -4.3270   -1.4080    0.1510 H   0  0  0  0  0  0
   -3.6730    0.0200   -0.6590 H   0  0  0  0  0  0
   -3.5880   -0.1430    1.1400 H   0  0  0  0  0  0
    0.0810   -1.3650    0.0330 C   0  0  0  0  0  0
    0.0160   -2.7360   -0.0900 O   0  0  0  0  0  0
   -0.4050   -3.1260   -1.4000 C   0  0  0  0  0  0
   -0.0190   -4.1330   -1.5860 H   0  0  0  0  0  0
   -0.0080   -2.4650   -2.1800 H   0  0  0  0  0  0
   -1.4960   -3.1740   -1.4600 H   0  0  0  0  0  0
    1.3430   -0.7340    0.1540 C   0  0  0  0  0  0
    2.5960   -1.3940    0.1750 N   0  0  0  0  0  0
    2.6820   -2.8420    0.1380 C   0  0  0  0  0  0
    2.3990   -3.2680   -0.8270 H   0  0  0  0  0  0
    2.1960   -3.3300    0.9860 H   0  0  0  0  0  0
    3.7590   -0.6660    0.2440 C   0  0  0  0  0  0
    3.8260    0.6500    0.3330 C   0  0  0  0  0  0
    2.6010    1.4270    0.3640 C   0  0  0  0  0  0
    2.6350    2.7150    0.4760 O   0  0  0  0  0  0
    4.9970   -1.2960    0.2630 O   0  0  0  0  0  0
    5.9570   -0.2080    0.1190 C   0  0  2  0  0  0
    6.2700   -0.2020   -0.9350 H   0  0  0  0  0  0
    7.1820   -0.4880    1.0190 C   0  0  0  0  0  0
    7.8230   -1.8410    0.6850 C   0  0  0  0  0  0
    8.6780   -2.0380    1.3420 H   0  0  0  0  0  0
    8.1690   -1.8750   -0.3530 H   0  0  0  0  0  0
    7.1220   -2.6670    0.8450 H   0  0  0  0  0  0
    6.7510   -0.5350    2.3850 O   0  0  0  0  0  0
    6.1140   -1.2690    2.4590 H   0  0  0  0  0  0
    8.2300    0.6210    0.9030 C   0  0  0  0  0  0
    7.8330    1.5860    1.2380 H   0  0  0  0  0  0
    8.5870    0.7300   -0.1260 H   0  0  0  0  0  0
    9.0920    0.4100    1.5470 H   0  0  0  0  0  0
    5.2140    1.1040    0.4410 C   0  0  0  0  0  0
    5.4680    1.8870   -0.2800 H   0  0  0  0  0  0
    5.4150    1.4780    1.4500 H   0  0  0  0  0  0
    3.6458   -3.1595    0.5361 H   0  0  0  0  0  0
  1  2  2  0  0  0
  1 18  1  0  0  0
  1 25  1  0  0  0
  2  3  1  0  0  0
  2  4  1  0  0  0
  4  5  1  0  0  0
  4  6  2  0  0  0
  6  7  1  0  0  0
  6 12  1  0  0  0
  7  8  1  0  0  0
  8  9  1  0  0  0
  8 10  1  0  0  0
  8 11  1  0  0  0
 12 13  1  0  0  0
 12 18  2  0  0  0
 13 14  1  0  0  0
 14 15  1  0  0  0
 14 16  1  0  0  0
 14 17  1  0  0  0
 18 19  1  0  0  0
 19 20  1  0  0  0
 19 23  1  0  0  0
 20 21  1  0  0  0
 20 22  1  0  0  0
 20 44  1  0  0  0
 23 24  2  0  0  0
 23 27  1  0  0  0
 24 25  1  0  0  0
 24 41  1  0  0  0
 25 26  2  0  0  0
 27 28  1  0  0  0
 28 29  1  0  0  0
 28 30  1  0  0  0
 28 41  1  0  0  0
 30 31  1  0  0  0
 30 35  1  0  0  0
 30 37  1  0  0  0
 31 32  1  0  0  0
 31 33  1  0  0  0
 31 34  1  0  0  0
 35 36  1  0  0  0
 37 38  1  0  0  0
 37 39  1  0  0  0
 37 40  1  0  0  0
 41 42  1  0  0  0
 41 43  1  0  0  0
M  END
> <s_m_entry_id>
63

> <s_m_entry_name>
ConMedNP_leadlike.67

> <i_qp_#stars>
0

> <i_qp_#amine>
0

> <i_qp_#amidine>
0

> <i_qp_#acid>
0

> <i_qp_#amide>
0

> <i_qp_#rotor>
4

> <i_qp_#rtvFG>
0

> <i_qp_CNS>
0

> <r_qp_mol_MW>
   319.357

> <r_qp_dipole>
     5.860

> <r_qp_SASA>
   562.609

> <r_qp_FOSA>
   398.536

> <r_qp_FISA>
    82.243

> <r_qp_PISA>
    81.830

> <r_qp_WPSA>
     0.000

> <r_qp_volume>
  1009.543

> <r_qp_donorHB>
     1.000

> <r_qp_accptHB>
     5.750

> <r_qp_dip^2/V>
   0.0340100

> <r_qp_ACxDN^.5/SA>
   0.0102200

> <r_qp_glob>
   0.8650500

> <r_qp_QPpolrz>
    32.461

> <r_qp_QPlogPC16>
     9.029

> <r_qp_QPlogPoct>
    15.170

> <r_qp_QPlogPw>
     8.435

> <r_qp_QPlogPo/w>
     2.761

> <r_qp_QPlogS>
    -3.837

> <r_qp_CIQPlogS>
    -4.073

> <r_qp_QPlogHERG>
    -4.106

> <r_qp_QPPCaco>
  1644.334

> <r_qp_QPlogBB>
    -0.410

> <r_qp_QPPMDCK>
   846.856

> <r_qp_QPlogKp>
    -2.363

> <r_qp_IP(eV)>
     8.400

> <r_qp_EA(eV)>
     0.486

> <i_qp_#metab>
4

> <r_qp_QPlogKhsa>
     0.099

> <i_qp_HumanOralAbsorption>
3

> <r_qp_PercentHumanOralAbsorption>
   100.000

> <r_qp_SAfluorine>
     0.000

> <r_qp_SAamideO>
     0.000

> <r_qp_PSA>
    69.758

> <i_qp_#NandO>
6

> <i_qp_RuleOfFive>
0

> <i_qp_RuleOfThree>
0

> <i_qp_#ringatoms>
13

> <i_qp_#in34>
0

> <i_qp_#in56>
13

> <i_qp_#noncon>
2

> <i_qp_#nonHatm>
23

> <r_qp_Jm>
0.201643

$$$$
JDW_UD_094
                    3D
 Structure written by MMmdl.
 41 44  0  0  1  0            999 V2000
    1.3820    0.8850   -0.2560 C   0  0  0  0  0  0
    0.1630    1.6340   -0.4500 C   0  0  0  0  0  0
   -0.9800    0.9350   -0.8370 C   0  0  0  0  0  0
   -0.9760   -0.4150   -1.0620 C   0  0  0  0  0  0
    0.1800   -1.1390   -0.9150 C   0  0  0  0  0  0
    1.3600   -0.5240   -0.5240 C   0  0  0  0  0  0
    0.0310    3.1340   -0.2590 C   0  0  0  0  0  0
   -0.3620    3.5170    1.1440 C   0  0  0  0  0  0
   -0.9000    2.7510    1.7020 H   0  0  0  0  0  0
   -0.1210    4.6930    1.7560 C   0  0  0  0  0  0
   -0.5580    4.9240    3.1780 C   0  0  0  0  0  0
   -1.0510    4.0480    3.6100 H   0  0  0  0  0  0
   -1.2620    5.7610    3.2280 H   0  0  0  0  0  0
    0.3080    5.1600    3.8050 H   0  0  0  0  0  0
    0.5650    5.8680    1.1160 C   0  0  0  0  0  0
    1.5010    6.0900    1.6380 H   0  0  0  0  0  0
   -0.0780    6.7540    1.1720 H   0  0  0  0  0  0
    0.8000    5.7110    0.0610 H   0  0  0  0  0  0
   -0.7480    3.5090   -0.9370 H   0  0  0  0  0  0
    0.9410    3.6330   -0.5980 H   0  0  0  0  0  0
    0.1770   -2.4900   -1.1580 O   0  0  0  0  0  0
    1.1060   -2.7650   -0.9960 H   0  0  0  0  0  0
    2.4020   -1.3630   -0.4390 N   0  0  0  0  0  0
    3.5500   -0.7790   -0.0890 C   0  0  0  0  0  0
    3.7650    0.5500    0.2230 C   0  0  0  0  0  0
    2.6430    1.3980    0.1850 C   0  0  0  0  0  0
    2.7870    2.7300    0.5000 O   0  0  0  0  0  0
    4.7040   -1.4900   -0.0030 O   0  0  0  0  0  0
    5.6760   -0.6100    0.3540 C   0  0  0  0  0  0
    5.1540    0.6550    0.5000 C   0  0  0  0  0  0
    6.6670   -1.0280    0.4580 H   0  0  0  0  0  0
    5.7080    1.5430    0.7710 H   0  0  0  0  0  0
    2.9780    2.9000    1.9070 C   0  0  0  0  0  0
    2.8800    3.9660    2.1320 H   0  0  0  0  0  0
    3.9820    2.5930    2.2130 H   0  0  0  0  0  0
    2.2220    2.3570    2.4870 H   0  0  0  0  0  0
   -2.2160    1.4760   -1.0400 O   0  0  0  0  0  0
   -2.9780    0.3130   -1.4150 C   0  0  0  0  0  0
   -3.3990    0.4750   -2.4140 H   0  0  0  0  0  0
   -3.8020    0.1880   -0.7020 H   0  0  0  0  0  0
   -2.1940   -0.8910   -1.4320 O   0  0  0  0  0  0
  1  2  2  0  0  0
  1  6  1  0  0  0
  1 26  1  0  0  0
  2  3  1  0  0  0
  2  7  1  0  0  0
  3  4  2  0  0  0
  3 37  1  0  0  0
  4  5  1  0  0  0
  4 41  1  0  0  0
  5  6  2  0  0  0
  5 21  1  0  0  0
  6 23  1  0  0  0
  7  8  1  0  0  0
  7 19  1  0  0  0
  7 20  1  0  0  0
  8  9  1  0  0  0
  8 10  2  0  0  0
 10 11  1  0  0  0
 10 15  1  0  0  0
 11 12  1  0  0  0
 11 13  1  0  0  0
 11 14  1  0  0  0
 15 16  1  0  0  0
 15 17  1  0  0  0
 15 18  1  0  0  0
 21 22  1  0  0  0
 23 24  2  0  0  0
 24 25  1  0  0  0
 24 28  1  0  0  0
 25 26  2  0  0  0
 25 30  1  0  0  0
 26 27  1  0  0  0
 27 33  1  0  0  0
 28 29  1  0  0  0
 29 30  2  0  0  0
 29 31  1  0  0  0
 30 32  1  0  0  0
 33 34  1  0  0  0
 33 35  1  0  0  0
 33 36  1  0  0  0
 37 38  1  0  0  0
 38 39  1  0  0  0
 38 40  1  0  0  0
 38 41  1  0  0  0
M  END
> <s_m_entry_id>
64

> <s_m_entry_name>
ConMedNP_leadlike.68

> <i_qp_#stars>
0

> <i_qp_#amine>
0

> <i_qp_#amidine>
0

> <i_qp_#acid>
0

> <i_qp_#amide>
0

> <i_qp_#rotor>
4

> <i_qp_#rtvFG>
1

> <i_qp_CNS>
0

> <r_qp_mol_MW>
   327.336

> <r_qp_dipole>
     5.557

> <r_qp_SASA>
   499.013

> <r_qp_FOSA>
   288.717

> <r_qp_FISA>
    61.969

> <r_qp_PISA>
   148.328

> <r_qp_WPSA>
     0.000

> <r_qp_volume>
   932.460

> <r_qp_donorHB>
     1.000

> <r_qp_accptHB>
     4.500

> <r_qp_dip^2/V>
   0.0331110

> <r_qp_ACxDN^.5/SA>
   0.0090180

> <r_qp_glob>
   0.9249960

> <r_qp_QPpolrz>
    30.011

> <r_qp_QPlogPC16>
     8.943

> <r_qp_QPlogPoct>
    13.781

> <r_qp_QPlogPw>
     7.365

> <r_qp_QPlogPo/w>
     2.969

> <r_qp_QPlogS>
    -3.249

> <r_qp_CIQPlogS>
    -4.963

> <r_qp_QPlogHERG>
    -3.453

> <r_qp_QPPCaco>
  2560.072

> <r_qp_QPlogBB>
    -0.160

> <r_qp_QPPMDCK>
  1366.540

> <r_qp_QPlogKp>
    -1.755

> <r_qp_IP(eV)>
     8.341

> <r_qp_EA(eV)>
     1.391

> <i_qp_#metab>
6

> <r_qp_QPlogKhsa>
     0.158

> <i_qp_HumanOralAbsorption>
3

> <r_qp_PercentHumanOralAbsorption>
   100.000

> <r_qp_SAfluorine>
     0.000

> <r_qp_SAamideO>
     0.000

> <r_qp_PSA>
    66.017

> <i_qp_#NandO>
6

> <i_qp_RuleOfFive>
0

> <i_qp_RuleOfThree>
0

> <i_qp_#ringatoms>
16

> <i_qp_#in34>
0

> <i_qp_#in56>
16

> <i_qp_#noncon>
1

> <i_qp_#nonHatm>
24

> <r_qp_Jm>
3.926845

$$$$
JDW_UD_092
                    3D
 Structure written by MMmdl.
 40 43  0  0  1  0            999 V2000
    1.4840    0.7880   -0.0400 C   0  0  0  0  0  0
    0.2630    1.5030   -0.0140 C   0  0  0  0  0  0
   -0.9500    0.8730   -0.2890 C   0  0  0  0  0  0
   -0.9320   -0.4900   -0.5900 C   0  0  0  0  0  0
    0.2690   -1.2040   -0.6240 C   0  0  0  0  0  0
    1.4840   -0.5920   -0.3580 C   0  0  0  0  0  0
    0.2950    2.5620    0.2300 H   0  0  0  0  0  0
   -2.1770    1.4810   -0.2830 O   0  0  0  0  0  0
   -2.2200    2.8930   -0.0730 C   0  0  0  0  0  0
   -3.6410    3.3460   -0.1880 C   0  0  2  0  0  0
   -4.2160    2.7660   -0.8980 H   0  0  0  0  0  0
   -1.8200    3.1290    0.9200 H   0  0  0  0  0  0
   -4.0760    4.7750    0.0950 C   0  0  0  0  0  0
   -3.0930    5.8200    0.5230 C   0  0  0  0  0  0
   -2.2910    5.4130    1.1460 H   0  0  0  0  0  0
   -3.5920    6.6010    1.1060 H   0  0  0  0  0  0
   -2.6370    6.2880   -0.3550 H   0  0  0  0  0  0
   -5.3550    5.2710   -0.5080 C   0  0  0  0  0  0
   -1.6320    3.4010   -0.8470 H   0  0  0  0  0  0
   -5.8700    5.9440    0.1840 H   0  0  0  0  0  0
   -6.0390    4.4500   -0.7480 H   0  0  0  0  0  0
   -5.1490    5.8190   -1.4320 H   0  0  0  0  0  0
   -2.1120   -1.1300   -0.8620 O   0  0  0  0  0  0
   -1.9420   -2.0680   -1.0420 H   0  0  0  0  0  0
    0.2690   -2.2640   -0.8660 H   0  0  0  0  0  0
    2.5820   -1.3550   -0.4240 N   0  0  0  0  0  0
    3.7270   -0.7030   -0.1800 C   0  0  0  0  0  0
    3.8940    0.6320    0.1450 C   0  0  0  0  0  0
    2.7260    1.4000    0.2460 C   0  0  0  0  0  0
    2.7770    2.7490    0.5310 O   0  0  0  0  0  0
    2.9820    2.9520    1.9300 C   0  0  0  0  0  0
    2.8590    4.0200    2.1330 H   0  0  0  0  0  0
    3.9960    2.6680    2.2260 H   0  0  0  0  0  0
    4.9280   -1.3360   -0.2390 O   0  0  0  0  0  0
    5.8750   -0.4000    0.0390 C   0  0  0  0  0  0
    6.8960   -0.7530    0.0250 H   0  0  0  0  0  0
    5.2930    0.8250    0.2780 C   0  0  0  0  0  0
    5.8130    1.7420    0.5170 H   0  0  0  0  0  0
    2.2430    2.4070    2.5280 H   0  0  0  0  0  0
   -4.2610    3.7220    1.0520 O   0  0  0  0  0  0
  1  2  2  0  0  0
  1  6  1  0  0  0
  1 29  1  0  0  0
  2  3  1  0  0  0
  2  7  1  0  0  0
  3  4  2  0  0  0
  3  8  1  0  0  0
  4  5  1  0  0  0
  4 23  1  0  0  0
  5  6  2  0  0  0
  5 25  1  0  0  0
  6 26  1  0  0  0
  8  9  1  0  0  0
  9 10  1  0  0  0
  9 12  1  0  0  0
  9 19  1  0  0  0
 10 11  1  0  0  0
 10 13  1  0  0  0
 10 40  1  0  0  0
 13 14  1  0  0  0
 13 18  1  0  0  0
 13 40  1  0  0  0
 14 15  1  0  0  0
 14 16  1  0  0  0
 14 17  1  0  0  0
 18 20  1  0  0  0
 18 21  1  0  0  0
 18 22  1  0  0  0
 23 24  1  0  0  0
 26 27  2  0  0  0
 27 28  1  0  0  0
 27 34  1  0  0  0
 28 29  2  0  0  0
 28 37  1  0  0  0
 29 30  1  0  0  0
 30 31  1  0  0  0
 31 32  1  0  0  0
 31 33  1  0  0  0
 31 39  1  0  0  0
 34 35  1  0  0  0
 35 36  1  0  0  0
 35 37  2  0  0  0
 37 38  1  0  0  0
M  END
> <s_m_entry_id>
65

> <s_m_entry_name>
ConMedNP_leadlike.69

> <i_qp_#stars>
0

> <i_qp_#amine>
0

> <i_qp_#amidine>
0

> <i_qp_#acid>
0

> <i_qp_#amide>
0

> <i_qp_#rotor>
5

> <i_qp_#rtvFG>
1

> <i_qp_CNS>
0

> <r_qp_mol_MW>
   315.325

> <r_qp_dipole>
     4.284

> <r_qp_SASA>
   527.433

> <r_qp_FOSA>
   274.876

> <r_qp_FISA>
    72.368

> <r_qp_PISA>
   180.189

> <r_qp_WPSA>
     0.000

> <r_qp_volume>
   941.827

> <r_qp_donorHB>
     1.000

> <r_qp_accptHB>
     5.750

> <r_qp_dip^2/V>
   0.0194840

> <r_qp_ACxDN^.5/SA>
   0.0109020

> <r_qp_glob>
   0.8810060

> <r_qp_QPpolrz>
    30.048

> <r_qp_QPlogPC16>
     9.080

> <r_qp_QPlogPoct>
    14.231

> <r_qp_QPlogPw>
     8.732

> <r_qp_QPlogPo/w>
     2.533

> <r_qp_QPlogS>
    -3.076

> <r_qp_CIQPlogS>
    -3.993

> <r_qp_QPlogHERG>
    -4.317

> <r_qp_QPPCaco>
  2040.025

> <r_qp_QPlogBB>
    -0.359

> <r_qp_QPPMDCK>
  1069.127

> <r_qp_QPlogKp>
    -1.738

> <r_qp_IP(eV)>
     8.561

> <r_qp_EA(eV)>
     1.273

> <i_qp_#metab>
4

> <r_qp_QPlogKhsa>
    -0.110

> <i_qp_HumanOralAbsorption>
3

> <r_qp_PercentHumanOralAbsorption>
   100.000

> <r_qp_SAfluorine>
     0.000

> <r_qp_SAamideO>
     0.000

> <r_qp_PSA>
    71.232

> <i_qp_#NandO>
6

> <i_qp_RuleOfFive>
0

> <i_qp_RuleOfThree>
0

> <i_qp_#ringatoms>
16

> <i_qp_#in34>
3

> <i_qp_#in56>
13

> <i_qp_#noncon>
2

> <i_qp_#nonHatm>
23

> <r_qp_Jm>
4.839694

$$$$
OTH_UY_057
                    3D
 Structure written by MMmdl.
 40 42  0  0  1  0            999 V2000
    1.5200    0.6250   -0.3240 C   0  0  0  0  0  0
    0.3320    1.3450   -0.4630 C   0  0  0  0  0  0
    0.3960    2.3750   -0.8010 H   0  0  0  0  0  0
   -0.8970    0.7390   -0.1710 C   0  0  0  0  0  0
   -2.1150    1.3640   -0.2770 O   0  0  0  0  0  0
   -2.1240    2.7350   -0.6530 C   0  0  0  0  0  0
   -3.1650    3.0720   -0.6590 H   0  0  0  0  0  0
   -1.7260    2.8690   -1.6640 H   0  0  0  0  0  0
   -1.5800    3.3480    0.0730 H   0  0  0  0  0  0
   -0.9280   -0.6080    0.2480 C   0  0  0  0  0  0
   -2.1630   -1.1340    0.5490 O   0  0  0  0  0  0
   -2.4220   -2.3930   -0.0670 C   0  0  0  0  0  0
   -3.4980   -2.4540   -0.2550 H   0  0  0  0  0  0
   -2.1610   -3.2080    0.6140 H   0  0  0  0  0  0
   -1.9100   -2.5090   -1.0290 H   0  0  0  0  0  0
    0.2700   -1.3170    0.4070 C   0  0  0  0  0  0
    0.2500   -2.6100    0.8720 O   0  0  0  0  0  0
    1.1840   -2.9310    0.9240 H   0  0  0  0  0  0
    1.4860   -0.6930    0.1120 C   0  0  0  0  0  0
    2.7520   -1.4060    0.2640 C   0  0  0  0  0  0
    2.7530   -2.5680    0.6620 O   0  0  0  0  0  0
    3.9810   -0.6820   -0.0750 C   0  0  0  0  0  0
    4.9150   -1.2140    0.0480 H   0  0  0  0  0  0
    3.8880    0.5850   -0.4990 C   0  0  0  0  0  0
    5.0830    1.3770   -0.8500 C   0  0  0  0  0  0
    2.6900    1.2770   -0.6260 O   0  0  0  0  0  0
    6.1300    0.8370   -1.6110 C   0  0  0  0  0  0
    6.0850   -0.1910   -1.9660 H   0  0  0  0  0  0
    7.2530    1.6080   -1.9500 C   0  0  0  0  0  0
    8.0320    1.1390   -2.5420 H   0  0  0  0  0  0
    7.3440    2.9360   -1.5360 C   0  0  0  0  0  0
    8.3770    3.7950   -1.7980 O   0  0  0  0  0  0
    9.4700    3.2800   -2.5480 C   0  0  0  0  0  0
   10.2060    4.0810   -2.6600 H   0  0  0  0  0  0
    9.1520    2.9770   -3.5510 H   0  0  0  0  0  0
    9.9560    2.4520   -2.0200 H   0  0  0  0  0  0
    6.3020    3.4850   -0.7850 C   0  0  0  0  0  0
    6.3600    4.5210   -0.4600 H   0  0  0  0  0  0
    5.1810    2.7170   -0.4480 C   0  0  0  0  0  0
    4.3900    3.1780    0.1390 H   0  0  0  0  0  0
  1  2  2  0  0  0
  1 19  1  0  0  0
  1 26  1  0  0  0
  2  3  1  0  0  0
  2  4  1  0  0  0
  4  5  1  0  0  0
  4 10  2  0  0  0
  5  6  1  0  0  0
  6  7  1  0  0  0
  6  8  1  0  0  0
  6  9  1  0  0  0
 10 11  1  0  0  0
 10 16  1  0  0  0
 11 12  1  0  0  0
 12 13  1  0  0  0
 12 14  1  0  0  0
 12 15  1  0  0  0
 16 17  1  0  0  0
 16 19  2  0  0  0
 17 18  1  0  0  0
 19 20  1  0  0  0
 20 21  2  0  0  0
 20 22  1  0  0  0
 22 23  1  0  0  0
 22 24  2  0  0  0
 24 25  1  0  0  0
 24 26  1  0  0  0
 25 27  2  0  0  0
 25 39  1  0  0  0
 27 28  1  0  0  0
 27 29  1  0  0  0
 29 30  1  0  0  0
 29 31  2  0  0  0
 31 32  1  0  0  0
 31 37  1  0  0  0
 32 33  1  0  0  0
 33 34  1  0  0  0
 33 35  1  0  0  0
 33 36  1  0  0  0
 37 38  1  0  0  0
 37 39  2  0  0  0
 39 40  1  0  0  0
M  END
> <s_m_entry_id>
66

> <s_m_entry_name>
ConMedNP_leadlike.70

> <i_qp_#stars>
0

> <i_qp_#amine>
0

> <i_qp_#amidine>
0

> <i_qp_#acid>
0

> <i_qp_#amide>
0

> <i_qp_#rotor>
4

> <i_qp_#rtvFG>
0

> <i_qp_CNS>
0

> <r_qp_mol_MW>
   328.321

> <r_qp_dipole>
     7.440

> <r_qp_SASA>
   574.414

> <r_qp_FOSA>
   273.112

> <r_qp_FISA>
    74.178

> <r_qp_PISA>
   227.124

> <r_qp_WPSA>
     0.000

> <r_qp_volume>
   994.295

> <r_qp_donorHB>
     0.000

> <r_qp_accptHB>
     4.500

> <r_qp_dip^2/V>
   0.0556710

> <r_qp_ACxDN^.5/SA>
   0.0000000

> <r_qp_glob>
   0.8387200

> <r_qp_QPpolrz>
    33.238

> <r_qp_QPlogPC16>
     9.541

> <r_qp_QPlogPoct>
    13.714

> <r_qp_QPlogPw>
     6.701

> <r_qp_QPlogPo/w>
     3.343

> <r_qp_QPlogS>
    -4.095

> <r_qp_CIQPlogS>
    -4.917

> <r_qp_QPlogHERG>
    -5.225

> <r_qp_QPPCaco>
  1960.961

> <r_qp_QPlogBB>
    -0.381

> <r_qp_QPPMDCK>
  1024.411

> <r_qp_QPlogKp>
    -1.702

> <r_qp_IP(eV)>
     8.866

> <r_qp_EA(eV)>
     0.888

> <i_qp_#metab>
4

> <r_qp_QPlogKhsa>
     0.131

> <i_qp_HumanOralAbsorption>
3

> <r_qp_PercentHumanOralAbsorption>
   100.000

> <r_qp_SAfluorine>
     0.000

> <r_qp_SAamideO>
     0.000

> <r_qp_PSA>
    74.747

> <i_qp_#NandO>
6

> <i_qp_RuleOfFive>
0

> <i_qp_RuleOfThree>
0

> <i_qp_#ringatoms>
16

> <i_qp_#in34>
0

> <i_qp_#in56>
16

> <i_qp_#noncon>
0

> <i_qp_#nonHatm>
24

> <r_qp_Jm>
0.523453

$$$$
OTH_UDS_0010_1
                    3D
 Structure written by MMmdl.
 40 42  0  0  1  0            999 V2000
    1.3740    0.8410    0.1260 C   0  0  0  0  0  0
    0.2120    1.6180    0.3350 C   0  0  0  0  0  0
    0.2690    3.1140    0.5210 C   0  0  0  0  0  0
   -0.6520    3.5130    0.9590 H   0  0  0  0  0  0
    0.4240    3.6100   -0.4420 H   0  0  0  0  0  0
    1.0660    3.3890    1.2180 H   0  0  0  0  0  0
   -1.0380    0.9640    0.3430 C   0  0  0  0  0  0
   -2.1770    1.7190    0.4860 O   0  0  0  0  0  0
   -2.7980    1.9220   -0.7860 C   0  0  0  0  0  0
   -3.6390    2.6070   -0.6400 H   0  0  0  0  0  0
   -3.1930    0.9850   -1.1920 H   0  0  0  0  0  0
   -2.1050    2.3840   -1.4990 H   0  0  0  0  0  0
   -1.1240   -0.4320    0.2490 C   0  0  0  0  0  0
   -2.2980   -1.1370    0.2940 O   0  0  0  0  0  0
   -3.0300   -0.9090    1.4980 C   0  0  0  0  0  0
   -3.6080   -1.8130    1.7100 H   0  0  0  0  0  0
   -3.7390   -0.0870    1.3640 H   0  0  0  0  0  0
   -2.3780   -0.7200    2.3600 H   0  0  0  0  0  0
    0.0290   -1.1830    0.0510 C   0  0  0  0  0  0
   -0.0470   -2.2640   -0.0440 H   0  0  0  0  0  0
    1.2730   -0.5480   -0.0010 C   0  0  0  0  0  0
    2.4770   -1.3770   -0.1660 C   0  0  0  0  0  0
    2.3820   -2.5660   -0.4440 O   0  0  0  0  0  0
    3.7970   -0.7690    0.0510 C   0  0  0  0  0  0
    3.9190    0.6130    0.1740 C   0  0  0  0  0  0
    2.7180    1.4520   -0.0160 C   0  0  0  0  0  0
    2.8220    2.6230   -0.3580 O   0  0  0  0  0  0
    4.9200   -1.6050    0.1510 C   0  0  0  0  0  0
    4.7850   -2.6780    0.0440 H   0  0  0  0  0  0
    6.1770   -1.0560    0.3930 C   0  0  0  0  0  0
    7.3490   -1.7500    0.5170 O   0  0  0  0  0  0
    7.2870   -3.1620    0.3480 C   0  0  0  0  0  0
    8.3020   -3.5560    0.4600 H   0  0  0  0  0  0
    6.9360   -3.4250   -0.6550 H   0  0  0  0  0  0
    6.6640   -3.6240    1.1210 H   0  0  0  0  0  0
    6.3000    0.3270    0.5430 C   0  0  0  0  0  0
    7.2840    0.7430    0.7490 H   0  0  0  0  0  0
    5.1800    1.1560    0.4370 C   0  0  0  0  0  0
    5.3340    2.5000    0.6300 O   0  0  0  0  0  0
    6.2740    2.7160    0.7410 H   0  0  0  0  0  0
  1  2  2  0  0  0
  1 21  1  0  0  0
  1 26  1  0  0  0
  2  3  1  0  0  0
  2  7  1  0  0  0
  3  4  1  0  0  0
  3  5  1  0  0  0
  3  6  1  0  0  0
  7  8  1  0  0  0
  7 13  2  0  0  0
  8  9  1  0  0  0
  9 10  1  0  0  0
  9 11  1  0  0  0
  9 12  1  0  0  0
 13 14  1  0  0  0
 13 19  1  0  0  0
 14 15  1  0  0  0
 15 16  1  0  0  0
 15 17  1  0  0  0
 15 18  1  0  0  0
 19 20  1  0  0  0
 19 21  2  0  0  0
 21 22  1  0  0  0
 22 23  2  0  0  0
 22 24  1  0  0  0
 24 25  2  0  0  0
 24 28  1  0  0  0
 25 26  1  0  0  0
 25 38  1  0  0  0
 26 27  2  0  0  0
 28 29  1  0  0  0
 28 30  2  0  0  0
 30 31  1  0  0  0
 30 36  1  0  0  0
 31 32  1  0  0  0
 32 33  1  0  0  0
 32 34  1  0  0  0
 32 35  1  0  0  0
 36 37  1  0  0  0
 36 38  2  0  0  0
 38 39  1  0  0  0
 39 40  1  0  0  0
M  END
> <s_m_entry_id>
67

> <s_m_entry_name>
ConMedNP_leadlike.71

> <i_qp_#stars>
0

> <i_qp_#amine>
0

> <i_qp_#amidine>
0

> <i_qp_#acid>
0

> <i_qp_#amide>
0

> <i_qp_#rotor>
4

> <i_qp_#rtvFG>
0

> <i_qp_CNS>
0

> <r_qp_mol_MW>
   328.321

> <r_qp_dipole>
     2.394

> <r_qp_SASA>
   541.294

> <r_qp_FOSA>
   313.989

> <r_qp_FISA>
   109.668

> <r_qp_PISA>
   117.637

> <r_qp_WPSA>
     0.000

> <r_qp_volume>
   966.060

> <r_qp_donorHB>
     0.000

> <r_qp_accptHB>
     6.000

> <r_qp_dip^2/V>
   0.0059320

> <r_qp_ACxDN^.5/SA>
   0.0000000

> <r_qp_glob>
   0.8731080

> <r_qp_QPpolrz>
    31.063

> <r_qp_QPlogPC16>
     8.868

> <r_qp_QPlogPoct>
    13.182

> <r_qp_QPlogPw>
     7.595

> <r_qp_QPlogPo/w>
     2.054

> <r_qp_QPlogS>
    -2.682

> <r_qp_CIQPlogS>
    -4.101

> <r_qp_QPlogHERG>
    -4.146

> <r_qp_QPPCaco>
   903.488

> <r_qp_QPlogBB>
    -0.637

> <r_qp_QPPMDCK>
   443.310

> <r_qp_QPlogKp>
    -2.742

> <r_qp_IP(eV)>
     9.455

> <r_qp_EA(eV)>
     1.351

> <i_qp_#metab>
5

> <r_qp_QPlogKhsa>
    -0.352

> <i_qp_HumanOralAbsorption>
3

> <r_qp_PercentHumanOralAbsorption>
    91.880

> <r_qp_SAfluorine>
     0.000

> <r_qp_SAamideO>
     0.000

> <r_qp_PSA>
    91.068

> <i_qp_#NandO>
6

> <i_qp_RuleOfFive>
0

> <i_qp_RuleOfThree>
0

> <i_qp_#ringatoms>
14

> <i_qp_#in34>
0

> <i_qp_#in56>
14

> <i_qp_#noncon>
0

> <i_qp_#nonHatm>
24

> <r_qp_Jm>
1.236363

$$$$
JDW_UD_093
                    3D
 Structure written by MMmdl.
 40 43  0  0  1  0            999 V2000
    1.4000    0.7930   -0.0400 C   0  0  0  0  0  0
    0.1930    1.5200   -0.1140 C   0  0  0  0  0  0
   -1.0290    0.8600   -0.2030 C   0  0  0  0  0  0
   -1.0570   -0.5280   -0.2500 C   0  0  0  0  0  0
    0.1310   -1.2530   -0.1700 C   0  0  0  0  0  0
    1.3640   -0.6250   -0.0700 C   0  0  0  0  0  0
    0.2020    2.6080   -0.0920 H   0  0  0  0  0  0
    0.0890   -2.3400   -0.2000 H   0  0  0  0  0  0
    2.4480   -1.4100   -0.0140 N   0  0  0  0  0  0
    3.6100   -0.7480    0.0520 C   0  0  0  0  0  0
    3.8110    0.6220    0.0900 C   0  0  0  0  0  0
    2.6600    1.4230    0.0720 C   0  0  0  0  0  0
    2.7470    2.7990    0.0720 O   0  0  0  0  0  0
    3.0070    3.2810    1.3910 C   0  0  0  0  0  0
    2.9100    4.3700    1.3740 H   0  0  0  0  0  0
    4.0270    3.0380    1.7060 H   0  0  0  0  0  0
    2.2820    2.8880    2.1130 H   0  0  0  0  0  0
    4.7980   -1.4070    0.0840 O   0  0  0  0  0  0
    5.7700   -0.4560    0.1300 C   0  0  0  0  0  0
    6.7830   -0.8300    0.1550 H   0  0  0  0  0  0
    5.2170    0.8050    0.1320 C   0  0  0  0  0  0
    5.7600    1.7390    0.1600 H   0  0  0  0  0  0
   -2.1560    1.6330   -0.2460 O   0  0  0  0  0  0
   -3.3380    0.8630    0.0150 C   0  0  0  0  0  0
   -4.1840    1.5000   -0.2600 H   0  0  0  0  0  0
   -3.3890    0.6760    1.0950 H   0  0  0  0  0  0
   -3.3320   -0.4370   -0.7940 C   0  0  2  0  0  0
   -3.1640   -0.2150   -1.8580 H   0  0  0  0  0  0
   -4.6360   -1.2760   -0.6630 C   0  0  0  0  0  0
   -4.5460   -2.3670   -1.5980 O   0  0  0  0  0  0
   -5.3280   -2.9340   -1.4820 H   0  0  0  0  0  0
   -5.8820   -0.4720   -1.0520 C   0  0  0  0  0  0
   -5.7570   -0.0180   -2.0420 H   0  0  0  0  0  0
   -6.1080    0.3180   -0.3300 H   0  0  0  0  0  0
   -6.7620   -1.1230   -1.1210 H   0  0  0  0  0  0
   -4.8140   -1.8810    0.7350 C   0  0  0  0  0  0
   -3.9830   -2.5470    0.9900 H   0  0  0  0  0  0
   -5.7200   -2.4980    0.7780 H   0  0  0  0  0  0
   -4.8950   -1.1100    1.5070 H   0  0  0  0  0  0
   -2.2150   -1.2480   -0.3640 O   0  0  0  0  0  0
  1  2  2  0  0  0
  1  6  1  0  0  0
  1 12  1  0  0  0
  2  3  1  0  0  0
  2  7  1  0  0  0
  3  4  2  0  0  0
  3 23  1  0  0  0
  4  5  1  0  0  0
  4 40  1  0  0  0
  5  6  2  0  0  0
  5  8  1  0  0  0
  6  9  1  0  0  0
  9 10  2  0  0  0
 10 11  1  0  0  0
 10 18  1  0  0  0
 11 12  2  0  0  0
 11 21  1  0  0  0
 12 13  1  0  0  0
 13 14  1  0  0  0
 14 15  1  0  0  0
 14 16  1  0  0  0
 14 17  1  0  0  0
 18 19  1  0  0  0
 19 20  1  0  0  0
 19 21  2  0  0  0
 21 22  1  0  0  0
 23 24  1  0  0  0
 24 25  1  0  0  0
 24 26  1  0  0  0
 24 27  1  0  0  0
 27 28  1  0  0  0
 27 29  1  0  0  0
 27 40  1  0  0  0
 29 30  1  0  0  0
 29 32  1  0  0  0
 29 36  1  0  0  0
 30 31  1  0  0  0
 32 33  1  0  0  0
 32 34  1  0  0  0
 32 35  1  0  0  0
 36 37  1  0  0  0
 36 38  1  0  0  0
 36 39  1  0  0  0
M  END
> <s_m_entry_id>
68

> <s_m_entry_name>
ConMedNP_leadlike.72

> <i_qp_#stars>
0

> <i_qp_#amine>
0

> <i_qp_#amidine>
0

> <i_qp_#acid>
0

> <i_qp_#amide>
0

> <i_qp_#rotor>
3

> <i_qp_#rtvFG>
0

> <i_qp_CNS>
0

> <r_qp_mol_MW>
   315.325

> <r_qp_dipole>
     4.928

> <r_qp_SASA>
   507.969

> <r_qp_FOSA>
   256.751

> <r_qp_FISA>
    60.592

> <r_qp_PISA>
   190.626

> <r_qp_WPSA>
     0.000

> <r_qp_volume>
   922.067

> <r_qp_donorHB>
     1.000

> <r_qp_accptHB>
     4.500

> <r_qp_dip^2/V>
   0.0263400

> <r_qp_ACxDN^.5/SA>
   0.0088590

> <r_qp_glob>
   0.9019220

> <r_qp_QPpolrz>
    30.641

> <r_qp_QPlogPC16>
     8.996

> <r_qp_QPlogPoct>
    13.937

> <r_qp_QPlogPw>
     7.886

> <r_qp_QPlogPo/w>
     3.016

> <r_qp_QPlogS>
    -3.483

> <r_qp_CIQPlogS>
    -4.716

> <r_qp_QPlogHERG>
    -4.028

> <r_qp_QPPCaco>
  2638.188

> <r_qp_QPlogBB>
    -0.114

> <r_qp_QPPMDCK>
  1411.665

> <r_qp_QPlogKp>
    -1.677

> <r_qp_IP(eV)>
     8.414

> <r_qp_EA(eV)>
     1.190

> <i_qp_#metab>
3

> <r_qp_QPlogKhsa>
     0.163

> <i_qp_HumanOralAbsorption>
3

> <r_qp_PercentHumanOralAbsorption>
   100.000

> <r_qp_SAfluorine>
     0.000

> <r_qp_SAamideO>
     0.000

> <r_qp_PSA>
    66.203

> <i_qp_#NandO>
6

> <i_qp_RuleOfFive>
0

> <i_qp_RuleOfThree>
0

> <i_qp_#ringatoms>
17

> <i_qp_#in34>
0

> <i_qp_#in56>
17

> <i_qp_#noncon>
2

> <i_qp_#nonHatm>
23

> <r_qp_Jm>
2.185489

$$$$
RDC_0020
                    3D
 Structure written by MMmdl.
 42 43  0  0  1  0            999 V2000
    1.0380    0.6520   -0.2310 C   0  0  1  0  0  0
    1.7830    0.5010   -1.4340 O   0  0  0  0  0  0
    2.3460    1.2980   -1.5220 H   0  0  0  0  0  0
   -0.2150    1.4730   -0.5300 C   0  0  0  0  0  0
    0.0600    2.4740   -0.8890 H   0  0  0  0  0  0
   -0.7790    1.6480    0.3930 H   0  0  0  0  0  0
   -1.0990    0.8160   -1.5940 C   0  0  1  0  0  0
   -0.6800    1.0080   -2.5880 H   0  0  0  0  0  0
   -1.3490   -0.6630   -1.3910 C   0  0  1  0  0  0
   -1.7320   -1.1350   -2.3050 H   0  0  0  0  0  0
   -0.1930   -1.4920   -0.8230 C   0  0  2  0  0  0
    0.4790   -1.7210   -1.6590 H   0  0  0  0  0  0
   -0.6120   -2.7770   -0.3120 O   0  0  0  0  0  0
   -1.8660   -2.6370    0.4590 S   0  0  0  0  0  0
   -2.0490   -4.0540    1.5710 C   0  0  0  0  0  0
   -2.0710   -4.9810    0.9920 H   0  0  0  0  0  0
   -2.9810   -3.9620    2.1330 H   0  0  0  0  0  0
   -1.2100   -4.0870    2.2710 H   0  0  0  0  0  0
    0.6380   -0.7540    0.2360 C   0  0  0  0  0  0
    1.5340   -1.3530    0.4470 H   0  0  0  0  0  0
    0.0940   -0.7030    1.1870 H   0  0  0  0  0  0
    1.8480    1.3500    0.8720 C   0  0  0  0  0  0
    1.6200    1.2380    2.0690 O   0  0  0  0  0  0
    2.8170    2.1270    0.3060 O   0  0  0  0  0  0
    3.6270    2.8470    1.2470 C   0  0  0  0  0  0
    4.6500    3.6520    0.4700 C   0  0  0  0  0  0
    5.2950    4.2210    1.1460 H   0  0  0  0  0  0
    4.1540    4.3470   -0.2150 H   0  0  0  0  0  0
    5.2740    2.9930   -0.1430 H   0  0  0  0  0  0
    4.1360    2.1400    1.9110 H   0  0  0  0  0  0
    2.9950    3.5200    1.8370 H   0  0  0  0  0  0
   -2.4110    1.3860   -1.5180 O   0  0  0  0  0  0
   -3.2300    0.4640   -0.7910 C   0  0  0  0  0  0
   -4.3900    0.0260   -1.6820 C   0  0  0  0  0  0
   -4.0220   -0.4230   -2.6110 H   0  0  0  0  0  0
   -5.0140    0.8800   -1.9660 H   0  0  0  0  0  0
   -5.0100   -0.7250   -1.1840 H   0  0  0  0  0  0
   -3.7440    1.1100    0.4880 C   0  0  0  0  0  0
   -2.9150    1.3850    1.1480 H   0  0  0  0  0  0
   -4.3810    0.4190    1.0510 H   0  0  0  0  0  0
   -4.3060    2.0250    0.2740 H   0  0  0  0  0  0
   -2.4370   -0.7070   -0.4320 O   0  0  0  0  0  0
  1  2  1  0  0  0
  1  4  1  0  0  0
  1 19  1  0  0  0
  1 22  1  0  0  0
  2  3  1  0  0  0
  4  5  1  0  0  0
  4  6  1  0  0  0
  4  7  1  0  0  0
  7  8  1  0  0  0
  7  9  1  0  0  0
  7 32  1  0  0  0
  9 10  1  0  0  0
  9 11  1  0  0  0
  9 42  1  0  0  0
 11 12  1  0  0  0
 11 13  1  0  0  0
 11 19  1  0  0  0
 13 14  1  0  0  0
 14 15  1  0  0  0
 15 16  1  0  0  0
 15 17  1  0  0  0
 15 18  1  0  0  0
 19 20  1  0  0  0
 19 21  1  0  0  0
 22 23  2  0  0  0
 22 24  1  0  0  0
 24 25  1  0  0  0
 25 26  1  0  0  0
 25 30  1  0  0  0
 25 31  1  0  0  0
 26 27  1  0  0  0
 26 28  1  0  0  0
 26 29  1  0  0  0
 32 33  1  0  0  0
 33 34  1  0  0  0
 33 38  1  0  0  0
 33 42  1  0  0  0
 34 35  1  0  0  0
 34 36  1  0  0  0
 34 37  1  0  0  0
 38 39  1  0  0  0
 38 40  1  0  0  0
 38 41  1  0  0  0
M  END
> <s_m_entry_id>
69

> <s_m_entry_name>
ConMedNP_leadlike.73

> <i_qp_#stars>
0

> <i_qp_#amine>
0

> <i_qp_#amidine>
0

> <i_qp_#acid>
0

> <i_qp_#amide>
0

> <i_qp_#rotor>
5

> <i_qp_#rtvFG>
2

> <i_qp_CNS>
0

> <r_qp_mol_MW>
   306.373

> <r_qp_dipole>
     3.685

> <r_qp_SASA>
   536.906

> <r_qp_FOSA>
   466.964

> <r_qp_FISA>
    61.833

> <r_qp_PISA>
     0.000

> <r_qp_WPSA>
     8.109

> <r_qp_volume>
   955.046

> <r_qp_donorHB>
     1.000

> <r_qp_accptHB>
     6.450

> <r_qp_dip^2/V>
   0.0142160

> <r_qp_ACxDN^.5/SA>
   0.0120130

> <r_qp_glob>
   0.8735410

> <r_qp_QPpolrz>
    28.856

> <r_qp_QPlogPC16>
     7.883

> <r_qp_QPlogPoct>
    13.797

> <r_qp_QPlogPw>
     8.149

> <r_qp_QPlogPo/w>
     2.221

> <r_qp_QPlogS>
    -3.035

> <r_qp_CIQPlogS>
    -2.984

> <r_qp_QPlogHERG>
    -3.578

> <r_qp_QPPCaco>
  2567.651

> <r_qp_QPlogBB>
    -0.258

> <r_qp_QPPMDCK>
  1518.553

> <r_qp_QPlogKp>
    -2.179

> <r_qp_IP(eV)>
     7.967

> <r_qp_EA(eV)>
    -0.320

> <i_qp_#metab>
2

> <r_qp_QPlogKhsa>
    -0.211

> <i_qp_HumanOralAbsorption>
3

> <r_qp_PercentHumanOralAbsorption>
   100.000

> <r_qp_SAfluorine>
     0.000

> <r_qp_SAamideO>
     0.000

> <r_qp_PSA>
    72.513

> <i_qp_#NandO>
6

> <i_qp_RuleOfFive>
0

> <i_qp_RuleOfThree>
0

> <i_qp_#ringatoms>
9

> <i_qp_#in34>
0

> <i_qp_#in56>
9

> <i_qp_#noncon>
7

> <i_qp_#nonHatm>
20

> <r_qp_Jm>
1.871884

$$$$
OTH_UDS_0005
                    3D
 Structure written by MMmdl.
 37 41  0  0  1  0            999 V2000
    1.3640    0.5760    0.0790 C   0  0  0  0  0  0
    0.1750    1.2870   -0.0900 C   0  0  0  0  0  0
    0.2090    2.3590   -0.2640 H   0  0  0  0  0  0
   -1.0570    0.6280   -0.0520 C   0  0  0  0  0  0
   -2.1440    1.4370   -0.2420 O   0  0  0  0  0  0
   -3.4230    0.8150   -0.2080 C   0  0  0  0  0  0
   -4.1770    1.5920   -0.3710 H   0  0  0  0  0  0
   -3.6170    0.3640    0.7710 H   0  0  0  0  0  0
   -3.5260    0.0780   -1.0110 H   0  0  0  0  0  0
   -1.0860   -0.7500    0.1650 C   0  0  0  0  0  0
   -2.0180   -1.3060    0.1980 H   0  0  0  0  0  0
    0.1060   -1.4580    0.3560 C   0  0  0  0  0  0
    0.0680   -2.5310    0.5330 H   0  0  0  0  0  0
    1.3420   -0.7990    0.3250 C   0  0  0  0  0  0
    2.6130   -1.5520    0.5910 C   0  0  2  0  0  0
    2.5320   -2.0770    1.5520 H   0  0  0  0  0  0
    3.8480   -0.6620    0.6000 C   0  0  2  0  0  0
    4.0850   -0.1470    1.9000 O   0  0  0  0  0  0
    3.3520    0.4540    2.1160 H   0  0  0  0  0  0
    3.6530    0.5090   -0.3600 C   0  0  0  0  0  0
    3.5320    0.1920   -1.4050 H   0  0  0  0  0  0
    4.5330    1.1600   -0.3300 H   0  0  0  0  0  0
    2.5260    1.3030    0.0200 O   0  0  0  0  0  0
    2.8280   -2.5500   -0.4220 O   0  0  0  0  0  0
    4.2250   -2.4870   -0.7970 C   0  0  0  0  0  0
    4.9080   -1.6440    0.1190 C   0  0  0  0  0  0
    6.3270   -1.6550    0.1720 C   0  0  0  0  0  0
    6.8460   -1.0130    0.8690 H   0  0  0  0  0  0
    7.0870   -2.3760   -0.7690 C   0  0  0  0  0  0
    6.3560   -3.4830   -1.5300 C   0  0  0  0  0  0
    4.9610   -3.3400   -1.6610 C   0  0  0  0  0  0
    4.4420   -3.9820   -2.3580 H   0  0  0  0  0  0
    8.5510   -2.8190   -0.7340 O   0  0  0  0  0  0
    8.7490   -3.6320   -2.0140 C   0  0  0  0  0  0
    9.3510   -4.5150   -1.8040 H   0  0  0  0  0  0
    9.2490   -3.0220   -2.7670 H   0  0  0  0  0  0
    7.3930   -4.0420   -2.5070 O   0  0  0  0  0  0
  1  2  2  0  0  0
  1 14  1  0  0  0
  1 23  1  0  0  0
  2  3  1  0  0  0
  2  4  1  0  0  0
  4  5  1  0  0  0
  4 10  2  0  0  0
  5  6  1  0  0  0
  6  7  1  0  0  0
  6  8  1  0  0  0
  6  9  1  0  0  0
 10 11  1  0  0  0
 10 12  1  0  0  0
 12 13  1  0  0  0
 12 14  2  0  0  0
 14 15  1  0  0  0
 15 16  1  0  0  0
 15 17  1  0  0  0
 15 24  1  0  0  0
 17 18  1  0  0  0
 17 20  1  0  0  0
 17 26  1  0  0  0
 18 19  1  0  0  0
 20 21  1  0  0  0
 20 22  1  0  0  0
 20 23  1  0  0  0
 24 25  1  0  0  0
 25 26  2  0  0  0
 25 31  1  0  0  0
 26 27  1  0  0  0
 27 28  1  0  0  0
 27 29  2  0  0  0
 29 30  1  0  0  0
 29 33  1  0  0  0
 30 31  2  0  0  0
 30 37  1  0  0  0
 31 32  1  0  0  0
 33 34  1  0  0  0
 34 35  1  0  0  0
 34 36  1  0  0  0
 34 37  1  0  0  0
M  END
> <s_m_entry_id>
70

> <s_m_entry_name>
ConMedNP_leadlike.74

> <i_qp_#stars>
0

> <i_qp_#amine>
0

> <i_qp_#amidine>
0

> <i_qp_#acid>
0

> <i_qp_#amide>
0

> <i_qp_#rotor>
2

> <i_qp_#rtvFG>
1

> <i_qp_CNS>
0

> <r_qp_mol_MW>
   314.294

> <r_qp_dipole>
     2.970

> <r_qp_SASA>
   518.223

> <r_qp_FOSA>
   223.581

> <r_qp_FISA>
    81.044

> <r_qp_PISA>
   213.599

> <r_qp_WPSA>
     0.000

> <r_qp_volume>
   909.235

> <r_qp_donorHB>
     1.000

> <r_qp_accptHB>
     4.500

> <r_qp_dip^2/V>
   0.0097040

> <r_qp_ACxDN^.5/SA>
   0.0086840

> <r_qp_glob>
   0.8758550

> <r_qp_QPpolrz>
    30.989

> <r_qp_QPlogPC16>
     9.039

> <r_qp_QPlogPoct>
    13.925

> <r_qp_QPlogPw>
     8.426

> <r_qp_QPlogPo/w>
     2.810

> <r_qp_QPlogS>
    -3.822

> <r_qp_CIQPlogS>
    -4.745

> <r_qp_QPlogHERG>
    -4.559

> <r_qp_QPPCaco>
  1687.957

> <r_qp_QPlogBB>
    -0.261

> <r_qp_QPPMDCK>
   871.166

> <r_qp_QPlogKp>
    -2.069

> <r_qp_IP(eV)>
     9.069

> <r_qp_EA(eV)>
     0.807

> <i_qp_#metab>
3

> <r_qp_QPlogKhsa>
     0.161

> <i_qp_HumanOralAbsorption>
3

> <r_qp_PercentHumanOralAbsorption>
   100.000

> <r_qp_SAfluorine>
     0.000

> <r_qp_SAamideO>
     0.000

> <r_qp_PSA>
    68.269

> <i_qp_#NandO>
6

> <i_qp_RuleOfFive>
0

> <i_qp_RuleOfThree>
0

> <i_qp_#ringatoms>
20

> <i_qp_#in34>
0

> <i_qp_#in56>
20

> <i_qp_#noncon>
4

> <i_qp_#nonHatm>
23

> <r_qp_Jm>
0.404136

$$$$
ZTF_UY_017
                    3D
 Structure written by MMmdl.
 35 38  0  0  1  0            999 V2000
    1.2310    0.5760    0.1460 C   0  0  0  0  0  0
   -0.0010    1.2230    0.1760 C   0  0  0  0  0  0
   -0.0660    2.3000    0.0540 H   0  0  0  0  0  0
   -1.1530    0.4690    0.3650 C   0  0  0  0  0  0
   -2.3590    1.1160    0.3940 O   0  0  0  0  0  0
   -3.0210    0.4100    0.5340 H   0  0  0  0  0  0
   -1.1060   -0.9220    0.5260 C   0  0  0  0  0  0
   -2.3280   -1.5190    0.7030 O   0  0  0  0  0  0
   -2.3290   -2.9330    0.8660 C   0  0  0  0  0  0
   -3.3670   -3.2530    0.9940 H   0  0  0  0  0  0
   -1.7770   -3.2260    1.7660 H   0  0  0  0  0  0
   -1.9320   -3.4330   -0.0230 H   0  0  0  0  0  0
    0.1320   -1.5640    0.4950 C   0  0  0  0  0  0
    0.2200   -2.6390    0.6150 H   0  0  0  0  0  0
    1.2970   -0.8070    0.3040 C   0  0  0  0  0  0
    2.6120   -1.4640    0.2700 C   0  0  0  0  0  0
    2.7010   -2.6780    0.4070 O   0  0  0  0  0  0
    3.7970   -0.5900    0.0700 C   0  0  0  0  0  0
    5.1690   -1.1230   -0.0010 C   0  0  0  0  0  0
    3.5650    0.7220   -0.0740 C   0  0  0  0  0  0
    4.3400    1.4600   -0.2450 H   0  0  0  0  0  0
    2.3440    1.3530   -0.0430 O   0  0  0  0  0  0
    5.4690   -2.1940   -0.8760 C   0  0  0  0  0  0
    4.6870   -2.6300   -1.4950 H   0  0  0  0  0  0
    6.7640   -2.7180   -0.9640 C   0  0  0  0  0  0
    6.9930   -3.5400   -1.6340 H   0  0  0  0  0  0
    7.7380   -2.1580   -0.1670 C   0  0  0  0  0  0
    7.4590   -1.1210    0.6900 C   0  0  0  0  0  0
    8.5550   -0.7160    1.3870 O   0  0  0  0  0  0
    9.5550   -1.6200    0.8720 C   0  0  0  0  0  0
    9.0430   -2.5360   -0.1180 O   0  0  0  0  0  0
    9.9670   -2.2000    1.7060 H   0  0  0  0  0  0
   10.3610   -1.0310    0.4210 H   0  0  0  0  0  0
    6.1920   -0.5830    0.7980 C   0  0  0  0  0  0
    6.0080    0.2280    1.4940 H   0  0  0  0  0  0
  1  2  2  0  0  0
  1 15  1  0  0  0
  1 22  1  0  0  0
  2  3  1  0  0  0
  2  4  1  0  0  0
  4  5  1  0  0  0
  4  7  2  0  0  0
  5  6  1  0  0  0
  7  8  1  0  0  0
  7 13  1  0  0  0
  8  9  1  0  0  0
  9 10  1  0  0  0
  9 11  1  0  0  0
  9 12  1  0  0  0
 13 14  1  0  0  0
 13 15  2  0  0  0
 15 16  1  0  0  0
 16 17  2  0  0  0
 16 18  1  0  0  0
 18 19  1  0  0  0
 18 20  2  0  0  0
 19 23  2  0  0  0
 19 34  1  0  0  0
 20 21  1  0  0  0
 20 22  1  0  0  0
 23 24  1  0  0  0
 23 25  1  0  0  0
 25 26  1  0  0  0
 25 27  2  0  0  0
 27 28  1  0  0  0
 27 31  1  0  0  0
 28 29  1  0  0  0
 28 34  2  0  0  0
 29 30  1  0  0  0
 30 31  1  0  0  0
 30 32  1  0  0  0
 30 33  1  0  0  0
 34 35  1  0  0  0
M  END
> <s_m_entry_id>
71

> <s_m_entry_name>
ConMedNP_leadlike.75

> <i_qp_#stars>
0

> <i_qp_#amine>
0

> <i_qp_#amidine>
0

> <i_qp_#acid>
0

> <i_qp_#amide>
0

> <i_qp_#rotor>
3

> <i_qp_#rtvFG>
1

> <i_qp_CNS>
0

> <r_qp_mol_MW>
   312.278

> <r_qp_dipole>
     1.815

> <r_qp_SASA>
   493.002

> <r_qp_FOSA>
   163.678

> <r_qp_FISA>
    88.459

> <r_qp_PISA>
   240.865

> <r_qp_WPSA>
     0.000

> <r_qp_volume>
   870.413

> <r_qp_donorHB>
     1.000

> <r_qp_accptHB>
     5.500

> <r_qp_dip^2/V>
   0.0037850

> <r_qp_ACxDN^.5/SA>
   0.0111560

> <r_qp_glob>
   0.8942650

> <r_qp_QPpolrz>
    29.054

> <r_qp_QPlogPC16>
     9.012

> <r_qp_QPlogPoct>
    13.795

> <r_qp_QPlogPw>
     9.366

> <r_qp_QPlogPo/w>
     2.181

> <r_qp_QPlogS>
    -3.044

> <r_qp_CIQPlogS>
    -4.454

> <r_qp_QPlogHERG>
    -4.392

> <r_qp_QPPCaco>
  1435.617

> <r_qp_QPlogBB>
    -0.355

> <r_qp_QPPMDCK>
   731.291

> <r_qp_QPlogKp>
    -2.013

> <r_qp_IP(eV)>
     8.850

> <r_qp_EA(eV)>
     0.665

> <i_qp_#metab>
2

> <r_qp_QPlogKhsa>
    -0.155

> <i_qp_HumanOralAbsorption>
3

> <r_qp_PercentHumanOralAbsorption>
    96.220

> <r_qp_SAfluorine>
     0.000

> <r_qp_SAamideO>
     0.000

> <r_qp_PSA>
    83.174

> <i_qp_#NandO>
6

> <i_qp_RuleOfFive>
0

> <i_qp_RuleOfThree>
0

> <i_qp_#ringatoms>
19

> <i_qp_#in34>
0

> <i_qp_#in56>
19

> <i_qp_#noncon>
1

> <i_qp_#nonHatm>
23

> <r_qp_Jm>
3.769602

$$$$
ZTF_UY_016
                    3D
 Structure written by MMmdl.
 35 38  0  0  1  0            999 V2000
    1.1820    0.5820   -0.0890 C   0  0  0  0  0  0
   -0.0720    1.1840   -0.1870 C   0  0  0  0  0  0
   -0.1620    2.2220   -0.4910 H   0  0  0  0  0  0
   -1.2120    0.4410    0.1060 C   0  0  0  0  0  0
   -2.4190    1.0650   -0.0080 O   0  0  0  0  0  0
   -3.1240    0.4370    0.2240 H   0  0  0  0  0  0
   -1.1190   -0.8930    0.5010 C   0  0  0  0  0  0
   -2.0050   -1.4770    0.7310 H   0  0  0  0  0  0
    0.1380   -1.4930    0.6000 C   0  0  0  0  0  0
    0.2180   -2.5340    0.9060 H   0  0  0  0  0  0
    1.2850   -0.7520    0.3020 C   0  0  0  0  0  0
    2.6160   -1.3660    0.3930 C   0  0  0  0  0  0
    2.7520   -2.5150    0.7980 O   0  0  0  0  0  0
    3.7610   -0.5200   -0.0150 C   0  0  0  0  0  0
    5.1280   -1.0560   -0.0860 C   0  0  0  0  0  0
    3.5080    0.7460   -0.3680 C   0  0  0  0  0  0
    4.2650    1.4470   -0.6960 H   0  0  0  0  0  0
    2.2750    1.3540   -0.3920 O   0  0  0  0  0  0
    5.5100   -1.9220   -1.1480 C   0  0  0  0  0  0
    4.5390   -2.1850   -2.0840 O   0  0  0  0  0  0
    4.8240   -3.1810   -3.0580 C   0  0  0  0  0  0
    3.9220   -3.3260   -3.6600 H   0  0  0  0  0  0
    5.0670   -4.1390   -2.5880 H   0  0  0  0  0  0
    5.6230   -2.8540   -3.7300 H   0  0  0  0  0  0
    6.8150   -2.4280   -1.2010 C   0  0  0  0  0  0
    7.1620   -3.0840   -1.9890 H   0  0  0  0  0  0
    7.6940   -2.0600   -0.2020 C   0  0  0  0  0  0
    7.3260   -1.2220    0.8230 C   0  0  0  0  0  0
    8.3440   -0.9880    1.6940 O   0  0  0  0  0  0
    9.3960   -1.7790    1.1030 C   0  0  0  0  0  0
    8.9920   -2.4580   -0.1040 O   0  0  0  0  0  0
    9.7250   -2.5280    1.8330 H   0  0  0  0  0  0
   10.2410   -1.1210    0.8690 H   0  0  0  0  0  0
    6.0540   -0.7020    0.9110 C   0  0  0  0  0  0
    5.7850   -0.0470    1.7340 H   0  0  0  0  0  0
  1  2  2  0  0  0
  1 11  1  0  0  0
  1 18  1  0  0  0
  2  3  1  0  0  0
  2  4  1  0  0  0
  4  5  1  0  0  0
  4  7  2  0  0  0
  5  6  1  0  0  0
  7  8  1  0  0  0
  7  9  1  0  0  0
  9 10  1  0  0  0
  9 11  2  0  0  0
 11 12  1  0  0  0
 12 13  2  0  0  0
 12 14  1  0  0  0
 14 15  1  0  0  0
 14 16  2  0  0  0
 15 19  2  0  0  0
 15 34  1  0  0  0
 16 17  1  0  0  0
 16 18  1  0  0  0
 19 20  1  0  0  0
 19 25  1  0  0  0
 20 21  1  0  0  0
 21 22  1  0  0  0
 21 23  1  0  0  0
 21 24  1  0  0  0
 25 26  1  0  0  0
 25 27  2  0  0  0
 27 28  1  0  0  0
 27 31  1  0  0  0
 28 29  1  0  0  0
 28 34  2  0  0  0
 29 30  1  0  0  0
 30 31  1  0  0  0
 30 32  1  0  0  0
 30 33  1  0  0  0
 34 35  1  0  0  0
M  END
> <s_m_entry_id>
72

> <s_m_entry_name>
ConMedNP_leadlike.76

> <i_qp_#stars>
0

> <i_qp_#amine>
0

> <i_qp_#amidine>
0

> <i_qp_#acid>
0

> <i_qp_#amide>
0

> <i_qp_#rotor>
3

> <i_qp_#rtvFG>
1

> <i_qp_CNS>
0

> <r_qp_mol_MW>
   312.278

> <r_qp_dipole>
     2.273

> <r_qp_SASA>
   499.888

> <r_qp_FOSA>
   162.172

> <r_qp_FISA>
    88.894

> <r_qp_PISA>
   248.822

> <r_qp_WPSA>
     0.000

> <r_qp_volume>
   878.972

> <r_qp_donorHB>
     1.000

> <r_qp_accptHB>
     5.500

> <r_qp_dip^2/V>
   0.0058790

> <r_qp_ACxDN^.5/SA>
   0.0110030

> <r_qp_glob>
   0.8877190

> <r_qp_QPpolrz>
    29.472

> <r_qp_QPlogPC16>
     9.115

> <r_qp_QPlogPoct>
    13.969

> <r_qp_QPlogPw>
     9.440

> <r_qp_QPlogPo/w>
     2.243

> <r_qp_QPlogS>
    -3.152

> <r_qp_CIQPlogS>
    -4.454

> <r_qp_QPlogHERG>
    -4.535

> <r_qp_QPPCaco>
  1422.071

> <r_qp_QPlogBB>
    -0.369

> <r_qp_QPPMDCK>
   723.835

> <r_qp_QPlogKp>
    -1.993

> <r_qp_IP(eV)>
     8.678

> <r_qp_EA(eV)>
     0.464

> <i_qp_#metab>
2

> <r_qp_QPlogKhsa>
    -0.136

> <i_qp_HumanOralAbsorption>
3

> <r_qp_PercentHumanOralAbsorption>
    96.508

> <r_qp_SAfluorine>
     0.000

> <r_qp_SAamideO>
     0.000

> <r_qp_PSA>
    83.417

> <i_qp_#NandO>
6

> <i_qp_RuleOfFive>
0

> <i_qp_RuleOfThree>
0

> <i_qp_#ringatoms>
19

> <i_qp_#in34>
0

> <i_qp_#in56>
19

> <i_qp_#noncon>
1

> <i_qp_#nonHatm>
23

> <r_qp_Jm>
3.028339

$$$$
LBS_UY_036
                    3D
 Structure written by MMmdl.
 35 38  0  0  1  0            999 V2000
    1.2660    0.5530   -0.2520 C   0  0  0  0  0  0
    0.1320    1.2920   -0.5930 C   0  0  0  0  0  0
    0.2110    2.2870   -1.0170 H   0  0  0  0  0  0
   -1.1020    0.7100   -0.3730 C   0  0  0  0  0  0
   -1.2320   -0.5520    0.1640 C   0  0  0  0  0  0
   -0.1230   -1.2980    0.5070 C   0  0  0  0  0  0
   -0.2790   -2.5480    1.0390 O   0  0  0  0  0  0
    0.6260   -2.9070    1.2150 H   0  0  0  0  0  0
    1.1400   -0.7310    0.2940 C   0  0  0  0  0  0
   -2.3040    1.2860   -0.6460 O   0  0  0  0  0  0
   -3.2080    0.2450   -0.2220 C   0  0  0  0  0  0
   -3.8250   -0.0540   -1.0770 H   0  0  0  0  0  0
   -3.8630    0.6460    0.5600 H   0  0  0  0  0  0
   -2.5360   -0.9210    0.2920 O   0  0  0  0  0  0
    2.3560   -1.4750    0.6390 C   0  0  0  0  0  0
    2.2370   -2.6030    1.1120 O   0  0  0  0  0  0
    3.6570   -0.8060    0.3990 C   0  0  0  0  0  0
    4.9480   -1.4490    0.6940 C   0  0  0  0  0  0
    3.6120    0.4220   -0.1370 C   0  0  0  0  0  0
    4.4890    1.0090   -0.3820 H   0  0  0  0  0  0
    2.4870    1.1370   -0.4740 O   0  0  0  0  0  0
    5.2300   -2.7360    0.2160 C   0  0  0  0  0  0
    4.4930   -3.2800   -0.3720 H   0  0  0  0  0  0
    6.4640   -3.3480    0.4780 C   0  0  0  0  0  0
    6.6310   -4.3440    0.0820 H   0  0  0  0  0  0
    7.4330   -2.6820    1.2280 C   0  0  0  0  0  0
    8.6740   -3.1600    1.5510 O   0  0  0  0  0  0
    9.0100   -4.4540    1.0680 C   0  0  0  0  0  0
   10.0260   -4.6830    1.4050 H   0  0  0  0  0  0
    9.0090   -4.4800   -0.0270 H   0  0  0  0  0  0
    8.3430   -5.2170    1.4820 H   0  0  0  0  0  0
    7.1530   -1.4040    1.7180 C   0  0  0  0  0  0
    7.8980   -0.8800    2.3100 H   0  0  0  0  0  0
    5.9230   -0.7920    1.4560 C   0  0  0  0  0  0
    5.7390    0.2010    1.8620 H   0  0  0  0  0  0
  1  2  2  0  0  0
  1  9  1  0  0  0
  1 21  1  0  0  0
  2  3  1  0  0  0
  2  4  1  0  0  0
  4  5  2  0  0  0
  4 10  1  0  0  0
  5  6  1  0  0  0
  5 14  1  0  0  0
  6  7  1  0  0  0
  6  9  2  0  0  0
  7  8  1  0  0  0
  9 15  1  0  0  0
 10 11  1  0  0  0
 11 12  1  0  0  0
 11 13  1  0  0  0
 11 14  1  0  0  0
 15 16  2  0  0  0
 15 17  1  0  0  0
 17 18  1  0  0  0
 17 19  2  0  0  0
 18 22  2  0  0  0
 18 34  1  0  0  0
 19 20  1  0  0  0
 19 21  1  0  0  0
 22 23  1  0  0  0
 22 24  1  0  0  0
 24 25  1  0  0  0
 24 26  2  0  0  0
 26 27  1  0  0  0
 26 32  1  0  0  0
 27 28  1  0  0  0
 28 29  1  0  0  0
 28 30  1  0  0  0
 28 31  1  0  0  0
 32 33  1  0  0  0
 32 34  2  0  0  0
 34 35  1  0  0  0
M  END
> <s_m_entry_id>
73

> <s_m_entry_name>
ConMedNP_leadlike.77

> <i_qp_#stars>
0

> <i_qp_#amine>
0

> <i_qp_#amidine>
0

> <i_qp_#acid>
0

> <i_qp_#amide>
0

> <i_qp_#rotor>
3

> <i_qp_#rtvFG>
1

> <i_qp_CNS>
0

> <r_qp_mol_MW>
   312.278

> <r_qp_dipole>
     4.088

> <r_qp_SASA>
   490.734

> <r_qp_FOSA>
   163.617

> <r_qp_FISA>
    73.081

> <r_qp_PISA>
   254.036

> <r_qp_WPSA>
     0.000

> <r_qp_volume>
   867.040

> <r_qp_donorHB>
     0.000

> <r_qp_accptHB>
     4.500

> <r_qp_dip^2/V>
   0.0192790

> <r_qp_ACxDN^.5/SA>
   0.0000000

> <r_qp_glob>
   0.8960770

> <r_qp_QPpolrz>
    29.045

> <r_qp_QPlogPC16>
     8.748

> <r_qp_QPlogPoct>
    11.959

> <r_qp_QPlogPw>
     6.896

> <r_qp_QPlogPo/w>
     2.552

> <r_qp_QPlogS>
    -2.672

> <r_qp_CIQPlogS>
    -4.691

> <r_qp_QPlogHERG>
    -4.425

> <r_qp_QPPCaco>
  2008.525

> <r_qp_QPlogBB>
    -0.224

> <r_qp_QPPMDCK>
  1051.295

> <r_qp_QPlogKp>
    -1.683

> <r_qp_IP(eV)>
     8.904

> <r_qp_EA(eV)>
     0.853

> <i_qp_#metab>
2

> <r_qp_QPlogKhsa>
    -0.196

> <i_qp_HumanOralAbsorption>
3

> <r_qp_PercentHumanOralAbsorption>
   100.000

> <r_qp_SAfluorine>
     0.000

> <r_qp_SAamideO>
     0.000

> <r_qp_PSA>
    80.131

> <i_qp_#NandO>
6

> <i_qp_RuleOfFive>
0

> <i_qp_RuleOfThree>
0

> <i_qp_#ringatoms>
19

> <i_qp_#in34>
0

> <i_qp_#in56>
19

> <i_qp_#noncon>
1

> <i_qp_#nonHatm>
23

> <r_qp_Jm>
13.774848

$$$$
ETS_UY_114
                    3D
 Structure written by MMmdl.
 36 38  0  0  1  0            999 V2000
    1.4840    0.9100    0.0020 C   0  0  0  0  0  0
    0.2460    1.5730    0.0370 C   0  0  0  0  0  0
    0.1510    2.9130   -0.2390 O   0  0  0  0  0  0
    0.2640    3.6750    0.9640 C   0  0  0  0  0  0
    0.2720    4.7340    0.6880 H   0  0  0  0  0  0
    1.1950    3.4570    1.4980 H   0  0  0  0  0  0
   -0.5960    3.5020    1.6190 H   0  0  0  0  0  0
   -0.9250    0.8550    0.3310 C   0  0  0  0  0  0
   -2.1800    1.4040    0.3810 O   0  0  0  0  0  0
   -2.5490    2.0890   -0.8160 C   0  0  0  0  0  0
   -3.6330    1.9940   -0.9310 H   0  0  0  0  0  0
   -2.0800    1.6630   -1.7100 H   0  0  0  0  0  0
   -2.3180    3.1540   -0.7280 H   0  0  0  0  0  0
   -0.8500   -0.4960    0.6680 C   0  0  0  0  0  0
   -1.7530   -1.0430    0.9270 H   0  0  0  0  0  0
    0.3800   -1.1480    0.6570 C   0  0  0  0  0  0
    0.4320   -2.2040    0.9090 H   0  0  0  0  0  0
    1.5410   -0.4480    0.3180 C   0  0  0  0  0  0
    2.6930   -1.1900    0.3300 O   0  0  0  0  0  0
    3.8820   -0.5540    0.0870 C   0  0  0  0  0  0
    3.9960    0.7940   -0.2460 C   0  0  0  0  0  0
    2.7520    1.5790   -0.3500 C   0  0  0  0  0  0
    2.7640    2.7460   -0.7210 O   0  0  0  0  0  0
    5.0210   -1.3570    0.1920 C   0  0  0  0  0  0
    4.9190   -2.4090    0.4500 H   0  0  0  0  0  0
    6.2920   -0.8250   -0.0280 C   0  0  0  0  0  0
    7.3160   -1.7190    0.1110 O   0  0  0  0  0  0
    8.6360   -1.2340   -0.1060 C   0  0  0  0  0  0
    9.3270   -2.0700    0.0410 H   0  0  0  0  0  0
    8.8940   -0.4570    0.6210 H   0  0  0  0  0  0
    8.7600   -0.8740   -1.1320 H   0  0  0  0  0  0
    6.4160    0.5250   -0.3560 C   0  0  0  0  0  0
    7.3910    0.9660   -0.5270 H   0  0  0  0  0  0
    5.2720    1.3290   -0.4620 C   0  0  0  0  0  0
    5.4330    2.6510   -0.7730 O   0  0  0  0  0  0
    6.3710    2.8580   -0.9100 H   0  0  0  0  0  0
  1  2  2  0  0  0
  1 18  1  0  0  0
  1 22  1  0  0  0
  2  3  1  0  0  0
  2  8  1  0  0  0
  3  4  1  0  0  0
  4  5  1  0  0  0
  4  6  1  0  0  0
  4  7  1  0  0  0
  8  9  1  0  0  0
  8 14  2  0  0  0
  9 10  1  0  0  0
 10 11  1  0  0  0
 10 12  1  0  0  0
 10 13  1  0  0  0
 14 15  1  0  0  0
 14 16  1  0  0  0
 16 17  1  0  0  0
 16 18  2  0  0  0
 18 19  1  0  0  0
 19 20  1  0  0  0
 20 21  2  0  0  0
 20 24  1  0  0  0
 21 22  1  0  0  0
 21 34  1  0  0  0
 22 23  2  0  0  0
 24 25  1  0  0  0
 24 26  2  0  0  0
 26 27  1  0  0  0
 26 32  1  0  0  0
 27 28  1  0  0  0
 28 29  1  0  0  0
 28 30  1  0  0  0
 28 31  1  0  0  0
 32 33  1  0  0  0
 32 34  2  0  0  0
 34 35  1  0  0  0
 35 36  1  0  0  0
M  END
> <s_m_entry_id>
74

> <s_m_entry_name>
ConMedNP_leadlike.78

> <i_qp_#stars>
0

> <i_qp_#amine>
0

> <i_qp_#amidine>
0

> <i_qp_#acid>
0

> <i_qp_#amide>
0

> <i_qp_#rotor>
4

> <i_qp_#rtvFG>
0

> <i_qp_CNS>
0

> <r_qp_mol_MW>
   302.283

> <r_qp_dipole>
     4.106

> <r_qp_SASA>
   506.187

> <r_qp_FOSA>
   249.838

> <r_qp_FISA>
    70.388

> <r_qp_PISA>
   185.961

> <r_qp_WPSA>
     0.000

> <r_qp_volume>
   884.451

> <r_qp_donorHB>
     0.000

> <r_qp_accptHB>
     4.500

> <r_qp_dip^2/V>
   0.0190610

> <r_qp_ACxDN^.5/SA>
   0.0000000

> <r_qp_glob>
   0.8803130

> <r_qp_QPpolrz>
    28.449

> <r_qp_QPlogPC16>
     8.326

> <r_qp_QPlogPoct>
    11.551

> <r_qp_QPlogPw>
     6.231

> <r_qp_QPlogPo/w>
     2.604

> <r_qp_QPlogS>
    -2.802

> <r_qp_CIQPlogS>
    -4.244

> <r_qp_QPlogHERG>
    -4.356

> <r_qp_QPPCaco>
  2130.164

> <r_qp_QPlogBB>
    -0.283

> <r_qp_QPPMDCK>
  1120.277

> <r_qp_QPlogKp>
    -1.778

> <r_qp_IP(eV)>
     9.018

> <r_qp_EA(eV)>
     0.636

> <i_qp_#metab>
4

> <r_qp_QPlogKhsa>
    -0.188

> <i_qp_HumanOralAbsorption>
3

> <r_qp_PercentHumanOralAbsorption>
   100.000

> <r_qp_SAfluorine>
     0.000

> <r_qp_SAamideO>
     0.000

> <r_qp_PSA>
    73.536

> <i_qp_#NandO>
6

> <i_qp_RuleOfFive>
0

> <i_qp_RuleOfThree>
0

> <i_qp_#ringatoms>
14

> <i_qp_#in34>
0

> <i_qp_#in56>
14

> <i_qp_#noncon>
0

> <i_qp_#nonHatm>
22

> <r_qp_Jm>
7.957141

$$$$
SAO_0015
                    3D
 Structure written by MMmdl.
 49 50  0  0  1  0            999 V2000
    0.1460    1.3400    0.0410 C   0  0  0  0  0  0
    1.0860    1.2420    1.2240 C   0  0  2  0  0  0
    0.7730    0.1510    2.2560 C   0  0  0  0  0  0
   -0.2960    0.1370    2.5030 H   0  0  0  0  0  0
    1.2920    0.3490    3.2020 H   0  0  0  0  0  0
    1.0640   -0.8450    1.9420 H   0  0  0  0  0  0
    0.7580    2.4650    1.9470 O   0  0  0  0  0  0
    1.3290    2.5210    2.7320 H   0  0  0  0  0  0
    0.1400    2.3490   -0.3790 H   0  0  0  0  0  0
   -0.7540    0.5100   -0.5140 C   0  0  0  0  0  0
   -1.4180    0.9070   -1.2780 H   0  0  0  0  0  0
   -0.9920   -0.9340   -0.2710 C   0  0  0  0  0  0
    0.1880   -1.8520   -0.3170 C   0  0  0  0  0  0
    0.1620   -3.0040    0.6380 C   0  0  0  0  0  0
    1.1610   -3.3190    0.9460 H   0  0  0  0  0  0
   -0.3430   -3.8590    0.1770 H   0  0  0  0  0  0
   -0.3820   -2.7460    1.5540 H   0  0  0  0  0  0
    1.2000   -1.4540   -1.1060 C   0  0  0  0  0  0
    1.0260   -0.6380   -1.8080 H   0  0  0  0  0  0
    2.6500   -1.7930   -1.0500 C   0  0  1  0  0  0
    3.0850   -1.5720   -2.0370 H   0  0  0  0  0  0
    3.3280   -1.0060    0.0740 C   0  0  2  0  0  0
    2.8660   -1.2210    1.0430 H   0  0  0  0  0  0
    3.3940    0.5300   -0.1140 C   0  0  1  0  0  0
    2.9910    0.9000   -1.4520 O   0  0  0  0  0  0
    4.4430    0.8240    0.0060 H   0  0  0  0  0  0
    2.6150    1.3780    0.9290 C   0  0  0  0  0  0
    3.1420    1.2620    1.8880 H   0  0  0  0  0  0
    2.7840    2.4320    0.6600 H   0  0  0  0  0  0
   -2.1220   -1.3520   -0.0600 O   0  0  0  0  0  0
    3.5920    1.9920   -2.0120 C   0  0  0  0  0  0
    3.0830    2.1870   -3.4300 C   0  0  0  0  0  0
    3.9550    3.1890   -4.1830 C   0  0  0  0  0  0
    5.0020    2.8670   -4.1910 H   0  0  0  0  0  0
    3.9170    4.1810   -3.7200 H   0  0  0  0  0  0
    3.6260    3.2880   -5.2230 H   0  0  0  0  0  0
    1.6290    2.6450   -3.4120 C   0  0  0  0  0  0
    0.9850    1.8840   -2.9610 H   0  0  0  0  0  0
    1.2640    2.8300   -4.4270 H   0  0  0  0  0  0
    1.5090    3.5650   -2.8300 H   0  0  0  0  0  0
    3.1620    1.2220   -3.9460 H   0  0  0  0  0  0
    4.4250    2.6960   -1.4600 O   0  0  0  0  0  0
    2.9380   -3.1590   -0.7780 O   0  0  0  0  0  0
    4.2110   -3.2040   -0.2780 C   0  0  0  0  0  0
    4.5870   -1.8220    0.1100 C   0  0  0  0  0  0
    5.8450   -1.4950    0.4080 C   0  0  0  0  0  0
    6.6380   -2.2380    0.3790 H   0  0  0  0  0  0
    6.1290   -0.4910    0.7020 H   0  0  0  0  0  0
    4.8910   -4.2080   -0.1460 O   0  0  0  0  0  0
  1  2  1  0  0  0
  1  9  1  0  0  0
  1 10  2  0  0  0
  2  3  1  0  0  0
  2  7  1  0  0  0
  2 27  1  0  0  0
  3  4  1  0  0  0
  3  5  1  0  0  0
  3  6  1  0  0  0
  7  8  1  0  0  0
 10 11  1  0  0  0
 10 12  1  0  0  0
 12 13  1  0  0  0
 12 30  2  0  0  0
 13 14  1  0  0  0
 13 18  2  0  0  0
 14 15  1  0  0  0
 14 16  1  0  0  0
 14 17  1  0  0  0
 18 19  1  0  0  0
 18 20  1  0  0  0
 20 21  1  0  0  0
 20 22  1  0  0  0
 20 43  1  0  0  0
 22 23  1  0  0  0
 22 24  1  0  0  0
 22 45  1  0  0  0
 24 25  1  0  0  0
 24 26  1  0  0  0
 24 27  1  0  0  0
 25 31  1  0  0  0
 27 28  1  0  0  0
 27 29  1  0  0  0
 31 32  1  0  0  0
 31 42  2  0  0  0
 32 33  1  0  0  0
 32 37  1  0  0  0
 32 41  1  0  0  0
 33 34  1  0  0  0
 33 35  1  0  0  0
 33 36  1  0  0  0
 37 38  1  0  0  0
 37 39  1  0  0  0
 37 40  1  0  0  0
 43 44  1  0  0  0
 44 45  1  0  0  0
 44 49  2  0  0  0
 45 46  2  0  0  0
 46 47  1  0  0  0
 46 48  1  0  0  0
M  END
> <s_m_entry_id>
75

> <s_m_entry_name>
ConMedNP_leadlike.79

> <i_qp_#stars>
0

> <i_qp_#amine>
0

> <i_qp_#amidine>
0

> <i_qp_#acid>
0

> <i_qp_#amide>
0

> <i_qp_#rotor>
4

> <i_qp_#rtvFG>
2

> <i_qp_CNS>
-2

> <r_qp_mol_MW>
   348.395

> <r_qp_dipole>
     5.216

> <r_qp_SASA>
   557.094

> <r_qp_FOSA>
   343.469

> <r_qp_FISA>
   167.319

> <r_qp_PISA>
    46.307

> <r_qp_WPSA>
     0.000

> <r_qp_volume>
  1062.017

> <r_qp_donorHB>
     1.000

> <r_qp_accptHB>
     7.750

> <r_qp_dip^2/V>
   0.0256180

> <r_qp_ACxDN^.5/SA>
   0.0139120

> <r_qp_glob>
   0.9036300

> <r_qp_QPpolrz>
    34.222

> <r_qp_QPlogPC16>
    10.013

> <r_qp_QPlogPoct>
    17.256

> <r_qp_QPlogPw>
    10.729

> <r_qp_QPlogPo/w>
     1.663

> <r_qp_QPlogS>
    -3.054

> <r_qp_CIQPlogS>
    -3.193

> <r_qp_QPlogHERG>
    -3.312

> <r_qp_QPPCaco>
   256.577

> <r_qp_QPlogBB>
    -1.044

> <r_qp_QPPMDCK>
   113.706

> <r_qp_QPlogKp>
    -4.056

> <r_qp_IP(eV)>
    10.274

> <r_qp_EA(eV)>
     0.506

> <i_qp_#metab>
5

> <r_qp_QPlogKhsa>
    -0.123

> <i_qp_HumanOralAbsorption>
3

> <r_qp_PercentHumanOralAbsorption>
    79.802

> <r_qp_SAfluorine>
     0.000

> <r_qp_SAamideO>
     0.000

> <r_qp_PSA>
   111.726

> <i_qp_#NandO>
6

> <i_qp_RuleOfFive>
0

> <i_qp_RuleOfThree>
0

> <i_qp_#ringatoms>
13

> <i_qp_#in34>
0

> <i_qp_#in56>
5

> <i_qp_#noncon>
5

> <i_qp_#nonHatm>
25

> <r_qp_Jm>
0.027041

$$$$
JFA_UY_073
                    3D
 Structure written by MMmdl.
 28 31  0  0  1  0            999 V2000
    1.2350    0.8190    0.0560 C   0  0  0  0  0  0
   -0.0110    1.4500   -0.1640 C   0  0  0  0  0  0
   -0.0940    2.5310   -0.2290 H   0  0  0  0  0  0
   -1.1360    0.6660   -0.2950 C   0  0  0  0  0  0
   -1.0730   -0.7000   -0.2170 C   0  0  0  0  0  0
    0.1300   -1.3360    0.0010 C   0  0  0  0  0  0
    0.1840   -2.7040    0.0820 O   0  0  0  0  0  0
    1.1310   -2.9040    0.2420 H   0  0  0  0  0  0
    1.3030   -0.6020    0.1440 C   0  0  0  0  0  0
    2.4270   -1.3040    0.3600 N   0  0  0  0  0  0
    3.5220   -0.5460    0.5150 C   0  0  0  0  0  0
    3.6220    0.8350    0.4570 C   0  0  0  0  0  0
    2.4400    1.5410    0.1900 C   0  0  0  0  0  0
    2.4230    2.9190    0.1490 O   0  0  0  0  0  0
    2.9090    3.3820   -1.1120 C   0  0  0  0  0  0
    2.7450    4.4630   -1.1560 H   0  0  0  0  0  0
    2.3650    2.9230   -1.9450 H   0  0  0  0  0  0
    3.9840    3.2000   -1.2130 H   0  0  0  0  0  0
   -2.4000    1.1190   -0.5110 O   0  0  0  0  0  0
   -3.1300   -0.1240   -0.5580 C   0  0  0  0  0  0
   -3.6280   -0.2020   -1.5310 H   0  0  0  0  0  0
   -3.8930   -0.1130    0.2290 H   0  0  0  0  0  0
   -2.2920   -1.2820   -0.3730 O   0  0  0  0  0  0
    4.7340   -1.1050    0.7710 O   0  0  0  0  0  0
    5.6180   -0.0790    0.8890 C   0  0  0  0  0  0
    6.6380   -0.3670    1.1000 H   0  0  0  0  0  0
    4.9870    1.1320    0.7090 C   0  0  0  0  0  0
    5.4520    2.1060    0.7550 H   0  0  0  0  0  0
  1  2  2  0  0  0
  1  9  1  0  0  0
  1 13  1  0  0  0
  2  3  1  0  0  0
  2  4  1  0  0  0
  4  5  2  0  0  0
  4 19  1  0  0  0
  5  6  1  0  0  0
  5 23  1  0  0  0
  6  7  1  0  0  0
  6  9  2  0  0  0
  7  8  1  0  0  0
  9 10  1  0  0  0
 10 11  2  0  0  0
 11 12  1  0  0  0
 11 24  1  0  0  0
 12 13  2  0  0  0
 12 27  1  0  0  0
 13 14  1  0  0  0
 14 15  1  0  0  0
 15 16  1  0  0  0
 15 17  1  0  0  0
 15 18  1  0  0  0
 19 20  1  0  0  0
 20 21  1  0  0  0
 20 22  1  0  0  0
 20 23  1  0  0  0
 24 25  1  0  0  0
 25 26  1  0  0  0
 25 27  2  0  0  0
 27 28  1  0  0  0
M  END
> <s_m_entry_id>
76

> <s_m_entry_name>
ConMedNP_leadlike.80

> <i_qp_#stars>
1

> <i_qp_#amine>
0

> <i_qp_#amidine>
0

> <i_qp_#acid>
0

> <i_qp_#amide>
0

> <i_qp_#rotor>
2

> <i_qp_#rtvFG>
1

> <i_qp_CNS>
0

> <r_qp_mol_MW>
   259.218

> <r_qp_dipole>
     5.007

> <r_qp_SASA>
   386.933

> <r_qp_FOSA>
   150.184

> <r_qp_FISA>
    63.743

> <r_qp_PISA>
   173.006

> <r_qp_WPSA>
     0.000

> <r_qp_volume>
   685.212

> <r_qp_donorHB>
     1.000

> <r_qp_accptHB>
     4.500

> <r_qp_dip^2/V>
   0.0365820

> <r_qp_ACxDN^.5/SA>
   0.0116300

> <r_qp_glob>
   0.9714340

> <r_qp_QPpolrz>
    21.636

> <r_qp_QPlogPC16>
     7.214

> <r_qp_QPlogPoct>
    11.035

> <r_qp_QPlogPw>
     7.716

> <r_qp_QPlogPo/w>
     1.551

> <r_qp_QPlogS>
    -1.629

> <r_qp_CIQPlogS>
    -3.605

> <r_qp_QPlogHERG>
    -2.819

> <r_qp_QPPCaco>
  2462.796

> <r_qp_QPlogBB>
    -0.007

> <r_qp_QPPMDCK>
  1310.503

> <r_qp_QPlogKp>
    -1.893

> <r_qp_IP(eV)>
     8.455

> <r_qp_EA(eV)>
     1.418

> <i_qp_#metab>
3

> <r_qp_QPlogKhsa>
    -0.362

> <i_qp_HumanOralAbsorption>
3

> <r_qp_PercentHumanOralAbsorption>
    96.729

> <r_qp_SAfluorine>
     0.000

> <r_qp_SAamideO>
     0.000

> <r_qp_PSA>
    69.865

> <i_qp_#NandO>
6

> <i_qp_RuleOfFive>
0

> <i_qp_RuleOfThree>
0

> <i_qp_#ringatoms>
16

> <i_qp_#in34>
0

> <i_qp_#in56>
16

> <i_qp_#noncon>
1

> <i_qp_#nonHatm>
19

> <r_qp_Jm>
78.010848

$$$$
BNG_UY_XX61
                    3D
 Structure written by MMmdl.
 47 49  0  0  1  0            999 V2000
    0.4990    1.3320   -1.1080 C   0  0  0  0  0  0
    1.1860    1.9590   -1.6970 H   0  0  0  0  0  0
   -0.2630    1.0470   -1.8450 H   0  0  0  0  0  0
   -0.1180    2.2660   -0.0640 C   0  0  0  0  0  0
    0.6610    2.9060    0.8250 C   0  0  0  0  0  0
    1.7380    2.7600    0.8420 H   0  0  0  0  0  0
    0.2480    3.5970    1.5520 H   0  0  0  0  0  0
   -1.6310    2.5270   -0.1180 C   0  0  0  0  0  0
   -1.8540    2.8190   -1.1540 H   0  0  0  0  0  0
   -1.8950    3.4150    0.4720 H   0  0  0  0  0  0
   -2.5880    1.3630    0.2850 C   0  0  1  0  0  0
   -3.8140    1.4780   -0.4260 O   0  0  0  0  0  0
   -3.5790    1.3350   -1.3580 H   0  0  0  0  0  0
   -1.2540   -0.2970    1.0720 C   0  0  2  0  0  0
   -0.5200    0.4580    1.3690 H   0  0  0  0  0  0
   -1.9620    0.1340   -0.0990 O   0  0  0  0  0  0
   -0.3540   -1.4660    0.7470 C   0  0  1  0  0  0
   -1.0180   -2.7170    0.5730 O   0  0  0  0  0  0
    0.3480   -1.5900    1.5870 H   0  0  0  0  0  0
    0.3840   -1.2450   -0.5880 C   0  0  2  0  0  0
   -0.3330   -1.1800   -1.4200 H   0  0  0  0  0  0
    0.9100   -2.6490   -0.6800 C   0  0  0  0  0  0
    2.0650   -3.1680   -1.0990 C   0  0  0  0  0  0
    2.2430   -4.2400   -1.0630 H   0  0  0  0  0  0
    2.8680   -2.5600   -1.4940 H   0  0  0  0  0  0
    1.2770    0.0360   -0.6480 C   0  0  1  0  0  0
    2.3060   -0.1810   -1.6520 O   0  0  0  0  0  0
    1.7490    0.1840    0.3310 H   0  0  0  0  0  0
    3.4890    0.4690   -1.4570 C   0  0  0  0  0  0
    4.4840    0.1510   -2.5140 C   0  0  0  0  0  0
    5.8620    0.7010   -2.2890 C   0  0  0  0  0  0
    6.5520    0.4220   -3.0920 H   0  0  0  0  0  0
    6.2780    0.3200   -1.3500 H   0  0  0  0  0  0
    5.8350    1.7950   -2.2400 H   0  0  0  0  0  0
    4.1750   -0.5740   -3.5990 C   0  0  0  0  0  0
    4.9200   -0.7930   -4.3590 H   0  0  0  0  0  0
    3.1790   -0.9690   -3.7740 H   0  0  0  0  0  0
    3.7340    1.2180   -0.5210 O   0  0  0  0  0  0
   -0.1540   -3.5230   -0.1190 C   0  0  0  0  0  0
   -0.2580   -4.7300   -0.2600 O   0  0  0  0  0  0
   -2.9070    1.1960    1.7950 C   0  0  0  0  0  0
   -3.9840    1.2010    1.9950 H   0  0  0  0  0  0
   -2.4340    1.9880    2.3860 H   0  0  0  0  0  0
   -2.2850   -0.1420    2.1200 C   0  0  0  0  0  0
   -2.6510   -0.9960    3.0790 C   0  0  0  0  0  0
   -3.4610   -0.7580    3.7620 H   0  0  0  0  0  0
   -2.1610   -1.9570    3.1980 H   0  0  0  0  0  0
  1  2  1  0  0  0
  1  3  1  0  0  0
  1  4  1  0  0  0
  1 26  1  0  0  0
  4  5  2  0  0  0
  4  8  1  0  0  0
  5  6  1  0  0  0
  5  7  1  0  0  0
  8  9  1  0  0  0
  8 10  1  0  0  0
  8 11  1  0  0  0
 11 12  1  0  0  0
 11 16  1  0  0  0
 11 41  1  0  0  0
 12 13  1  0  0  0
 14 15  1  0  0  0
 14 16  1  0  0  0
 14 17  1  0  0  0
 14 44  1  0  0  0
 17 18  1  0  0  0
 17 19  1  0  0  0
 17 20  1  0  0  0
 18 39  1  0  0  0
 20 21  1  0  0  0
 20 22  1  0  0  0
 20 26  1  0  0  0
 22 23  2  0  0  0
 22 39  1  0  0  0
 23 24  1  0  0  0
 23 25  1  0  0  0
 26 27  1  0  0  0
 26 28  1  0  0  0
 27 29  1  0  0  0
 29 30  1  0  0  0
 29 38  2  0  0  0
 30 31  1  0  0  0
 30 35  2  0  0  0
 31 32  1  0  0  0
 31 33  1  0  0  0
 31 34  1  0  0  0
 35 36  1  0  0  0
 35 37  1  0  0  0
 39 40  2  0  0  0
 41 42  1  0  0  0
 41 43  1  0  0  0
 41 44  1  0  0  0
 44 45  2  0  0  0
 45 46  1  0  0  0
 45 47  1  0  0  0
M  END
> <s_m_entry_id>
77

> <s_m_entry_name>
ConMedNP_leadlike.81

> <i_qp_#stars>
0

> <i_qp_#amine>
0

> <i_qp_#amidine>
0

> <i_qp_#acid>
0

> <i_qp_#amide>
0

> <i_qp_#rotor>
4

> <i_qp_#rtvFG>
2

> <i_qp_CNS>
-1

> <r_qp_mol_MW>
   346.379

> <r_qp_dipole>
     5.957

> <r_qp_SASA>
   576.880

> <r_qp_FOSA>
   331.128

> <r_qp_FISA>
   129.719

> <r_qp_PISA>
   116.033

> <r_qp_WPSA>
     0.000

> <r_qp_volume>
  1074.737

> <r_qp_donorHB>
     1.000

> <r_qp_accptHB>
     6.500

> <r_qp_dip^2/V>
   0.0330230

> <r_qp_ACxDN^.5/SA>
   0.0112670

> <r_qp_glob>
   0.8795910

> <r_qp_QPpolrz>
    35.397

> <r_qp_QPlogPC16>
    10.259

> <r_qp_QPlogPoct>
    16.950

> <r_qp_QPlogPw>
     9.764

> <r_qp_QPlogPo/w>
     2.579

> <r_qp_QPlogS>
    -3.819

> <r_qp_CIQPlogS>
    -3.749

> <r_qp_QPlogHERG>
    -4.034

> <r_qp_QPPCaco>
   583.141

> <r_qp_QPlogBB>
    -0.795

> <r_qp_QPPMDCK>
   276.172

> <r_qp_QPlogKp>
    -3.117

> <r_qp_IP(eV)>
    10.015

> <r_qp_EA(eV)>
     0.367

> <i_qp_#metab>
6

> <r_qp_QPlogKhsa>
     0.133

> <i_qp_HumanOralAbsorption>
3

> <r_qp_PercentHumanOralAbsorption>
    91.549

> <r_qp_SAfluorine>
     0.000

> <r_qp_SAamideO>
     0.000

> <r_qp_PSA>
    97.616

> <i_qp_#NandO>
6

> <i_qp_RuleOfFive>
0

> <i_qp_RuleOfThree>
0

> <i_qp_#ringatoms>
14

> <i_qp_#in34>
0

> <i_qp_#in56>
10

> <i_qp_#noncon>
8

> <i_qp_#nonHatm>
25

> <r_qp_Jm>
0.040081

$$$$
RDC_0195_1
                    3D
 Structure written by MMmdl.
 29 31  0  0  1  0            999 V2000
    1.4490    0.6610   -0.0790 C   0  0  0  0  0  0
    0.2960    1.4580   -0.2160 C   0  0  0  0  0  0
    0.3690    2.7870   -0.5270 O   0  0  0  0  0  0
    0.1080    3.5950    0.6220 C   0  0  0  0  0  0
   -0.9560    3.5760    0.8810 H   0  0  0  0  0  0
    0.3760    4.6260    0.3730 H   0  0  0  0  0  0
    0.7130    3.2850    1.4810 H   0  0  0  0  0  0
   -0.9450    0.8470   -0.1300 C   0  0  0  0  0  0
   -1.0660   -0.4990    0.1070 C   0  0  0  0  0  0
    0.0380   -1.3080    0.2550 C   0  0  0  0  0  0
   -0.0830   -2.3720    0.4330 H   0  0  0  0  0  0
    1.3080   -0.7150    0.1520 C   0  0  0  0  0  0
   -2.1600    1.4490   -0.2680 O   0  0  0  0  0  0
   -3.0520    0.3310   -0.0860 C   0  0  0  0  0  0
   -3.6670    0.2210   -0.9860 H   0  0  0  0  0  0
   -3.7080    0.5410    0.7660 H   0  0  0  0  0  0
   -2.3600   -0.9100    0.1570 O   0  0  0  0  0  0
    2.4870   -1.5810    0.2820 C   0  0  0  0  0  0
    3.8330   -1.0040    0.0420 C   0  0  0  0  0  0
    4.9390   -2.0250    0.0400 C   0  0  0  0  0  0
    5.8950   -1.6350   -0.3170 H   0  0  0  0  0  0
    4.6860   -2.8620   -0.6210 H   0  0  0  0  0  0
    5.0940   -2.4170    1.0510 H   0  0  0  0  0  0
    3.9760    0.3140   -0.1510 C   0  0  0  0  0  0
    5.2030    0.9250   -0.3460 O   0  0  0  0  0  0
    5.9290    0.3020   -0.1970 H   0  0  0  0  0  0
    2.8040    1.2380   -0.1440 C   0  0  0  0  0  0
    2.3480   -2.7640    0.5700 O   0  0  0  0  0  0
    2.9800    2.4510   -0.1710 O   0  0  0  0  0  0
  1  2  2  0  0  0
  1 12  1  0  0  0
  1 27  1  0  0  0
  2  3  1  0  0  0
  2  8  1  0  0  0
  3  4  1  0  0  0
  4  5  1  0  0  0
  4  6  1  0  0  0
  4  7  1  0  0  0
  8  9  2  0  0  0
  8 13  1  0  0  0
  9 10  1  0  0  0
  9 17  1  0  0  0
 10 11  1  0  0  0
 10 12  2  0  0  0
 12 18  1  0  0  0
 13 14  1  0  0  0
 14 15  1  0  0  0
 14 16  1  0  0  0
 14 17  1  0  0  0
 18 19  1  0  0  0
 18 28  2  0  0  0
 19 20  1  0  0  0
 19 24  2  0  0  0
 20 21  1  0  0  0
 20 22  1  0  0  0
 20 23  1  0  0  0
 24 25  1  0  0  0
 24 27  1  0  0  0
 25 26  1  0  0  0
 27 29  2  0  0  0
M  END
> <s_m_entry_id>
78

> <s_m_entry_name>
ConMedNP_leadlike.82

> <i_qp_#stars>
0

> <i_qp_#amine>
0

> <i_qp_#amidine>
0

> <i_qp_#acid>
0

> <i_qp_#amide>
0

> <i_qp_#rotor>
2

> <i_qp_#rtvFG>
1

> <i_qp_CNS>
0

> <r_qp_mol_MW>
   262.218

> <r_qp_dipole>
     2.002

> <r_qp_SASA>
   419.560

> <r_qp_FOSA>
   229.945

> <r_qp_FISA>
   119.850

> <r_qp_PISA>
    69.764

> <r_qp_WPSA>
     0.000

> <r_qp_volume>
   730.598

> <r_qp_donorHB>
     1.000

> <r_qp_accptHB>
     7.000

> <r_qp_dip^2/V>
   0.0054840

> <r_qp_ACxDN^.5/SA>
   0.0166840

> <r_qp_glob>
   0.9350260

> <r_qp_QPpolrz>
    22.467

> <r_qp_QPlogPC16>
     6.980

> <r_qp_QPlogPoct>
    12.296

> <r_qp_QPlogPw>
     9.937

> <r_qp_QPlogPo/w>
     0.345

> <r_qp_QPlogS>
    -1.443

> <r_qp_CIQPlogS>
    -2.558

> <r_qp_QPlogHERG>
    -2.916

> <r_qp_QPPCaco>
   723.371

> <r_qp_QPlogBB>
    -0.471

> <r_qp_QPPMDCK>
   348.607

> <r_qp_QPlogKp>
    -3.291

> <r_qp_IP(eV)>
     9.629

> <r_qp_EA(eV)>
     1.567

> <i_qp_#metab>
3

> <r_qp_QPlogKhsa>
    -0.679

> <i_qp_HumanOralAbsorption>
3

> <r_qp_PercentHumanOralAbsorption>
    80.142

> <r_qp_SAfluorine>
     0.000

> <r_qp_SAamideO>
     0.000

> <r_qp_PSA>
    99.324

> <i_qp_#NandO>
6

> <i_qp_RuleOfFive>
0

> <i_qp_RuleOfThree>
0

> <i_qp_#ringatoms>
13

> <i_qp_#in34>
0

> <i_qp_#in56>
13

> <i_qp_#noncon>
1

> <i_qp_#nonHatm>
19

> <r_qp_Jm>
4.840601

$$$$
LBS_UY_478_1
                    3D
 Structure written by MMmdl.
 44 45  0  0  1  0            999 V2000
    0.7400    0.2830    0.3950 C   0  0  1  0  0  0
    0.4610    0.8680    1.2860 H   0  0  0  0  0  0
   -0.2310    0.7380   -0.6760 C   0  0  0  0  0  0
   -1.2870    0.6060   -0.4340 H   0  0  0  0  0  0
    0.0580    1.2840   -1.8640 C   0  0  0  0  0  0
    1.0720    1.4650   -2.2010 H   0  0  0  0  0  0
   -0.7390    1.5680   -2.5440 H   0  0  0  0  0  0
   -0.6320   -3.1540   -0.3220 C   0  0  0  0  0  0
   -0.7540   -3.8790   -1.1230 H   0  0  0  0  0  0
   -1.3460   -3.2160    0.4930 H   0  0  0  0  0  0
    0.3510   -2.2370   -0.3280 C   0  0  0  0  0  0
    0.4970   -1.2160    0.7910 C   0  0  1  0  0  0
   -0.4780   -1.2220    1.3060 H   0  0  0  0  0  0
    1.5200   -1.5950    1.8740 C   0  0  1  0  0  0
    1.4430   -2.9360    2.3530 O   0  0  0  0  0  0
    1.2990   -0.9530    2.7450 H   0  0  0  0  0  0
    2.9580   -1.4110    1.4360 C   0  0  2  0  0  0
    3.1730   -2.0010    0.5400 H   0  0  0  0  0  0
    3.5950   -2.1470    2.5660 C   0  0  0  0  0  0
    4.7550   -1.9480    3.1910 C   0  0  0  0  0  0
    5.0620   -2.5810    4.0200 H   0  0  0  0  0  0
    5.4350   -1.1570    2.8950 H   0  0  0  0  0  0
    3.2100    0.0770    1.1900 C   0  0  1  0  0  0
    4.5800    0.3900    0.8420 O   0  0  0  0  0  0
    3.0360    0.6190    2.1290 H   0  0  0  0  0  0
    2.2270    0.6480    0.1430 C   0  0  0  0  0  0
    2.5300    0.3390   -0.8600 H   0  0  0  0  0  0
    2.3370    1.7410    0.1320 H   0  0  0  0  0  0
    1.2480   -2.2650   -1.5120 C   0  0  0  0  0  0
    2.1390   -1.6310   -1.4540 H   0  0  0  0  0  0
    1.0480   -2.9480   -2.5120 O   0  0  0  0  0  0
    2.6400   -3.2100    2.9670 C   0  0  0  0  0  0
    2.8690   -4.1630    3.6930 O   0  0  0  0  0  0
    5.1540   -0.1230   -0.2780 C   0  0  0  0  0  0
    6.5260    0.4080   -0.4920 C   0  0  0  0  0  0
    7.0960    0.1010   -1.8520 C   0  0  0  0  0  0
    8.3600    0.7280   -2.0520 O   0  0  0  0  0  0
    8.6190    0.5520   -2.9730 H   0  0  0  0  0  0
    6.4190    0.4630   -2.6330 H   0  0  0  0  0  0
    7.2330   -0.9790   -1.9700 H   0  0  0  0  0  0
    7.1620    1.0990    0.4660 C   0  0  0  0  0  0
    8.1630    1.4830    0.2980 H   0  0  0  0  0  0
    6.7250    1.3040    1.4380 H   0  0  0  0  0  0
    4.6230   -0.9020   -1.0570 O   0  0  0  0  0  0
  1  2  1  0  0  0
  1  3  1  0  0  0
  1 12  1  0  0  0
  1 26  1  0  0  0
  3  4  1  0  0  0
  3  5  2  0  0  0
  5  6  1  0  0  0
  5  7  1  0  0  0
  8  9  1  0  0  0
  8 10  1  0  0  0
  8 11  2  0  0  0
 11 12  1  0  0  0
 11 29  1  0  0  0
 12 13  1  0  0  0
 12 14  1  0  0  0
 14 15  1  0  0  0
 14 16  1  0  0  0
 14 17  1  0  0  0
 15 32  1  0  0  0
 17 18  1  0  0  0
 17 19  1  0  0  0
 17 23  1  0  0  0
 19 20  2  0  0  0
 19 32  1  0  0  0
 20 21  1  0  0  0
 20 22  1  0  0  0
 23 24  1  0  0  0
 23 25  1  0  0  0
 23 26  1  0  0  0
 24 34  1  0  0  0
 26 27  1  0  0  0
 26 28  1  0  0  0
 29 30  1  0  0  0
 29 31  2  0  0  0
 32 33  2  0  0  0
 34 35  1  0  0  0
 34 44  2  0  0  0
 35 36  1  0  0  0
 35 41  2  0  0  0
 36 37  1  0  0  0
 36 39  1  0  0  0
 36 40  1  0  0  0
 37 38  1  0  0  0
 41 42  1  0  0  0
 41 43  1  0  0  0
M  END
> <s_m_entry_id>
79

> <s_m_entry_name>
ConMedNP_leadlike.83

> <i_qp_#stars>
0

> <i_qp_#amine>
0

> <i_qp_#amidine>
0

> <i_qp_#acid>
0

> <i_qp_#amide>
0

> <i_qp_#rotor>
8

> <i_qp_#rtvFG>
2

> <i_qp_CNS>
-2

> <r_qp_mol_MW>
   332.352

> <r_qp_dipole>
     7.805

> <r_qp_SASA>
   577.985

> <r_qp_FOSA>
   284.462

> <r_qp_FISA>
   175.166

> <r_qp_PISA>
   118.357

> <r_qp_WPSA>
     0.000

> <r_qp_volume>
  1049.082

> <r_qp_donorHB>
     0.000

> <r_qp_accptHB>
     7.700

> <r_qp_dip^2/V>
   0.0580710

> <r_qp_ACxDN^.5/SA>
   0.0000000

> <r_qp_glob>
   0.8638830

> <r_qp_QPpolrz>
    31.824

> <r_qp_QPlogPC16>
    10.082

> <r_qp_QPlogPoct>
    15.271

> <r_qp_QPlogPw>
     8.926

> <r_qp_QPlogPo/w>
     1.316

> <r_qp_QPlogS>
    -1.836

> <r_qp_CIQPlogS>
    -2.710

> <r_qp_QPlogHERG>
    -4.299

> <r_qp_QPPCaco>
   216.174

> <r_qp_QPlogBB>
    -1.483

> <r_qp_QPPMDCK>
    94.483

> <r_qp_QPlogKp>
    -3.563

> <r_qp_IP(eV)>
    10.427

> <r_qp_EA(eV)>
     0.352

> <i_qp_#metab>
4

> <r_qp_QPlogKhsa>
    -0.736

> <i_qp_HumanOralAbsorption>
3

> <r_qp_PercentHumanOralAbsorption>
    76.438

> <r_qp_SAfluorine>
     0.000

> <r_qp_SAamideO>
     0.000

> <r_qp_PSA>
   122.411

> <i_qp_#NandO>
6

> <i_qp_RuleOfFive>
0

> <i_qp_RuleOfThree>
0

> <i_qp_#ringatoms>
9

> <i_qp_#in34>
0

> <i_qp_#in56>
9

> <i_qp_#noncon>
6

> <i_qp_#nonHatm>
24

> <r_qp_Jm>
1.327143

$$$$
LBS_UY_477_1
                    3D
 Structure written by MMmdl.
 47 48  0  0  1  0            999 V2000
    1.6450    0.9330   -0.8140 C   0  0  0  0  0  0
    2.4140    0.3350   -1.9560 C   0  0  0  0  0  0
    1.8650    0.4060   -2.9010 H   0  0  0  0  0  0
    2.6370   -0.7180   -1.7760 H   0  0  0  0  0  0
    3.3450    0.8870   -2.1170 H   0  0  0  0  0  0
    0.2960    1.0060   -0.8020 C   0  0  0  0  0  0
   -0.1980    1.5400    0.0090 H   0  0  0  0  0  0
   -0.6370    0.1340   -1.6140 C   0  0  0  0  0  0
   -0.1410   -0.3060   -2.4840 H   0  0  0  0  0  0
   -1.4630    0.7440   -1.9970 H   0  0  0  0  0  0
   -1.1960   -1.0070   -0.7200 C   0  0  0  0  0  0
   -1.7540   -1.7220   -1.3350 H   0  0  0  0  0  0
   -1.9290   -0.5870   -0.0190 H   0  0  0  0  0  0
   -0.0840   -1.6970    0.0570 C   0  0  0  0  0  0
    0.3440   -1.1740    1.2220 C   0  0  0  0  0  0
   -0.2350   -0.3410    1.6230 H   0  0  0  0  0  0
    1.6010   -1.4000    2.0040 C   0  0  1  0  0  0
    1.6820   -2.7810    2.3710 O   0  0  0  0  0  0
    1.4970   -0.8320    2.9420 H   0  0  0  0  0  0
    2.9470   -1.0560    1.3300 C   0  0  2  0  0  0
    2.9920   -1.5140    0.3370 H   0  0  0  0  0  0
    3.8000   -1.9200    2.2310 C   0  0  0  0  0  0
    5.0400   -1.7790    2.7090 C   0  0  0  0  0  0
    5.4700   -2.5170    3.3830 H   0  0  0  0  0  0
    5.6720   -0.9370    2.4610 H   0  0  0  0  0  0
    3.3060    0.4580    1.2300 C   0  0  1  0  0  0
    4.7040    0.7500    0.9050 O   0  0  0  0  0  0
    3.2350    0.8390    2.2590 H   0  0  0  0  0  0
    2.4270    1.4420    0.3840 C   0  0  0  0  0  0
    3.0500    2.2790    0.0400 H   0  0  0  0  0  0
    1.7160    1.8930    1.0920 H   0  0  0  0  0  0
    0.5860   -2.8340   -0.6080 C   0  0  0  0  0  0
    1.4060   -3.3170   -0.0570 H   0  0  0  0  0  0
    0.2550   -3.2390   -1.7170 O   0  0  0  0  0  0
    2.9780   -3.0700    2.6740 C   0  0  0  0  0  0
    3.3710   -4.0960    3.2020 O   0  0  0  0  0  0
    5.3660    0.1900   -0.1370 C   0  0  0  0  0  0
    6.6760    0.8580   -0.3660 C   0  0  0  0  0  0
    7.2780    0.5840   -1.7190 C   0  0  0  0  0  0
    8.4320    1.3880   -1.9550 O   0  0  0  0  0  0
    8.7460    1.1850   -2.8530 H   0  0  0  0  0  0
    6.5530    0.8100   -2.5080 H   0  0  0  0  0  0
    7.5740   -0.4670   -1.7960 H   0  0  0  0  0  0
    7.2340    1.6340    0.5760 C   0  0  0  0  0  0
    8.1900    2.1210    0.4010 H   0  0  0  0  0  0
    6.7740    1.8110    1.5420 H   0  0  0  0  0  0
    4.9620   -0.7200   -0.8430 O   0  0  0  0  0  0
  1  2  1  0  0  0
  1  6  2  0  0  0
  1 29  1  0  0  0
  2  3  1  0  0  0
  2  4  1  0  0  0
  2  5  1  0  0  0
  6  7  1  0  0  0
  6  8  1  0  0  0
  8  9  1  0  0  0
  8 10  1  0  0  0
  8 11  1  0  0  0
 11 12  1  0  0  0
 11 13  1  0  0  0
 11 14  1  0  0  0
 14 15  2  0  0  0
 14 32  1  0  0  0
 15 16  1  0  0  0
 15 17  1  0  0  0
 17 18  1  0  0  0
 17 19  1  0  0  0
 17 20  1  0  0  0
 18 35  1  0  0  0
 20 21  1  0  0  0
 20 22  1  0  0  0
 20 26  1  0  0  0
 22 23  2  0  0  0
 22 35  1  0  0  0
 23 24  1  0  0  0
 23 25  1  0  0  0
 26 27  1  0  0  0
 26 28  1  0  0  0
 26 29  1  0  0  0
 27 37  1  0  0  0
 29 30  1  0  0  0
 29 31  1  0  0  0
 32 33  1  0  0  0
 32 34  2  0  0  0
 35 36  2  0  0  0
 37 38  1  0  0  0
 37 47  2  0  0  0
 38 39  1  0  0  0
 38 44  2  0  0  0
 39 40  1  0  0  0
 39 42  1  0  0  0
 39 43  1  0  0  0
 40 41  1  0  0  0
 44 45  1  0  0  0
 44 46  1  0  0  0
M  END
> <s_m_entry_id>
80

> <s_m_entry_name>
ConMedNP_leadlike.84

> <i_qp_#stars>
0

> <i_qp_#amine>
0

> <i_qp_#amidine>
0

> <i_qp_#acid>
0

> <i_qp_#amide>
0

> <i_qp_#rotor>
6

> <i_qp_#rtvFG>
2

> <i_qp_CNS>
-2

> <r_qp_mol_MW>
   346.379

> <r_qp_dipole>
     7.721

> <r_qp_SASA>
   540.677

> <r_qp_FOSA>
   301.196

> <r_qp_FISA>
   169.297

> <r_qp_PISA>
    70.183

> <r_qp_WPSA>
     0.000

> <r_qp_volume>
  1033.233

> <r_qp_donorHB>
     0.000

> <r_qp_accptHB>
     7.700

> <r_qp_dip^2/V>
   0.0577010

> <r_qp_ACxDN^.5/SA>
   0.0000000

> <r_qp_glob>
   0.9141680

> <r_qp_QPpolrz>
    32.014

> <r_qp_QPlogPC16>
     9.762

> <r_qp_QPlogPoct>
    15.443

> <r_qp_QPlogPw>
     8.910

> <r_qp_QPlogPo/w>
     1.196

> <r_qp_QPlogS>
    -1.455

> <r_qp_CIQPlogS>
    -2.768

> <r_qp_QPlogHERG>
    -3.256

> <r_qp_QPPCaco>
   245.728

> <r_qp_QPlogBB>
    -1.149

> <r_qp_QPPMDCK>
   108.519

> <r_qp_QPlogKp>
    -3.816

> <r_qp_IP(eV)>
     9.772

> <r_qp_EA(eV)>
     0.579

> <i_qp_#metab>
7

> <r_qp_QPlogKhsa>
    -0.697

> <i_qp_HumanOralAbsorption>
2

> <r_qp_PercentHumanOralAbsorption>
    76.736

> <r_qp_SAfluorine>
     0.000

> <r_qp_SAamideO>
     0.000

> <r_qp_PSA>
   113.978

> <i_qp_#NandO>
6

> <i_qp_RuleOfFive>
0

> <i_qp_RuleOfThree>
1

> <i_qp_#ringatoms>
13

> <i_qp_#in34>
0

> <i_qp_#in56>
5

> <i_qp_#noncon>
6

> <i_qp_#nonHatm>
25

> <r_qp_Jm>
1.856512

$$$$
ZTF_UY_131_1
                    3D
 Structure written by MMmdl.
 41 43  0  0  1  0            999 V2000
    0.6640    0.9790   -0.5810 C   0  0  2  0  0  0
    1.7930    1.8540   -0.3770 O   0  0  0  0  0  0
    0.6510    0.6370   -1.6240 H   0  0  0  0  0  0
   -0.6430    1.7230   -0.2410 C   0  0  0  0  0  0
   -1.7480    0.7710    0.0270 C   0  0  0  0  0  0
   -1.5990   -0.5530    0.2320 C   0  0  0  0  0  0
   -0.9020    2.3890   -1.0720 H   0  0  0  0  0  0
   -0.4920    2.3680    0.6340 H   0  0  0  0  0  0
   -0.1540   -2.1340   -1.0140 C   0  0  0  0  0  0
   -0.2440   -1.5280   -1.9220 H   0  0  0  0  0  0
   -0.9270   -2.9110   -1.0640 H   0  0  0  0  0  0
    0.8180   -2.6390   -1.0480 H   0  0  0  0  0  0
   -0.2920   -1.2840    0.2610 C   0  0  0  0  0  0
   -0.1830   -2.2030    1.4910 C   0  0  0  0  0  0
   -0.9060   -3.0260    1.4530 H   0  0  0  0  0  0
   -0.3590   -1.6500    2.4210 H   0  0  0  0  0  0
    0.8140   -2.6530    1.5560 H   0  0  0  0  0  0
    0.8670   -0.2440    0.3350 C   0  0  0  0  0  0
    1.8270   -0.7220    0.0970 H   0  0  0  0  0  0
    0.9820    0.1180    1.3670 H   0  0  0  0  0  0
   -3.1580    1.1090    0.0710 C   0  0  0  0  0  0
   -3.8890   -0.0300    0.2960 C   0  0  0  0  0  0
   -2.9600   -1.1260    0.4010 C   0  0  0  0  0  0
   -3.2470   -2.2970    0.5840 O   0  0  0  0  0  0
   -3.6680    2.3320   -0.0840 N   0  0  0  0  0  0
   -5.0080    2.3790   -0.0040 C   0  0  0  0  0  0
   -5.6100    3.5990   -0.1530 N   0  0  0  0  0  0
   -6.6130    3.6450   -0.0940 H   0  0  0  0  0  0
   -5.0280    4.4030   -0.3160 H   0  0  0  0  0  0
   -5.8120    1.3100    0.2150 N   0  0  0  0  0  0
   -5.2400    0.0890    0.3650 C   0  0  0  0  0  0
   -6.1380   -1.0810    0.6020 C   0  0  0  0  0  0
   -7.1860   -0.7680    0.6260 H   0  0  0  0  0  0
   -5.9050   -1.5530    1.5620 H   0  0  0  0  0  0
   -6.0240   -1.8180   -0.2000 H   0  0  0  0  0  0
    2.0490    2.7490   -1.3700 C   0  0  0  0  0  0
    3.2470    3.5750   -1.0150 C   0  0  0  0  0  0
    3.4540    4.2800   -1.8240 H   0  0  0  0  0  0
    4.1180    2.9280   -0.8870 H   0  0  0  0  0  0
    3.0490    4.1400   -0.1010 H   0  0  0  0  0  0
    1.4030    2.8770   -2.4000 O   0  0  0  0  0  0
  1  2  1  0  0  0
  1  3  1  0  0  0
  1  4  1  0  0  0
  1 18  1  0  0  0
  2 36  1  0  0  0
  4  5  1  0  0  0
  4  7  1  0  0  0
  4  8  1  0  0  0
  5  6  2  0  0  0
  5 21  1  0  0  0
  6 13  1  0  0  0
  6 23  1  0  0  0
  9 10  1  0  0  0
  9 11  1  0  0  0
  9 12  1  0  0  0
  9 13  1  0  0  0
 13 14  1  0  0  0
 13 18  1  0  0  0
 14 15  1  0  0  0
 14 16  1  0  0  0
 14 17  1  0  0  0
 18 19  1  0  0  0
 18 20  1  0  0  0
 21 22  2  0  0  0
 21 25  1  0  0  0
 22 23  1  0  0  0
 22 31  1  0  0  0
 23 24  2  0  0  0
 25 26  2  0  0  0
 26 27  1  0  0  0
 26 30  1  0  0  0
 27 28  1  0  0  0
 27 29  1  0  0  0
 30 31  2  0  0  0
 31 32  1  0  0  0
 32 33  1  0  0  0
 32 34  1  0  0  0
 32 35  1  0  0  0
 36 37  1  0  0  0
 36 41  2  0  0  0
 37 38  1  0  0  0
 37 39  1  0  0  0
 37 40  1  0  0  0
M  END
> <s_m_entry_id>
81

> <s_m_entry_name>
ConMedNP_leadlike.85

> <i_qp_#stars>
0

> <i_qp_#amine>
0

> <i_qp_#amidine>
0

> <i_qp_#acid>
0

> <i_qp_#amide>
0

> <i_qp_#rotor>
2

> <i_qp_#rtvFG>
1

> <i_qp_CNS>
-2

> <r_qp_mol_MW>
   301.344

> <r_qp_dipole>
     4.027

> <r_qp_SASA>
   557.125

> <r_qp_FOSA>
   362.616

> <r_qp_FISA>
   164.455

> <r_qp_PISA>
    30.054

> <r_qp_WPSA>
     0.000

> <r_qp_volume>
   971.536

> <r_qp_donorHB>
     2.000

> <r_qp_accptHB>
     6.500

> <r_qp_dip^2/V>
   0.0166890

> <r_qp_ACxDN^.5/SA>
   0.0165000

> <r_qp_glob>
   0.8515010

> <r_qp_QPpolrz>
    31.730

> <r_qp_QPlogPC16>
     9.060

> <r_qp_QPlogPoct>
    16.871

> <r_qp_QPlogPw>
    11.273

> <r_qp_QPlogPo/w>
     1.497

> <r_qp_QPlogS>
    -3.892

> <r_qp_CIQPlogS>
    -3.314

> <r_qp_QPlogHERG>
    -4.078

> <r_qp_QPPCaco>
   273.131

> <r_qp_QPlogBB>
    -1.069

> <r_qp_QPPMDCK>
   121.656

> <r_qp_QPlogKp>
    -4.253

> <r_qp_IP(eV)>
     9.066

> <r_qp_EA(eV)>
     1.294

> <i_qp_#metab>
2

> <r_qp_QPlogKhsa>
    -0.039

> <i_qp_HumanOralAbsorption>
3

> <r_qp_PercentHumanOralAbsorption>
    79.317

> <r_qp_SAfluorine>
     0.000

> <r_qp_SAamideO>
     0.000

> <r_qp_PSA>
   111.561

> <i_qp_#NandO>
6

> <i_qp_RuleOfFive>
0

> <i_qp_RuleOfThree>
0

> <i_qp_#ringatoms>
13

> <i_qp_#in34>
0

> <i_qp_#in56>
13

> <i_qp_#noncon>
4

> <i_qp_#nonHatm>
22

> <r_qp_Jm>
0.002161

$$$$
RDC_0017
                    3D
 Structure written by MMmdl.
 35 36  0  0  1  0            999 V2000
    0.9120    0.0310   -0.6660 C   0  0  0  0  0  0
   -0.3330    0.5130   -0.8680 C   0  0  0  0  0  0
   -0.5180    1.5020   -1.2740 H   0  0  0  0  0  0
   -1.4910   -0.3440   -0.6100 C   0  0  1  0  0  0
   -1.7340   -0.9570   -1.4730 H   0  0  0  0  0  0
   -1.1770   -1.0270    0.8200 C   0  0  2  0  0  0
   -0.7380   -0.4520    1.6360 H   0  0  0  0  0  0
   -0.1940   -2.0770    0.4160 C   0  0  2  0  0  0
   -0.5760   -2.6960   -0.4070 H   0  0  0  0  0  0
    0.0900   -2.9190    1.5890 N   0  0  0  0  0  0
    0.6000   -4.0080    1.2700 N   0  0  0  0  0  0
    0.8380   -4.6970    2.3840 N   0  0  0  0  0  0
    1.2640   -5.6120    2.3120 H   0  0  0  0  0  0
    0.5800   -4.2770    3.2680 H   0  0  0  0  0  0
    1.1220   -1.3500   -0.0360 C   0  0  0  0  0  0
    1.6660   -1.9990   -0.7330 H   0  0  0  0  0  0
    1.7700   -1.2180    0.8420 H   0  0  0  0  0  0
    2.1350    0.8070   -0.9650 C   0  0  0  0  0  0
    3.2610    0.3780   -0.7530 O   0  0  0  0  0  0
    1.8400    2.0220   -1.4980 O   0  0  0  0  0  0
    2.9830    2.8210   -1.8120 C   0  0  0  0  0  0
    2.6300    3.7690   -2.2280 H   0  0  0  0  0  0
    3.6040    2.3230   -2.5630 H   0  0  0  0  0  0
    3.5620    3.0330   -0.9080 H   0  0  0  0  0  0
   -2.4130   -0.3980    0.4470 N   0  0  0  0  0  0
   -3.5860   -1.2730    0.3380 C   0  0  0  0  0  0
   -4.0020   -1.3440    1.3510 H   0  0  0  0  0  0
   -3.4090   -2.7160   -0.1530 C   0  0  0  0  0  0
   -2.7580   -3.2880    0.5150 H   0  0  0  0  0  0
   -3.0050   -2.7650   -1.1680 H   0  0  0  0  0  0
   -4.3760   -3.2320   -0.1650 H   0  0  0  0  0  0
   -4.6410   -0.5600   -0.5180 C   0  0  0  0  0  0
   -4.8500    0.4440   -0.1310 H   0  0  0  0  0  0
   -5.5850   -1.1150   -0.5110 H   0  0  0  0  0  0
   -4.3160   -0.4620   -1.5600 H   0  0  0  0  0  0
  1  2  2  0  0  0
  1 15  1  0  0  0
  1 18  1  0  0  0
  2  3  1  0  0  0
  2  4  1  0  0  0
  4  5  1  0  0  0
  4  6  1  0  0  0
  4 25  1  0  0  0
  6  7  1  0  0  0
  6  8  1  0  0  0
  6 25  1  0  0  0
  8  9  1  0  0  0
  8 10  1  0  0  0
  8 15  1  0  0  0
 10 11  2  0  0  0
 11 12  1  0  0  0
 12 13  1  0  0  0
 12 14  1  0  0  0
 15 16  1  0  0  0
 15 17  1  0  0  0
 18 19  2  0  0  0
 18 20  1  0  0  0
 20 21  1  0  0  0
 21 22  1  0  0  0
 21 23  1  0  0  0
 21 24  1  0  0  0
 25 26  1  0  0  0
 26 27  1  0  0  0
 26 28  1  0  0  0
 26 32  1  0  0  0
 28 29  1  0  0  0
 28 30  1  0  0  0
 28 31  1  0  0  0
 32 33  1  0  0  0
 32 34  1  0  0  0
 32 35  1  0  0  0
M  END
> <s_m_entry_id>
82

> <s_m_entry_name>
ConMedNP_leadlike.87

> <i_qp_#stars>
0

> <i_qp_#amine>
0

> <i_qp_#amidine>
0

> <i_qp_#acid>
0

> <i_qp_#amide>
0

> <i_qp_#rotor>
4

> <i_qp_#rtvFG>
3

> <i_qp_CNS>
-2

> <r_qp_mol_MW>
   238.289

> <r_qp_dipole>
     2.825

> <r_qp_SASA>
   491.342

> <r_qp_FOSA>
   315.557

> <r_qp_FISA>
   156.739

> <r_qp_PISA>
    19.045

> <r_qp_WPSA>
     0.000

> <r_qp_volume>
   838.663

> <r_qp_donorHB>
     2.000

> <r_qp_accptHB>
     5.500

> <r_qp_dip^2/V>
   0.0095190

> <r_qp_ACxDN^.5/SA>
   0.0158310

> <r_qp_glob>
   0.8753320

> <r_qp_QPpolrz>
    25.023

> <r_qp_QPlogPC16>
     7.735

> <r_qp_QPlogPoct>
    13.802

> <r_qp_QPlogPw>
     9.562

> <r_qp_QPlogPo/w>
     1.128

> <r_qp_QPlogS>
    -2.776

> <r_qp_CIQPlogS>
    -1.952

> <r_qp_QPlogHERG>
    -3.640

> <r_qp_QPPCaco>
   323.254

> <r_qp_QPlogBB>
    -1.041

> <r_qp_QPPMDCK>
   145.957

> <r_qp_QPlogKp>
    -3.957

> <r_qp_IP(eV)>
     9.250

> <r_qp_EA(eV)>
     0.134

> <i_qp_#metab>
3

> <r_qp_QPlogKhsa>
    -0.271

> <i_qp_HumanOralAbsorption>
3

> <r_qp_PercentHumanOralAbsorption>
    78.466

> <r_qp_SAfluorine>
     0.000

> <r_qp_SAamideO>
     0.000

> <r_qp_PSA>
    96.353

> <i_qp_#NandO>
6

> <i_qp_RuleOfFive>
0

> <i_qp_RuleOfThree>
0

> <i_qp_#ringatoms>
7

> <i_qp_#in34>
3

> <i_qp_#in56>
4

> <i_qp_#noncon>
4

> <i_qp_#nonHatm>
17

> <r_qp_Jm>
0.044024

$$$$
JFA_UY_072
                    3D
 Structure written by MMmdl.
 41 44  0  0  1  0            999 V2000
    1.4190    1.0540    0.1590 C   0  0  0  0  0  0
    0.0880    1.3210   -0.2300 C   0  0  0  0  0  0
   -0.2260    2.3150   -0.5360 H   0  0  0  0  0  0
   -0.8280    0.2980   -0.2070 C   0  0  0  0  0  0
   -0.4710   -0.9660    0.1740 C   0  0  0  0  0  0
    0.8290   -1.2750    0.5430 C   0  0  0  0  0  0
    1.0380   -2.5790    0.9240 O   0  0  0  0  0  0
    2.2020   -3.1920    0.3570 C   0  0  0  0  0  0
    1.8730   -4.6410    0.1400 C   0  0  0  0  0  0
    0.9120   -4.8000   -0.3490 H   0  0  0  0  0  0
    2.6010   -5.7230    0.4800 C   0  0  0  0  0  0
    3.9520   -5.6870    1.1400 C   0  0  0  0  0  0
    4.3680   -4.6820    1.2290 H   0  0  0  0  0  0
    4.6690   -6.2760    0.5580 H   0  0  0  0  0  0
    3.8900   -6.1160    2.1450 H   0  0  0  0  0  0
    2.0840   -7.1100    0.2010 C   0  0  0  0  0  0
    2.7670   -7.6420   -0.4700 H   0  0  0  0  0  0
    1.0960   -7.1010   -0.2700 H   0  0  0  0  0  0
    2.0010   -7.6780    1.1340 H   0  0  0  0  0  0
    3.0320   -3.0650    1.0550 H   0  0  0  0  0  0
    2.4580   -2.7540   -0.6160 H   0  0  0  0  0  0
    1.8050   -0.2630    0.5690 C   0  0  0  0  0  0
    3.0500   -0.5550    0.9840 N   0  0  0  0  0  0
    3.9100    0.4670    0.9960 C   0  0  0  0  0  0
    3.6820    1.7780    0.6190 C   0  0  0  0  0  0
    2.3950    2.0750    0.1580 C   0  0  0  0  0  0
    2.0500    3.3600   -0.2070 O   0  0  0  0  0  0
    2.5170    3.6410   -1.5280 C   0  0  0  0  0  0
    2.1020    4.6070   -1.8300 H   0  0  0  0  0  0
    2.1720    2.8860   -2.2440 H   0  0  0  0  0  0
    3.6080    3.7190   -1.5530 H   0  0  0  0  0  0
   -2.1400    0.3980   -0.5440 O   0  0  0  0  0  0
   -2.5800   -0.9570   -0.3230 C   0  0  0  0  0  0
   -2.9900   -1.3500   -1.2600 H   0  0  0  0  0  0
   -3.3740   -0.9500    0.4330 H   0  0  0  0  0  0
   -1.5240   -1.8300    0.1220 O   0  0  0  0  0  0
    5.1930    0.3060    1.4160 O   0  0  0  0  0  0
    5.7900    1.5230    1.3190 C   0  0  0  0  0  0
    6.8260    1.5580    1.6260 H   0  0  0  0  0  0
    4.9050    2.4620    0.8390 C   0  0  0  0  0  0
    5.1160    3.5090    0.6690 H   0  0  0  0  0  0
  1  2  2  0  0  0
  1 22  1  0  0  0
  1 26  1  0  0  0
  2  3  1  0  0  0
  2  4  1  0  0  0
  4  5  2  0  0  0
  4 32  1  0  0  0
  5  6  1  0  0  0
  5 36  1  0  0  0
  6  7  1  0  0  0
  6 22  2  0  0  0
  7  8  1  0  0  0
  8  9  1  0  0  0
  8 20  1  0  0  0
  8 21  1  0  0  0
  9 10  1  0  0  0
  9 11  2  0  0  0
 11 12  1  0  0  0
 11 16  1  0  0  0
 12 13  1  0  0  0
 12 14  1  0  0  0
 12 15  1  0  0  0
 16 17  1  0  0  0
 16 18  1  0  0  0
 16 19  1  0  0  0
 22 23  1  0  0  0
 23 24  2  0  0  0
 24 25  1  0  0  0
 24 37  1  0  0  0
 25 26  2  0  0  0
 25 40  1  0  0  0
 26 27  1  0  0  0
 27 28  1  0  0  0
 28 29  1  0  0  0
 28 30  1  0  0  0
 28 31  1  0  0  0
 32 33  1  0  0  0
 33 34  1  0  0  0
 33 35  1  0  0  0
 33 36  1  0  0  0
 37 38  1  0  0  0
 38 39  1  0  0  0
 38 40  2  0  0  0
 40 41  1  0  0  0
M  END
> <s_m_entry_id>
83

> <s_m_entry_name>
ConMedNP_leadlike.88

> <i_qp_#stars>
1

> <i_qp_#amine>
0

> <i_qp_#amidine>
0

> <i_qp_#acid>
0

> <i_qp_#amide>
0

> <i_qp_#rotor>
4

> <i_qp_#rtvFG>
1

> <i_qp_CNS>
1

> <r_qp_mol_MW>
   327.336

> <r_qp_dipole>
     4.653

> <r_qp_SASA>
   531.067

> <r_qp_FOSA>
   345.263

> <r_qp_FISA>
     5.563

> <r_qp_PISA>
   180.241

> <r_qp_WPSA>
     0.000

> <r_qp_volume>
   959.710

> <r_qp_donorHB>
     0.000

> <r_qp_accptHB>
     4.500

> <r_qp_dip^2/V>
   0.0225630

> <r_qp_ACxDN^.5/SA>
   0.0000000

> <r_qp_glob>
   0.8860170

> <r_qp_QPpolrz>
    31.406

> <r_qp_QPlogPC16>
     8.575

> <r_qp_QPlogPoct>
    12.343

> <r_qp_QPlogPw>
     5.811

> <r_qp_QPlogPo/w>
     3.537

> <r_qp_QPlogS>
    -3.274

> <r_qp_CIQPlogS>
    -4.831

> <r_qp_QPlogHERG>
    -4.236

> <r_qp_QPPCaco>
  8773.012

> <r_qp_QPlogBB>
     0.275

> <r_qp_QPPMDCK>
  5173.472

> <r_qp_QPlogKp>
    -0.603

> <r_qp_IP(eV)>
     8.465

> <r_qp_EA(eV)>
     1.344

> <i_qp_#metab>
6

> <r_qp_QPlogKhsa>
     0.030

> <i_qp_HumanOralAbsorption>
3

> <r_qp_PercentHumanOralAbsorption>
   100.000

> <r_qp_SAfluorine>
     0.000

> <r_qp_SAamideO>
     0.000

> <r_qp_PSA>
    53.397

> <i_qp_#NandO>
6

> <i_qp_RuleOfFive>
0

> <i_qp_RuleOfThree>
0

> <i_qp_#ringatoms>
16

> <i_qp_#in34>
0

> <i_qp_#in56>
16

> <i_qp_#noncon>
1

> <i_qp_#nonHatm>
24

> <r_qp_Jm>
43.493332

$$$$
PTA_UDS_101
                    3D
 Structure written by MMmdl.
 38 41  0  0  1  0            999 V2000
    1.5430    0.7260   -0.4820 C   0  0  0  0  0  0
    0.3360    1.3560   -0.8000 C   0  0  0  0  0  0
    0.3680    2.2370   -1.4330 H   0  0  0  0  0  0
   -0.8660    0.8440   -0.3070 C   0  0  0  0  0  0
   -2.1130    1.3540   -0.5450 O   0  0  0  0  0  0
   -2.1940    2.4920   -1.3940 C   0  0  0  0  0  0
   -3.2500    2.7620   -1.4910 H   0  0  0  0  0  0
   -1.8150    2.2660   -2.3960 H   0  0  0  0  0  0
   -1.6710    3.3480   -0.9560 H   0  0  0  0  0  0
   -0.8470   -0.2920    0.5090 C   0  0  0  0  0  0
   -1.7810   -0.6930    0.8970 H   0  0  0  0  0  0
    0.3580   -0.9210    0.8300 C   0  0  0  0  0  0
    0.3550   -1.8040    1.4640 H   0  0  0  0  0  0
    1.5530   -0.4070    0.3280 C   0  0  0  0  0  0
    2.8340   -1.0510    0.6400 C   0  0  0  0  0  0
    2.8890   -2.0090    1.4030 O   0  0  0  0  0  0
    4.0360   -0.4730   -0.0050 C   0  0  0  0  0  0
    5.3570   -1.1020    0.1250 C   0  0  0  0  0  0
    3.8740    0.6210   -0.7580 C   0  0  0  0  0  0
    4.6790    1.1170   -1.2860 H   0  0  0  0  0  0
    2.6900    1.2750   -1.0000 O   0  0  0  0  0  0
    5.6630   -2.2920   -0.5930 C   0  0  0  0  0  0
    4.6680   -2.7690   -1.4120 O   0  0  0  0  0  0
    4.8550   -4.0580   -1.9810 C   0  0  0  0  0  0
    3.9370   -4.3250   -2.5120 H   0  0  0  0  0  0
    5.0240   -4.8150   -1.2070 H   0  0  0  0  0  0
    5.6710   -4.0500   -2.7110 H   0  0  0  0  0  0
    6.9250   -2.8840   -0.4570 C   0  0  0  0  0  0
    7.2150   -3.7840   -0.9860 H   0  0  0  0  0  0
    7.8370   -2.2800    0.3850 C   0  0  0  0  0  0
    9.1020   -2.7210    0.6280 O   0  0  0  0  0  0
    9.5660   -1.7200    1.5590 C   0  0  0  0  0  0
    8.5820   -0.7050    1.8440 O   0  0  0  0  0  0
   10.4560   -1.2380    1.1400 H   0  0  0  0  0  0
    9.8420   -2.2150    2.4970 H   0  0  0  0  0  0
    7.5420   -1.1300    1.0770 C   0  0  0  0  0  0
    6.3140   -0.5160    0.9710 C   0  0  0  0  0  0
    6.1030    0.3880    1.5330 H   0  0  0  0  0  0
  1  2  2  0  0  0
  1 14  1  0  0  0
  1 21  1  0  0  0
  2  3  1  0  0  0
  2  4  1  0  0  0
  4  5  1  0  0  0
  4 10  2  0  0  0
  5  6  1  0  0  0
  6  7  1  0  0  0
  6  8  1  0  0  0
  6  9  1  0  0  0
 10 11  1  0  0  0
 10 12  1  0  0  0
 12 13  1  0  0  0
 12 14  2  0  0  0
 14 15  1  0  0  0
 15 16  2  0  0  0
 15 17  1  0  0  0
 17 18  1  0  0  0
 17 19  2  0  0  0
 18 22  2  0  0  0
 18 37  1  0  0  0
 19 20  1  0  0  0
 19 21  1  0  0  0
 22 23  1  0  0  0
 22 28  1  0  0  0
 23 24  1  0  0  0
 24 25  1  0  0  0
 24 26  1  0  0  0
 24 27  1  0  0  0
 28 29  1  0  0  0
 28 30  2  0  0  0
 30 31  1  0  0  0
 30 36  1  0  0  0
 31 32  1  0  0  0
 32 33  1  0  0  0
 32 34  1  0  0  0
 32 35  1  0  0  0
 33 36  1  0  0  0
 36 37  2  0  0  0
 37 38  1  0  0  0
M  END
> <s_m_entry_id>
84

> <s_m_entry_name>
ConMedNP_leadlike.89

> <i_qp_#stars>
0

> <i_qp_#amine>
0

> <i_qp_#amidine>
0

> <i_qp_#acid>
0

> <i_qp_#amide>
0

> <i_qp_#rotor>
3

> <i_qp_#rtvFG>
1

> <i_qp_CNS>
1

> <r_qp_mol_MW>
   326.305

> <r_qp_dipole>
     4.293

> <r_qp_SASA>
   523.065

> <r_qp_FOSA>
   252.864

> <r_qp_FISA>
    34.452

> <r_qp_PISA>
   235.749

> <r_qp_WPSA>
     0.000

> <r_qp_volume>
   931.624

> <r_qp_donorHB>
     0.000

> <r_qp_accptHB>
     5.500

> <r_qp_dip^2/V>
   0.0197850

> <r_qp_ACxDN^.5/SA>
   0.0000000

> <r_qp_glob>
   0.8819350

> <r_qp_QPpolrz>
    31.455

> <r_qp_QPlogPC16>
     8.885

> <r_qp_QPlogPoct>
    13.107

> <r_qp_QPlogPw>
     7.571

> <r_qp_QPlogPo/w>
     2.731

> <r_qp_QPlogS>
    -2.972

> <r_qp_CIQPlogS>
    -4.525

> <r_qp_QPlogHERG>
    -4.567

> <r_qp_QPPCaco>
  4668.665

> <r_qp_QPlogBB>
     0.087

> <r_qp_QPPMDCK>
  2616.183

> <r_qp_QPlogKp>
    -1.036

> <r_qp_IP(eV)>
     8.672

> <r_qp_EA(eV)>
     0.442

> <i_qp_#metab>
2

> <r_qp_QPlogKhsa>
    -0.276

> <i_qp_HumanOralAbsorption>
3

> <r_qp_PercentHumanOralAbsorption>
   100.000

> <r_qp_SAfluorine>
     0.000

> <r_qp_SAamideO>
     0.000

> <r_qp_PSA>
    69.223

> <i_qp_#NandO>
6

> <i_qp_RuleOfFive>
0

> <i_qp_RuleOfThree>
0

> <i_qp_#ringatoms>
19

> <i_qp_#in34>
0

> <i_qp_#in56>
19

> <i_qp_#noncon>
1

> <i_qp_#nonHatm>
24

> <r_qp_Jm>
52.071399

$$$$
ZTF_UY_004
                    3D
 Structure written by MMmdl.
 38 41  0  0  1  0            999 V2000
   -2.1370    1.7410    0.0650 C   0  0  0  0  0  0
   -1.7460    2.7520    0.0450 H   0  0  0  0  0  0
   -3.5080    1.4790    0.0370 C   0  0  0  0  0  0
   -4.5040    2.4160   -0.0210 O   0  0  0  0  0  0
   -3.9570    0.1530    0.0700 C   0  0  0  0  0  0
   -5.0250   -0.0540    0.0500 H   0  0  0  0  0  0
   -3.0500   -0.9060    0.1240 C   0  0  0  0  0  0
   -3.4140   -1.9300    0.1460 H   0  0  0  0  0  0
   -1.6820   -0.6360    0.1440 C   0  0  0  0  0  0
   -1.2280    0.6800    0.1170 C   0  0  0  0  0  0
   -0.7040   -1.7290    0.1920 C   0  0  0  0  0  0
   -1.0670   -2.8960    0.2850 O   0  0  0  0  0  0
    0.7240   -1.3380    0.1330 C   0  0  0  0  0  0
    1.7940   -2.3400    0.0470 C   0  0  0  0  0  0
    1.0110   -0.0310    0.1120 C   0  0  0  0  0  0
    2.0180    0.3670    0.0550 H   0  0  0  0  0  0
    0.1070    1.0030    0.1380 O   0  0  0  0  0  0
    2.0340   -3.0360   -1.1710 C   0  0  0  0  0  0
    1.2320   -2.6840   -2.2300 O   0  0  0  0  0  0
    1.2930   -3.4990   -3.3920 C   0  0  0  0  0  0
    0.5230   -3.1490   -4.0860 H   0  0  0  0  0  0
    1.0760   -4.5470   -3.1560 H   0  0  0  0  0  0
    2.2620   -3.3970   -3.8910 H   0  0  0  0  0  0
    3.0560   -3.9920   -1.2390 C   0  0  0  0  0  0
    3.2890   -4.5430   -2.1410 H   0  0  0  0  0  0
    3.8000   -4.2260   -0.1010 C   0  0  0  0  0  0
    4.8250   -5.1160    0.0050 O   0  0  0  0  0  0
    3.5690   -3.5540    1.0750 C   0  0  0  0  0  0
    4.4170   -3.9370    2.0680 O   0  0  0  0  0  0
    5.2080   -4.9300    1.3840 C   0  0  0  0  0  0
    6.2600   -4.6260    1.4180 H   0  0  0  0  0  0
    5.1010   -5.8870    1.9090 H   0  0  0  0  0  0
    2.5760   -2.6060    1.1840 C   0  0  0  0  0  0
    2.4080   -2.0940    2.1260 H   0  0  0  0  0  0
   -4.1040    3.7790   -0.0830 C   0  0  0  0  0  0
   -5.0100    4.3910   -0.1360 H   0  0  0  0  0  0
   -3.5150    3.9780   -0.9840 H   0  0  0  0  0  0
   -3.5580    4.0720    0.8200 H   0  0  0  0  0  0
  1  2  1  0  0  0
  1  3  2  0  0  0
  1 10  1  0  0  0
  3  4  1  0  0  0
  3  5  1  0  0  0
  4 35  1  0  0  0
  5  6  1  0  0  0
  5  7  2  0  0  0
  7  8  1  0  0  0
  7  9  1  0  0  0
  9 10  2  0  0  0
  9 11  1  0  0  0
 10 17  1  0  0  0
 11 12  2  0  0  0
 11 13  1  0  0  0
 13 14  1  0  0  0
 13 15  2  0  0  0
 14 18  2  0  0  0
 14 33  1  0  0  0
 15 16  1  0  0  0
 15 17  1  0  0  0
 18 19  1  0  0  0
 18 24  1  0  0  0
 19 20  1  0  0  0
 20 21  1  0  0  0
 20 22  1  0  0  0
 20 23  1  0  0  0
 24 25  1  0  0  0
 24 26  2  0  0  0
 26 27  1  0  0  0
 26 28  1  0  0  0
 27 30  1  0  0  0
 28 29  1  0  0  0
 28 33  2  0  0  0
 29 30  1  0  0  0
 30 31  1  0  0  0
 30 32  1  0  0  0
 33 34  1  0  0  0
 35 36  1  0  0  0
 35 37  1  0  0  0
 35 38  1  0  0  0
M  END
> <s_m_entry_id>
85

> <s_m_entry_name>
ConMedNP_leadlike.90

> <i_qp_#stars>
0

> <i_qp_#amine>
0

> <i_qp_#amidine>
0

> <i_qp_#acid>
0

> <i_qp_#amide>
0

> <i_qp_#rotor>
3

> <i_qp_#rtvFG>
1

> <i_qp_CNS>
1

> <r_qp_mol_MW>
   326.305

> <r_qp_dipole>
     4.280

> <r_qp_SASA>
   522.643

> <r_qp_FOSA>
   252.879

> <r_qp_FISA>
    34.403

> <r_qp_PISA>
   235.361

> <r_qp_WPSA>
     0.000

> <r_qp_volume>
   931.721

> <r_qp_donorHB>
     0.000

> <r_qp_accptHB>
     5.500

> <r_qp_dip^2/V>
   0.0196630

> <r_qp_ACxDN^.5/SA>
   0.0000000

> <r_qp_glob>
   0.8827090

> <r_qp_QPpolrz>
    31.455

> <r_qp_QPlogPC16>
     8.886

> <r_qp_QPlogPoct>
    13.107

> <r_qp_QPlogPw>
     7.567

> <r_qp_QPlogPo/w>
     2.731

> <r_qp_QPlogS>
    -2.965

> <r_qp_CIQPlogS>
    -4.525

> <r_qp_QPlogHERG>
    -4.552

> <r_qp_QPPCaco>
  4673.691

> <r_qp_QPlogBB>
     0.088

> <r_qp_QPPMDCK>
  2619.228

> <r_qp_QPlogKp>
    -1.036

> <r_qp_IP(eV)>
     8.672

> <r_qp_EA(eV)>
     0.442

> <i_qp_#metab>
2

> <r_qp_QPlogKhsa>
    -0.276

> <i_qp_HumanOralAbsorption>
3

> <r_qp_PercentHumanOralAbsorption>
   100.000

> <r_qp_SAfluorine>
     0.000

> <r_qp_SAamideO>
     0.000

> <r_qp_PSA>
    69.229

> <i_qp_#NandO>
6

> <i_qp_RuleOfFive>
0

> <i_qp_RuleOfThree>
0

> <i_qp_#ringatoms>
19

> <i_qp_#in34>
0

> <i_qp_#in56>
19

> <i_qp_#noncon>
1

> <i_qp_#nonHatm>
24

> <r_qp_Jm>
52.983104

$$$$
ZTF_UY_090
                    3D
 Structure written by MMmdl.
 43 45  0  0  1  0            999 V2000
    1.1390    0.2720   -0.0540 C   0  0  0  0  0  0
   -0.1760    0.7370   -0.0670 C   0  0  0  0  0  0
   -0.3720    1.8060   -0.0950 H   0  0  0  0  0  0
   -1.2460   -0.1640   -0.0460 C   0  0  0  0  0  0
   -2.4820    0.4200   -0.0670 O   0  0  0  0  0  0
   -3.6070   -0.4500   -0.0640 C   0  0  0  0  0  0
   -4.5090    0.1690   -0.0900 H   0  0  0  0  0  0
   -3.6410   -1.0480    0.8530 H   0  0  0  0  0  0
   -3.6160   -1.0880   -0.9540 H   0  0  0  0  0  0
   -0.9870   -1.5370   -0.0070 C   0  0  0  0  0  0
   -1.7870   -2.2710    0.0120 H   0  0  0  0  0  0
    0.3310   -2.0040    0.0080 C   0  0  0  0  0  0
    0.5240   -3.0740    0.0380 H   0  0  0  0  0  0
    1.3900   -1.0960   -0.0180 C   0  0  0  0  0  0
    2.7810   -1.5650   -0.0070 C   0  0  0  0  0  0
    3.0390   -2.7600    0.0800 O   0  0  0  0  0  0
    3.8310   -0.5230   -0.0950 C   0  0  0  0  0  0
    5.2560   -0.8650   -0.1920 C   0  0  0  0  0  0
    3.4350    0.7560   -0.1240 C   0  0  0  0  0  0
    4.1120    1.5980   -0.2010 H   0  0  0  0  0  0
    2.1390    1.2100   -0.0790 O   0  0  0  0  0  0
    5.7740   -1.5070   -1.3250 C   0  0  0  0  0  0
    4.9280   -1.7510   -2.3800 O   0  0  0  0  0  0
    4.9050   -3.1300   -2.7500 C   0  0  0  0  0  0
    3.9790   -3.3100   -3.3050 H   0  0  0  0  0  0
    4.9100   -3.7930   -1.8780 H   0  0  0  0  0  0
    5.7440   -3.3620   -3.4140 H   0  0  0  0  0  0
    7.1380   -1.8190   -1.4080 C   0  0  0  0  0  0
    7.5040   -2.2840   -2.3160 H   0  0  0  0  0  0
    8.0040   -1.5220   -0.3480 C   0  0  0  0  0  0
    7.4880   -0.8650    0.7830 C   0  0  0  0  0  0
    6.1230   -0.5610    0.8640 C   0  0  0  0  0  0
    5.7450   -0.0790    1.7640 H   0  0  0  0  0  0
    9.3350   -1.8450   -0.3310 O   0  0  0  0  0  0
    9.8570   -2.5800   -1.4300 C   0  0  0  0  0  0
    9.3500   -3.5440   -1.5400 H   0  0  0  0  0  0
   10.9130   -2.7810   -1.2250 H   0  0  0  0  0  0
    9.8040   -1.9960   -2.3550 H   0  0  0  0  0  0
    9.4470    0.1300    1.6330 C   0  0  0  0  0  0
    9.6490    0.8100    2.4670 H   0  0  0  0  0  0
    9.4210    0.7300    0.7160 H   0  0  0  0  0  0
   10.2600   -0.6010    1.6020 H   0  0  0  0  0  0
    8.2080   -0.5210    1.9010 O   0  0  0  0  0  0
  1  2  2  0  0  0
  1 14  1  0  0  0
  1 21  1  0  0  0
  2  3  1  0  0  0
  2  4  1  0  0  0
  4  5  1  0  0  0
  4 10  2  0  0  0
  5  6  1  0  0  0
  6  7  1  0  0  0
  6  8  1  0  0  0
  6  9  1  0  0  0
 10 11  1  0  0  0
 10 12  1  0  0  0
 12 13  1  0  0  0
 12 14  2  0  0  0
 14 15  1  0  0  0
 15 16  2  0  0  0
 15 17  1  0  0  0
 17 18  1  0  0  0
 17 19  2  0  0  0
 18 22  2  0  0  0
 18 32  1  0  0  0
 19 20  1  0  0  0
 19 21  1  0  0  0
 22 23  1  0  0  0
 22 28  1  0  0  0
 23 24  1  0  0  0
 24 25  1  0  0  0
 24 26  1  0  0  0
 24 27  1  0  0  0
 28 29  1  0  0  0
 28 30  2  0  0  0
 30 31  1  0  0  0
 30 34  1  0  0  0
 31 32  2  0  0  0
 31 43  1  0  0  0
 32 33  1  0  0  0
 34 35  1  0  0  0
 35 36  1  0  0  0
 35 37  1  0  0  0
 35 38  1  0  0  0
 39 40  1  0  0  0
 39 41  1  0  0  0
 39 42  1  0  0  0
 39 43  1  0  0  0
M  END
> <s_m_entry_id>
86

> <s_m_entry_name>
ConMedNP_leadlike.91

> <i_qp_#stars>
0

> <i_qp_#amine>
0

> <i_qp_#amidine>
0

> <i_qp_#acid>
0

> <i_qp_#amide>
0

> <i_qp_#rotor>
5

> <i_qp_#rtvFG>
0

> <i_qp_CNS>
1

> <r_qp_mol_MW>
   342.348

> <r_qp_dipole>
     2.436

> <r_qp_SASA>
   566.309

> <r_qp_FOSA>
   338.120

> <r_qp_FISA>
    22.407

> <r_qp_PISA>
   205.782

> <r_qp_WPSA>
     0.000

> <r_qp_volume>
  1031.430

> <r_qp_donorHB>
     0.000

> <r_qp_accptHB>
     5.500

> <r_qp_dip^2/V>
   0.0057550

> <r_qp_ACxDN^.5/SA>
   0.0000000

> <r_qp_glob>
   0.8717760

> <r_qp_QPpolrz>
    33.879

> <r_qp_QPlogPC16>
     9.483

> <r_qp_QPlogPoct>
    13.589

> <r_qp_QPlogPw>
     6.949

> <r_qp_QPlogPo/w>
     3.432

> <r_qp_QPlogS>
    -3.300

> <r_qp_CIQPlogS>
    -4.751

> <r_qp_QPlogHERG>
    -4.588

> <r_qp_QPPCaco>
  6073.192

> <r_qp_QPlogBB>
     0.066

> <r_qp_QPPMDCK>
  3476.410

> <r_qp_QPlogKp>
    -0.727

> <r_qp_IP(eV)>
     8.735

> <r_qp_EA(eV)>
     0.441

> <i_qp_#metab>
4

> <r_qp_QPlogKhsa>
    -0.071

> <i_qp_HumanOralAbsorption>
3

> <r_qp_PercentHumanOralAbsorption>
   100.000

> <r_qp_SAfluorine>
     0.000

> <r_qp_SAamideO>
     0.000

> <r_qp_PSA>
    63.393

> <i_qp_#NandO>
6

> <i_qp_RuleOfFive>
0

> <i_qp_RuleOfThree>
0

> <i_qp_#ringatoms>
16

> <i_qp_#in34>
0

> <i_qp_#in56>
16

> <i_qp_#noncon>
0

> <i_qp_#nonHatm>
25

> <r_qp_Jm>
35.646667

$$$$
OTH_UY_123
                    3D
 Structure written by MMmdl.
 38 41  0  0  1  0            999 V2000
    1.3950    0.5420   -0.2690 C   0  0  0  0  0  0
    0.3280    1.3370   -0.7030 C   0  0  0  0  0  0
    0.4870    2.3490   -1.0590 H   0  0  0  0  0  0
   -0.9360    0.7950   -0.6530 C   0  0  0  0  0  0
   -1.1570   -0.4840   -0.1990 C   0  0  0  0  0  0
   -0.1140   -1.2960    0.2200 C   0  0  0  0  0  0
   -0.3890   -2.5370    0.7210 O   0  0  0  0  0  0
   -0.5610   -3.4810   -0.3360 C   0  0  0  0  0  0
   -0.6230   -4.4770    0.1130 H   0  0  0  0  0  0
    0.2900   -3.4740   -1.0260 H   0  0  0  0  0  0
   -1.4930   -3.2970   -0.8800 H   0  0  0  0  0  0
    1.1870   -0.7710    0.1940 C   0  0  0  0  0  0
   -2.0830    1.4270   -1.0190 O   0  0  0  0  0  0
   -3.0600    0.4060   -0.7340 C   0  0  0  0  0  0
   -3.6040    0.1730   -1.6570 H   0  0  0  0  0  0
   -3.7720    0.7970    0.0040 H   0  0  0  0  0  0
   -2.4810   -0.8080   -0.2190 O   0  0  0  0  0  0
    2.3690   -1.5460    0.6250 C   0  0  0  0  0  0
    2.2830   -2.7150    0.9790 O   0  0  0  0  0  0
    3.6830   -0.8490    0.5990 C   0  0  0  0  0  0
    4.9350   -1.4990    1.0270 C   0  0  0  0  0  0
    3.7050    0.4030    0.1270 C   0  0  0  0  0  0
    4.6050    1.0010    0.0350 H   0  0  0  0  0  0
    2.6340    1.1290   -0.3230 O   0  0  0  0  0  0
    5.3150   -2.7350    0.4880 C   0  0  0  0  0  0
    4.6840   -3.2340   -0.2460 H   0  0  0  0  0  0
    6.5090   -3.3550    0.8800 C   0  0  0  0  0  0
    6.7550   -4.3120    0.4300 H   0  0  0  0  0  0
    7.3390   -2.7470    1.8210 C   0  0  0  0  0  0
    8.5270   -3.2410    2.2870 O   0  0  0  0  0  0
    8.9470   -4.4980    1.7720 C   0  0  0  0  0  0
    9.9010   -4.7510    2.2440 H   0  0  0  0  0  0
    9.1140   -4.4460    0.6910 H   0  0  0  0  0  0
    8.2310   -5.2880    2.0240 H   0  0  0  0  0  0
    6.9620   -1.5180    2.3670 C   0  0  0  0  0  0
    7.6000   -1.0400    3.1060 H   0  0  0  0  0  0
    5.7710   -0.8980    1.9770 C   0  0  0  0  0  0
    5.5040    0.0540    2.4320 H   0  0  0  0  0  0
  1  2  2  0  0  0
  1 12  1  0  0  0
  1 24  1  0  0  0
  2  3  1  0  0  0
  2  4  1  0  0  0
  4  5  2  0  0  0
  4 13  1  0  0  0
  5  6  1  0  0  0
  5 17  1  0  0  0
  6  7  1  0  0  0
  6 12  2  0  0  0
  7  8  1  0  0  0
  8  9  1  0  0  0
  8 10  1  0  0  0
  8 11  1  0  0  0
 12 18  1  0  0  0
 13 14  1  0  0  0
 14 15  1  0  0  0
 14 16  1  0  0  0
 14 17  1  0  0  0
 18 19  2  0  0  0
 18 20  1  0  0  0
 20 21  1  0  0  0
 20 22  2  0  0  0
 21 25  2  0  0  0
 21 37  1  0  0  0
 22 23  1  0  0  0
 22 24  1  0  0  0
 25 26  1  0  0  0
 25 27  1  0  0  0
 27 28  1  0  0  0
 27 29  2  0  0  0
 29 30  1  0  0  0
 29 35  1  0  0  0
 30 31  1  0  0  0
 31 32  1  0  0  0
 31 33  1  0  0  0
 31 34  1  0  0  0
 35 36  1  0  0  0
 35 37  2  0  0  0
 37 38  1  0  0  0
M  END
> <s_m_entry_id>
87

> <s_m_entry_name>
ConMedNP_leadlike.92

> <i_qp_#stars>
0

> <i_qp_#amine>
0

> <i_qp_#amidine>
0

> <i_qp_#acid>
0

> <i_qp_#amide>
0

> <i_qp_#rotor>
3

> <i_qp_#rtvFG>
1

> <i_qp_CNS>
1

> <r_qp_mol_MW>
   326.305

> <r_qp_dipole>
     4.059

> <r_qp_SASA>
   512.685

> <r_qp_FOSA>
   242.386

> <r_qp_FISA>
    26.392

> <r_qp_PISA>
   243.907

> <r_qp_WPSA>
     0.000

> <r_qp_volume>
   920.857

> <r_qp_donorHB>
     0.000

> <r_qp_accptHB>
     5.500

> <r_qp_dip^2/V>
   0.0178920

> <r_qp_ACxDN^.5/SA>
   0.0000000

> <r_qp_glob>
   0.8928450

> <r_qp_QPpolrz>
    31.102

> <r_qp_QPlogPC16>
     8.841

> <r_qp_QPlogPoct>
    12.959

> <r_qp_QPlogPw>
     7.547

> <r_qp_QPlogPo/w>
     2.727

> <r_qp_QPlogS>
    -2.819

> <r_qp_CIQPlogS>
    -4.525

> <r_qp_QPlogHERG>
    -4.429

> <r_qp_QPPCaco>
  5567.038

> <r_qp_QPlogBB>
     0.162

> <r_qp_QPPMDCK>
  3164.328

> <r_qp_QPlogKp>
    -0.859

> <r_qp_IP(eV)>
     8.865

> <r_qp_EA(eV)>
     0.741

> <i_qp_#metab>
2

> <r_qp_QPlogKhsa>
    -0.307

> <i_qp_HumanOralAbsorption>
3

> <r_qp_PercentHumanOralAbsorption>
   100.000

> <r_qp_SAfluorine>
     0.000

> <r_qp_SAamideO>
     0.000

> <r_qp_PSA>
    67.223

> <i_qp_#NandO>
6

> <i_qp_RuleOfFive>
0

> <i_qp_RuleOfThree>
0

> <i_qp_#ringatoms>
19

> <i_qp_#in34>
0

> <i_qp_#in56>
19

> <i_qp_#noncon>
1

> <i_qp_#nonHatm>
24

> <r_qp_Jm>
123.191739

$$$$
OTH_UY_123
                    3D
 Structure written by MMmdl.
 38 41  0  0  1  0            999 V2000
    1.3950    0.5420   -0.2690 C   0  0  0  0  0  0
    0.3280    1.3370   -0.7030 C   0  0  0  0  0  0
    0.4870    2.3490   -1.0590 H   0  0  0  0  0  0
   -0.9360    0.7950   -0.6530 C   0  0  0  0  0  0
   -1.1570   -0.4840   -0.1990 C   0  0  0  0  0  0
   -0.1140   -1.2960    0.2200 C   0  0  0  0  0  0
   -0.3890   -2.5370    0.7210 O   0  0  0  0  0  0
   -0.5610   -3.4810   -0.3360 C   0  0  0  0  0  0
   -0.6230   -4.4770    0.1130 H   0  0  0  0  0  0
    0.2900   -3.4740   -1.0260 H   0  0  0  0  0  0
   -1.4930   -3.2970   -0.8800 H   0  0  0  0  0  0
    1.1870   -0.7710    0.1940 C   0  0  0  0  0  0
   -2.0830    1.4270   -1.0190 O   0  0  0  0  0  0
   -3.0600    0.4060   -0.7340 C   0  0  0  0  0  0
   -3.6040    0.1730   -1.6570 H   0  0  0  0  0  0
   -3.7720    0.7970    0.0040 H   0  0  0  0  0  0
   -2.4810   -0.8080   -0.2190 O   0  0  0  0  0  0
    2.3690   -1.5460    0.6250 C   0  0  0  0  0  0
    2.2830   -2.7150    0.9790 O   0  0  0  0  0  0
    3.6830   -0.8490    0.5990 C   0  0  0  0  0  0
    4.9350   -1.4990    1.0270 C   0  0  0  0  0  0
    3.7050    0.4030    0.1270 C   0  0  0  0  0  0
    4.6050    1.0010    0.0350 H   0  0  0  0  0  0
    2.6340    1.1290   -0.3230 O   0  0  0  0  0  0
    5.3150   -2.7350    0.4880 C   0  0  0  0  0  0
    4.6840   -3.2340   -0.2460 H   0  0  0  0  0  0
    6.5090   -3.3550    0.8800 C   0  0  0  0  0  0
    6.7550   -4.3120    0.4300 H   0  0  0  0  0  0
    7.3390   -2.7470    1.8210 C   0  0  0  0  0  0
    8.5270   -3.2410    2.2870 O   0  0  0  0  0  0
    8.9470   -4.4980    1.7720 C   0  0  0  0  0  0
    9.9010   -4.7510    2.2440 H   0  0  0  0  0  0
    9.1140   -4.4460    0.6910 H   0  0  0  0  0  0
    8.2310   -5.2880    2.0240 H   0  0  0  0  0  0
    6.9620   -1.5180    2.3670 C   0  0  0  0  0  0
    7.6000   -1.0400    3.1060 H   0  0  0  0  0  0
    5.7710   -0.8980    1.9770 C   0  0  0  0  0  0
    5.5040    0.0540    2.4320 H   0  0  0  0  0  0
  1  2  2  0  0  0
  1 12  1  0  0  0
  1 24  1  0  0  0
  2  3  1  0  0  0
  2  4  1  0  0  0
  4  5  2  0  0  0
  4 13  1  0  0  0
  5  6  1  0  0  0
  5 17  1  0  0  0
  6  7  1  0  0  0
  6 12  2  0  0  0
  7  8  1  0  0  0
  8  9  1  0  0  0
  8 10  1  0  0  0
  8 11  1  0  0  0
 12 18  1  0  0  0
 13 14  1  0  0  0
 14 15  1  0  0  0
 14 16  1  0  0  0
 14 17  1  0  0  0
 18 19  2  0  0  0
 18 20  1  0  0  0
 20 21  1  0  0  0
 20 22  2  0  0  0
 21 25  2  0  0  0
 21 37  1  0  0  0
 22 23  1  0  0  0
 22 24  1  0  0  0
 25 26  1  0  0  0
 25 27  1  0  0  0
 27 28  1  0  0  0
 27 29  2  0  0  0
 29 30  1  0  0  0
 29 35  1  0  0  0
 30 31  1  0  0  0
 31 32  1  0  0  0
 31 33  1  0  0  0
 31 34  1  0  0  0
 35 36  1  0  0  0
 35 37  2  0  0  0
 37 38  1  0  0  0
M  END
> <s_m_entry_id>
88

> <s_m_entry_name>
ConMedNP_leadlike.93

> <i_qp_#stars>
0

> <i_qp_#amine>
0

> <i_qp_#amidine>
0

> <i_qp_#acid>
0

> <i_qp_#amide>
0

> <i_qp_#rotor>
3

> <i_qp_#rtvFG>
1

> <i_qp_CNS>
1

> <r_qp_mol_MW>
   326.305

> <r_qp_dipole>
     4.059

> <r_qp_SASA>
   512.685

> <r_qp_FOSA>
   242.386

> <r_qp_FISA>
    26.392

> <r_qp_PISA>
   243.907

> <r_qp_WPSA>
     0.000

> <r_qp_volume>
   920.857

> <r_qp_donorHB>
     0.000

> <r_qp_accptHB>
     5.500

> <r_qp_dip^2/V>
   0.0178920

> <r_qp_ACxDN^.5/SA>
   0.0000000

> <r_qp_glob>
   0.8928450

> <r_qp_QPpolrz>
    31.102

> <r_qp_QPlogPC16>
     8.841

> <r_qp_QPlogPoct>
    12.959

> <r_qp_QPlogPw>
     7.547

> <r_qp_QPlogPo/w>
     2.727

> <r_qp_QPlogS>
    -2.819

> <r_qp_CIQPlogS>
    -4.525

> <r_qp_QPlogHERG>
    -4.429

> <r_qp_QPPCaco>
  5567.038

> <r_qp_QPlogBB>
     0.162

> <r_qp_QPPMDCK>
  3164.328

> <r_qp_QPlogKp>
    -0.859

> <r_qp_IP(eV)>
     8.865

> <r_qp_EA(eV)>
     0.741

> <i_qp_#metab>
2

> <r_qp_QPlogKhsa>
    -0.307

> <i_qp_HumanOralAbsorption>
3

> <r_qp_PercentHumanOralAbsorption>
   100.000

> <r_qp_SAfluorine>
     0.000

> <r_qp_SAamideO>
     0.000

> <r_qp_PSA>
    67.223

> <i_qp_#NandO>
6

> <i_qp_RuleOfFive>
0

> <i_qp_RuleOfThree>
0

> <i_qp_#ringatoms>
19

> <i_qp_#in34>
0

> <i_qp_#in56>
19

> <i_qp_#noncon>
1

> <i_qp_#nonHatm>
24

> <r_qp_Jm>
123.191739

$$$$
GAB_0015_1
                    3D
 Structure written by MMmdl.
 40 41  0  0  1  0            999 V2000
    0.1990   -0.6350    1.1340 C   0  0  0  0  0  0
    0.7680   -0.6270    2.0610 H   0  0  0  0  0  0
   -1.0530   -0.0170    1.1120 C   0  0  0  0  0  0
   -1.4410    0.4580    2.0100 H   0  0  0  0  0  0
   -1.8080   -0.0090   -0.0600 C   0  0  0  0  0  0
   -2.7810    0.4750   -0.0750 H   0  0  0  0  0  0
   -1.3170   -0.6200   -1.2120 C   0  0  0  0  0  0
   -1.9070   -0.6130   -2.1250 H   0  0  0  0  0  0
   -0.0670   -1.2410   -1.1940 C   0  0  0  0  0  0
    0.3050   -1.7120   -2.1020 H   0  0  0  0  0  0
    0.6990   -1.2470   -0.0210 C   0  0  0  0  0  0
    2.0230   -1.8870   -0.0630 C   0  0  0  0  0  0
    2.4410   -2.5090   -1.0290 O   0  0  0  0  0  0
    2.7140   -1.6320    1.0760 O   0  0  0  0  0  0
    4.0730   -2.0970    1.1090 C   0  0  0  0  0  0
    4.3960   -2.0900    2.1570 H   0  0  0  0  0  0
    5.0030   -1.2080    0.2660 C   0  0  2  0  0  0
    4.6930   -1.2810   -0.7820 H   0  0  0  0  0  0
    4.1280   -3.1450    0.7880 H   0  0  0  0  0  0
    6.3340   -1.7510    0.4170 O   0  0  0  0  0  0
    7.3790   -1.4000   -0.3660 C   0  0  0  0  0  0
    7.1470   -0.3200   -1.3890 C   0  0  0  0  0  0
    6.3720   -0.6230   -2.0990 H   0  0  0  0  0  0
    8.0720   -0.2440   -1.9760 H   0  0  0  0  0  0
    6.8800    1.0340   -0.7500 C   0  0  0  0  0  0
    7.1390    1.8230   -1.4680 H   0  0  0  0  0  0
    7.5370    1.1950    0.1140 H   0  0  0  0  0  0
    5.4190    1.2290   -0.3390 C   0  0  2  0  0  0
    4.7950    1.1290   -1.2330 H   0  0  0  0  0  0
    5.3150    2.5730    0.2000 O   0  0  0  0  0  0
    4.9640    0.2460    0.7440 C   0  0  0  0  0  0
    3.9520    0.5280    1.0520 H   0  0  0  0  0  0
    5.5920    0.3720    1.6360 H   0  0  0  0  0  0
    8.4730   -1.9420   -0.2410 O   0  0  0  0  0  0
    4.2100    3.3530    0.1070 C   0  0  0  0  0  0
    3.0710    2.8480   -0.7280 C   0  0  0  0  0  0
    2.2470    3.5670   -0.6740 H   0  0  0  0  0  0
    2.6970    1.8950   -0.3480 H   0  0  0  0  0  0
    3.3750    2.7710   -1.7750 H   0  0  0  0  0  0
    4.1570    4.4420    0.6720 O   0  0  0  0  0  0
  1  2  1  0  0  0
  1  3  2  0  0  0
  1 11  1  0  0  0
  3  4  1  0  0  0
  3  5  1  0  0  0
  5  6  1  0  0  0
  5  7  2  0  0  0
  7  8  1  0  0  0
  7  9  1  0  0  0
  9 10  1  0  0  0
  9 11  2  0  0  0
 11 12  1  0  0  0
 12 13  2  0  0  0
 12 14  1  0  0  0
 14 15  1  0  0  0
 15 16  1  0  0  0
 15 17  1  0  0  0
 15 19  1  0  0  0
 17 18  1  0  0  0
 17 20  1  0  0  0
 17 31  1  0  0  0
 20 21  1  0  0  0
 21 22  1  0  0  0
 21 34  2  0  0  0
 22 23  1  0  0  0
 22 24  1  0  0  0
 22 25  1  0  0  0
 25 26  1  0  0  0
 25 27  1  0  0  0
 25 28  1  0  0  0
 28 29  1  0  0  0
 28 30  1  0  0  0
 28 31  1  0  0  0
 30 35  1  0  0  0
 31 32  1  0  0  0
 31 33  1  0  0  0
 35 36  1  0  0  0
 35 40  2  0  0  0
 36 37  1  0  0  0
 36 38  1  0  0  0
 36 39  1  0  0  0
M  END
> <s_m_entry_id>
89

> <s_m_entry_name>
ConMedNP_leadlike.94

> <i_qp_#stars>
0

> <i_qp_#amine>
0

> <i_qp_#amidine>
0

> <i_qp_#acid>
0

> <i_qp_#amide>
0

> <i_qp_#rotor>
4

> <i_qp_#rtvFG>
3

> <i_qp_CNS>
-2

> <r_qp_mol_MW>
   306.315

> <r_qp_dipole>
     7.274

> <r_qp_SASA>
   521.014

> <r_qp_FOSA>
   178.165

> <r_qp_FISA>
   161.668

> <r_qp_PISA>
   181.181

> <r_qp_WPSA>
     0.000

> <r_qp_volume>
   951.683

> <r_qp_donorHB>
     0.000

> <r_qp_accptHB>
     7.000

> <r_qp_dip^2/V>
   0.0555940

> <r_qp_ACxDN^.5/SA>
   0.0000000

> <r_qp_glob>
   0.8980720

> <r_qp_QPpolrz>
    31.094

> <r_qp_QPlogPC16>
     9.668

> <r_qp_QPlogPoct>
    14.845

> <r_qp_QPlogPw>
     9.318

> <r_qp_QPlogPo/w>
     1.188

> <r_qp_QPlogS>
    -1.774

> <r_qp_CIQPlogS>
    -2.367

> <r_qp_QPlogHERG>
    -4.045

> <r_qp_QPPCaco>
   290.268

> <r_qp_QPlogBB>
    -1.014

> <r_qp_QPPMDCK>
   129.927

> <r_qp_QPlogKp>
    -3.477

> <r_qp_IP(eV)>
    10.344

> <r_qp_EA(eV)>
     0.853

> <i_qp_#metab>
1

> <r_qp_QPlogKhsa>
    -0.662

> <i_qp_HumanOralAbsorption>
3

> <r_qp_PercentHumanOralAbsorption>
    77.982

> <r_qp_SAfluorine>
     0.000

> <r_qp_SAamideO>
     0.000

> <r_qp_PSA>
   109.192

> <i_qp_#NandO>
6

> <i_qp_RuleOfFive>
0

> <i_qp_RuleOfThree>
0

> <i_qp_#ringatoms>
13

> <i_qp_#in34>
0

> <i_qp_#in56>
6

> <i_qp_#noncon>
5

> <i_qp_#nonHatm>
22

> <r_qp_Jm>
1.719474

$$$$
JFA_UY_077
                    3D
 Structure written by MMmdl.
 42 44  0  0  1  0            999 V2000
    1.1140    0.7930    0.1440 C   0  0  0  0  0  0
   -0.2090    0.8880   -0.3150 C   0  0  0  0  0  0
   -0.5390    1.7660   -0.8660 H   0  0  0  0  0  0
   -1.1040   -0.1480   -0.0700 C   0  0  0  0  0  0
   -2.1280   -0.0800   -0.4260 H   0  0  0  0  0  0
   -0.6770   -1.2680    0.6330 C   0  0  0  0  0  0
   -1.3710   -2.0830    0.8270 H   0  0  0  0  0  0
    0.6440   -1.3560    1.0910 C   0  0  0  0  0  0
    0.9190   -2.2560    1.6310 H   0  0  0  0  0  0
    1.5750   -0.3260    0.8570 C   0  0  0  0  0  0
    2.9200   -0.3730    1.2950 N   0  0  0  0  0  0
    3.3430   -1.5530    2.0530 C   0  0  0  0  0  0
    4.3880   -1.5060    2.3780 H   0  0  0  0  0  0
    3.2510   -2.4590    1.4430 H   0  0  0  0  0  0
    2.7450   -1.6640    2.9650 H   0  0  0  0  0  0
    3.8010    0.6720    1.0000 C   0  0  0  0  0  0
    3.4440    1.7710    0.3140 C   0  0  0  0  0  0
    2.0400    1.9060   -0.1290 C   0  0  0  0  0  0
    1.6430    2.9150   -0.7010 O   0  0  0  0  0  0
    5.0930    0.5070    1.4720 O   0  0  0  0  0  0
    5.9970    1.6290    1.4450 C   0  0  0  0  0  0
    7.4060    1.0240    1.5360 C   0  0  0  0  0  0
    8.1800    1.7980    1.5150 H   0  0  0  0  0  0
    7.5920    0.3180    0.7200 H   0  0  0  0  0  0
    7.5220    0.4470    2.4620 H   0  0  0  0  0  0
    5.7540    2.4730    2.7090 C   0  0  0  0  0  0
    4.7350    2.8700    2.7500 H   0  0  0  0  0  0
    6.4530    3.3150    2.7670 H   0  0  0  0  0  0
    5.8740    1.8620    3.6110 H   0  0  0  0  0  0
    5.8410    2.4680    0.1590 C   0  0  1  0  0  0
    6.4620    3.3710    0.2310 H   0  0  0  0  0  0
    6.2430    1.6980   -0.9790 O   0  0  0  0  0  0
    4.3860    2.8780   -0.0550 C   0  0  0  0  0  0
    4.2350    3.1610   -1.1040 H   0  0  0  0  0  0
    4.1500    3.7550    0.5610 H   0  0  0  0  0  0
    7.3430    2.3460   -1.9900 S   0  0  0  0  0  0
    6.8010    3.5700   -2.5410 O   0  0  0  0  0  0
    8.6370    2.3060   -1.3440 O   0  0  0  0  0  0
    7.2780    1.0770   -3.2290 C   0  0  0  0  0  0
    6.2630    1.0250   -3.6280 H   0  0  0  0  0  0
    7.5680    0.1270   -2.7780 H   0  0  0  0  0  0
    7.9780    1.3430   -4.0240 H   0  0  0  0  0  0
  1  2  2  0  0  0
  1 10  1  0  0  0
  1 18  1  0  0  0
  2  3  1  0  0  0
  2  4  1  0  0  0
  4  5  1  0  0  0
  4  6  2  0  0  0
  6  7  1  0  0  0
  6  8  1  0  0  0
  8  9  1  0  0  0
  8 10  2  0  0  0
 10 11  1  0  0  0
 11 12  1  0  0  0
 11 16  1  0  0  0
 12 13  1  0  0  0
 12 14  1  0  0  0
 12 15  1  0  0  0
 16 17  2  0  0  0
 16 20  1  0  0  0
 17 18  1  0  0  0
 17 33  1  0  0  0
 18 19  2  0  0  0
 20 21  1  0  0  0
 21 22  1  0  0  0
 21 26  1  0  0  0
 21 30  1  0  0  0
 22 23  1  0  0  0
 22 24  1  0  0  0
 22 25  1  0  0  0
 26 27  1  0  0  0
 26 28  1  0  0  0
 26 29  1  0  0  0
 30 31  1  0  0  0
 30 32  1  0  0  0
 30 33  1  0  0  0
 32 36  1  0  0  0
 33 34  1  0  0  0
 33 35  1  0  0  0
 36 37  2  0  0  0
 36 38  2  0  0  0
 36 39  1  0  0  0
 39 40  1  0  0  0
 39 41  1  0  0  0
 39 42  1  0  0  0
M  END
> <s_m_entry_id>
90

> <s_m_entry_name>
ConMedNP_leadlike.95

> <i_qp_#stars>
0

> <i_qp_#amine>
0

> <i_qp_#amidine>
0

> <i_qp_#acid>
0

> <i_qp_#amide>
0

> <i_qp_#rotor>
2

> <i_qp_#rtvFG>
1

> <i_qp_CNS>
0

> <r_qp_mol_MW>
   337.390

> <r_qp_dipole>
     6.747

> <r_qp_SASA>
   570.511

> <r_qp_FOSA>
   298.970

> <r_qp_FISA>
   110.678

> <r_qp_PISA>
   160.429

> <r_qp_WPSA>
     0.435

> <r_qp_volume>
  1019.393

> <r_qp_donorHB>
     0.000

> <r_qp_accptHB>
     7.500

> <r_qp_dip^2/V>
   0.0446520

> <r_qp_ACxDN^.5/SA>
   0.0000000

> <r_qp_glob>
   0.8586090

> <r_qp_QPpolrz>
    34.890

> <r_qp_QPlogPC16>
     9.631

> <r_qp_QPlogPoct>
    15.976

> <r_qp_QPlogPw>
     9.883

> <r_qp_QPlogPo/w>
     1.717

> <r_qp_QPlogS>
    -2.797

> <r_qp_CIQPlogS>
    -3.404

> <r_qp_QPlogHERG>
    -4.585

> <r_qp_QPPCaco>
   883.773

> <r_qp_QPlogBB>
    -0.557

> <r_qp_QPPMDCK>
   435.244

> <r_qp_QPlogKp>
    -2.802

> <r_qp_IP(eV)>
     8.379

> <r_qp_EA(eV)>
     0.313

> <i_qp_#metab>
1

> <r_qp_QPlogKhsa>
    -0.514

> <i_qp_HumanOralAbsorption>
3

> <r_qp_PercentHumanOralAbsorption>
    89.731

> <r_qp_SAfluorine>
     0.000

> <r_qp_SAamideO>
     0.000

> <r_qp_PSA>
    79.686

> <i_qp_#NandO>
6

> <i_qp_RuleOfFive>
0

> <i_qp_RuleOfThree>
0

> <i_qp_#ringatoms>
14

> <i_qp_#in34>
0

> <i_qp_#in56>
14

> <i_qp_#noncon>
3

> <i_qp_#nonHatm>
23

> <r_qp_Jm>
0.887804

$$$$
JDW_UD_102
                    3D
 Structure written by MMmdl.
 31 34  0  0  1  0            999 V2000
    1.2590    0.6620   -0.0660 C   0  0  0  0  0  0
    0.0570    1.3990    0.0260 C   0  0  0  0  0  0
    0.2130    2.7600    0.1500 O   0  0  0  0  0  0
   -0.9460    3.5750    0.2340 C   0  0  0  0  0  0
   -0.6130    4.6140    0.3190 H   0  0  0  0  0  0
   -1.5280    3.3470    1.1320 H   0  0  0  0  0  0
   -1.5500    3.5020   -0.6760 H   0  0  0  0  0  0
   -1.1550    0.7220   -0.0150 C   0  0  0  0  0  0
   -1.2040   -0.6440   -0.1430 C   0  0  0  0  0  0
   -0.0650   -1.4060   -0.2340 C   0  0  0  0  0  0
   -0.1470   -2.4840   -0.3380 H   0  0  0  0  0  0
    1.1850   -0.7620   -0.1920 C   0  0  0  0  0  0
    2.3870   -1.5000   -0.2690 C   0  0  0  0  0  0
    2.3470   -2.8700   -0.4250 O   0  0  0  0  0  0
    2.6620   -3.5180    0.8090 C   0  0  0  0  0  0
    2.4700   -4.5870    0.6830 H   0  0  0  0  0  0
    2.0290   -3.1540    1.6270 H   0  0  0  0  0  0
    3.7200   -3.3930    1.0620 H   0  0  0  0  0  0
    3.6030   -0.8070   -0.2780 C   0  0  0  0  0  0
    3.5260    0.5680   -0.1510 C   0  0  0  0  0  0
    2.4300    1.3240   -0.0340 N   0  0  0  0  0  0
    4.9850   -1.1100   -0.3900 C   0  0  0  0  0  0
    5.4400   -2.0820   -0.5140 H   0  0  0  0  0  0
    5.6490    0.0940   -0.3120 C   0  0  0  0  0  0
    6.6910    0.3780   -0.3460 H   0  0  0  0  0  0
    4.7680    1.1200   -0.1650 O   0  0  0  0  0  0
   -2.4100    1.2490    0.0580 O   0  0  0  0  0  0
   -3.2350    0.0740   -0.0410 C   0  0  0  0  0  0
   -3.8870    0.1740   -0.9160 H   0  0  0  0  0  0
   -3.8600    0.0060    0.8570 H   0  0  0  0  0  0
   -2.4710   -1.1370   -0.1680 O   0  0  0  0  0  0
  1  2  2  0  0  0
  1 12  1  0  0  0
  1 21  1  0  0  0
  2  3  1  0  0  0
  2  8  1  0  0  0
  3  4  1  0  0  0
  4  5  1  0  0  0
  4  6  1  0  0  0
  4  7  1  0  0  0
  8  9  2  0  0  0
  8 27  1  0  0  0
  9 10  1  0  0  0
  9 31  1  0  0  0
 10 11  1  0  0  0
 10 12  2  0  0  0
 12 13  1  0  0  0
 13 14  1  0  0  0
 13 19  2  0  0  0
 14 15  1  0  0  0
 15 16  1  0  0  0
 15 17  1  0  0  0
 15 18  1  0  0  0
 19 20  1  0  0  0
 19 22  1  0  0  0
 20 21  2  0  0  0
 20 26  1  0  0  0
 22 23  1  0  0  0
 22 24  2  0  0  0
 24 25  1  0  0  0
 24 26  1  0  0  0
 27 28  1  0  0  0
 28 29  1  0  0  0
 28 30  1  0  0  0
 28 31  1  0  0  0
M  END
> <s_m_entry_id>
91

> <s_m_entry_name>
ConMedNP_leadlike.96

> <i_qp_#stars>
0

> <i_qp_#amine>
0

> <i_qp_#amidine>
0

> <i_qp_#acid>
0

> <i_qp_#amide>
0

> <i_qp_#rotor>
2

> <i_qp_#rtvFG>
1

> <i_qp_CNS>
1

> <r_qp_mol_MW>
   273.245

> <r_qp_dipole>
     2.710

> <r_qp_SASA>
   432.628

> <r_qp_FOSA>
   240.135

> <r_qp_FISA>
    22.394

> <r_qp_PISA>
   170.098

> <r_qp_WPSA>
     0.000

> <r_qp_volume>
   755.479

> <r_qp_donorHB>
     0.000

> <r_qp_accptHB>
     4.500

> <r_qp_dip^2/V>
   0.0097240

> <r_qp_ACxDN^.5/SA>
   0.0000000

> <r_qp_glob>
   0.9272550

> <r_qp_QPpolrz>
    24.420

> <r_qp_QPlogPC16>
     6.949

> <r_qp_QPlogPoct>
     9.903

> <r_qp_QPlogPw>
     6.061

> <r_qp_QPlogPo/w>
     2.077

> <r_qp_QPlogS>
    -1.734

> <r_qp_CIQPlogS>
    -3.683

> <r_qp_QPlogHERG>
    -3.520

> <r_qp_QPPCaco>
  6074.849

> <r_qp_QPlogBB>
     0.269

> <r_qp_QPPMDCK>
  3477.436

> <r_qp_QPlogKp>
    -1.141

> <r_qp_IP(eV)>
     8.331

> <r_qp_EA(eV)>
     1.220

> <i_qp_#metab>
3

> <r_qp_QPlogKhsa>
    -0.478

> <i_qp_HumanOralAbsorption>
3

> <r_qp_PercentHumanOralAbsorption>
   100.000

> <r_qp_SAfluorine>
     0.000

> <r_qp_SAamideO>
     0.000

> <r_qp_PSA>
    52.963

> <i_qp_#NandO>
6

> <i_qp_RuleOfFive>
0

> <i_qp_RuleOfThree>
0

> <i_qp_#ringatoms>
16

> <i_qp_#in34>
0

> <i_qp_#in56>
16

> <i_qp_#noncon>
1

> <i_qp_#nonHatm>
20

> <r_qp_Jm>
364.634025

$$$$
JDW_UD_099
                    3D
 Structure written by MMmdl.
 31 34  0  0  1  0            999 V2000
    1.4140    0.8440   -0.1740 C   0  0  0  0  0  0
    0.1890    1.5930   -0.0910 C   0  0  0  0  0  0
   -0.9920    0.9710   -0.4660 C   0  0  0  0  0  0
   -0.9930   -0.3240   -0.9170 C   0  0  0  0  0  0
    0.1610   -1.0650   -1.0200 C   0  0  0  0  0  0
    1.3720   -0.5040   -0.6570 C   0  0  0  0  0  0
    0.1170   -2.0870   -1.3840 H   0  0  0  0  0  0
    2.4280   -1.3100   -0.8010 N   0  0  0  0  0  0
    3.6000   -0.7600   -0.4710 C   0  0  0  0  0  0
    3.8310    0.5150    0.0090 C   0  0  0  0  0  0
    2.7060    1.3340    0.1880 C   0  0  0  0  0  0
    2.8860    2.6240    0.6300 O   0  0  0  0  0  0
    4.7650   -1.4480   -0.5900 O   0  0  0  0  0  0
    5.7560   -0.6070   -0.1910 C   0  0  0  0  0  0
    5.2370    0.6120    0.1840 C   0  0  0  0  0  0
    6.7560   -1.0140   -0.2330 H   0  0  0  0  0  0
    5.7990    1.4640    0.5390 H   0  0  0  0  0  0
    2.9360    2.6530    2.0570 C   0  0  0  0  0  0
    2.9250    3.7010    2.3700 H   0  0  0  0  0  0
    3.8620    2.2000    2.4250 H   0  0  0  0  0  0
    2.0680    2.1560    2.5060 H   0  0  0  0  0  0
    0.2840    2.8760    0.3810 O   0  0  0  0  0  0
   -0.8380    3.7380    0.2570 C   0  0  0  0  0  0
   -0.5130    4.7440    0.5410 H   0  0  0  0  0  0
   -1.6340    3.4470    0.9490 H   0  0  0  0  0  0
   -1.1940    3.7910   -0.7770 H   0  0  0  0  0  0
   -2.2550    1.4820   -0.4430 O   0  0  0  0  0  0
   -3.0330    0.3760   -0.9350 C   0  0  0  0  0  0
   -3.5590    0.6910   -1.8440 H   0  0  0  0  0  0
   -3.7760    0.1030   -0.1760 H   0  0  0  0  0  0
   -2.2340   -0.7800   -1.2380 O   0  0  0  0  0  0
  1  2  2  0  0  0
  1  6  1  0  0  0
  1 11  1  0  0  0
  2  3  1  0  0  0
  2 22  1  0  0  0
  3  4  2  0  0  0
  3 27  1  0  0  0
  4  5  1  0  0  0
  4 31  1  0  0  0
  5  6  2  0  0  0
  5  7  1  0  0  0
  6  8  1  0  0  0
  8  9  2  0  0  0
  9 10  1  0  0  0
  9 13  1  0  0  0
 10 11  2  0  0  0
 10 15  1  0  0  0
 11 12  1  0  0  0
 12 18  1  0  0  0
 13 14  1  0  0  0
 14 15  2  0  0  0
 14 16  1  0  0  0
 15 17  1  0  0  0
 18 19  1  0  0  0
 18 20  1  0  0  0
 18 21  1  0  0  0
 22 23  1  0  0  0
 23 24  1  0  0  0
 23 25  1  0  0  0
 23 26  1  0  0  0
 27 28  1  0  0  0
 28 29  1  0  0  0
 28 30  1  0  0  0
 28 31  1  0  0  0
M  END
> <s_m_entry_id>
92

> <s_m_entry_name>
ConMedNP_leadlike.97

> <i_qp_#stars>
0

> <i_qp_#amine>
0

> <i_qp_#amidine>
0

> <i_qp_#acid>
0

> <i_qp_#amide>
0

> <i_qp_#rotor>
2

> <i_qp_#rtvFG>
1

> <i_qp_CNS>
1

> <r_qp_mol_MW>
   273.245

> <r_qp_dipole>
     3.691

> <r_qp_SASA>
   426.253

> <r_qp_FOSA>
   227.723

> <r_qp_FISA>
    20.376

> <r_qp_PISA>
   178.154

> <r_qp_WPSA>
     0.000

> <r_qp_volume>
   755.877

> <r_qp_donorHB>
     0.000

> <r_qp_accptHB>
     4.500

> <r_qp_dip^2/V>
   0.0180210

> <r_qp_ACxDN^.5/SA>
   0.0000000

> <r_qp_glob>
   0.9414520

> <r_qp_QPpolrz>
    24.513

> <r_qp_QPlogPC16>
     7.115

> <r_qp_QPlogPoct>
    10.084

> <r_qp_QPlogPw>
     6.087

> <r_qp_QPlogPo/w>
     2.103

> <r_qp_QPlogS>
    -1.613

> <r_qp_CIQPlogS>
    -3.683

> <r_qp_QPlogHERG>
    -3.329

> <r_qp_QPPCaco>
  6348.519

> <r_qp_QPlogBB>
     0.290

> <r_qp_QPPMDCK>
  3647.068

> <r_qp_QPlogKp>
    -1.075

> <r_qp_IP(eV)>
     8.371

> <r_qp_EA(eV)>
     1.211

> <i_qp_#metab>
3

> <r_qp_QPlogKhsa>
    -0.476

> <i_qp_HumanOralAbsorption>
3

> <r_qp_PercentHumanOralAbsorption>
   100.000

> <r_qp_SAfluorine>
     0.000

> <r_qp_SAamideO>
     0.000

> <r_qp_PSA>
    51.095

> <i_qp_#NandO>
6

> <i_qp_RuleOfFive>
0

> <i_qp_RuleOfThree>
0

> <i_qp_#ringatoms>
16

> <i_qp_#in34>
0

> <i_qp_#in56>
16

> <i_qp_#noncon>
1

> <i_qp_#nonHatm>
20

> <r_qp_Jm>
560.051589

$$$$
JFA_UY_078
                    3D
 Structure written by MMmdl.
 42 44  0  0  1  0            999 V2000
    1.1730    0.6140    0.0770 C   0  0  0  0  0  0
   -0.0540    0.5120   -0.5890 C   0  0  0  0  0  0
   -0.3590    1.2800   -1.3000 H   0  0  0  0  0  0
   -0.8940   -0.5720   -0.3410 C   0  0  0  0  0  0
   -1.8460   -0.6480   -0.8590 H   0  0  0  0  0  0
   -0.5090   -1.5520    0.5700 C   0  0  0  0  0  0
   -1.1650   -2.3980    0.7630 H   0  0  0  0  0  0
    0.7160   -1.4540    1.2400 C   0  0  0  0  0  0
    0.9710   -2.2410    1.9420 H   0  0  0  0  0  0
    1.5740   -0.3700    1.0050 C   0  0  0  0  0  0
    2.8420   -0.2320    1.6760 N   0  0  0  0  0  0
    3.2600   -1.2420    2.6350 C   0  0  0  0  0  0
    4.2380   -1.0100    3.0680 H   0  0  0  0  0  0
    3.3370   -2.2110    2.1340 H   0  0  0  0  0  0
    2.5340   -1.2900    3.4530 H   0  0  0  0  0  0
    3.7010    0.8550    1.4360 C   0  0  0  0  0  0
    4.7910    1.0170    1.9750 O   0  0  0  0  0  0
    3.2320    1.8340    0.4650 C   0  0  0  0  0  0
    2.0720    1.7240   -0.1500 C   0  0  0  0  0  0
    1.7800    2.7170   -1.0630 O   0  0  0  0  0  0
    3.9240    3.0340   -0.0280 C   0  0  0  0  0  0
    4.7350    2.7400   -0.7000 H   0  0  0  0  0  0
    4.3300    3.6610    0.7720 H   0  0  0  0  0  0
    2.7610    3.7490   -0.7590 C   0  0  1  0  0  0
    3.1670    4.5400   -2.0350 C   0  0  0  0  0  0
    2.1930    5.5210   -2.4320 O   0  0  0  0  0  0
    0.5930    5.2410   -2.4930 S   0  0  0  0  0  0
    0.3190    4.1330   -3.3820 O   0  0  0  0  0  0
    0.1570    6.7370   -3.3410 C   0  0  0  0  0  0
    0.6570    6.7520   -4.3110 H   0  0  0  0  0  0
    0.4630    7.5910   -2.7330 H   0  0  0  0  0  0
   -0.9260    6.7460   -3.4780 H   0  0  0  0  0  0
    0.0510    5.3190   -1.1520 O   0  0  0  0  0  0
    3.4660    3.6280   -3.2320 C   0  0  0  0  0  0
    3.6900    4.2220   -4.1260 H   0  0  0  0  0  0
    2.6100    2.9980   -3.4910 H   0  0  0  0  0  0
    4.3170    2.9680   -3.0370 H   0  0  0  0  0  0
    4.4160    5.3980   -1.7520 C   0  0  0  0  0  0
    4.2460    6.0550   -0.8910 H   0  0  0  0  0  0
    4.6380    6.0560   -2.6010 H   0  0  0  0  0  0
    5.3090    4.7960   -1.5580 H   0  0  0  0  0  0
    2.2780    4.4390   -0.0520 H   0  0  0  0  0  0
  1  2  2  0  0  0
  1 10  1  0  0  0
  1 19  1  0  0  0
  2  3  1  0  0  0
  2  4  1  0  0  0
  4  5  1  0  0  0
  4  6  2  0  0  0
  6  7  1  0  0  0
  6  8  1  0  0  0
  8  9  1  0  0  0
  8 10  2  0  0  0
 10 11  1  0  0  0
 11 12  1  0  0  0
 11 16  1  0  0  0
 12 13  1  0  0  0
 12 14  1  0  0  0
 12 15  1  0  0  0
 16 17  2  0  0  0
 16 18  1  0  0  0
 18 19  2  0  0  0
 18 21  1  0  0  0
 19 20  1  0  0  0
 20 24  1  0  0  0
 21 22  1  0  0  0
 21 23  1  0  0  0
 21 24  1  0  0  0
 24 25  1  0  0  0
 24 42  1  0  0  0
 25 26  1  0  0  0
 25 34  1  0  0  0
 25 38  1  0  0  0
 26 27  1  0  0  0
 27 28  2  0  0  0
 27 29  1  0  0  0
 27 33  2  0  0  0
 29 30  1  0  0  0
 29 31  1  0  0  0
 29 32  1  0  0  0
 34 35  1  0  0  0
 34 36  1  0  0  0
 34 37  1  0  0  0
 38 39  1  0  0  0
 38 40  1  0  0  0
 38 41  1  0  0  0
M  END
> <s_m_entry_id>
93

> <s_m_entry_name>
ConMedNP_leadlike.98

> <i_qp_#stars>
0

> <i_qp_#amine>
0

> <i_qp_#amidine>
0

> <i_qp_#acid>
0

> <i_qp_#amide>
0

> <i_qp_#rotor>
3

> <i_qp_#rtvFG>
1

> <i_qp_CNS>
-1

> <r_qp_mol_MW>
   337.390

> <r_qp_dipole>
     2.264

> <r_qp_SASA>
   583.324

> <r_qp_FOSA>
   318.662

> <r_qp_FISA>
   108.700

> <r_qp_PISA>
   155.448

> <r_qp_WPSA>
     0.514

> <r_qp_volume>
  1029.879

> <r_qp_donorHB>
     0.000

> <r_qp_accptHB>
     7.750

> <r_qp_dip^2/V>
   0.0049790

> <r_qp_ACxDN^.5/SA>
   0.0000000

> <r_qp_glob>
   0.8454980

> <r_qp_QPpolrz>
    34.620

> <r_qp_QPlogPC16>
     9.645

> <r_qp_QPlogPoct>
    15.381

> <r_qp_QPlogPw>
     9.892

> <r_qp_QPlogPo/w>
     1.671

> <r_qp_QPlogS>
    -2.727

> <r_qp_CIQPlogS>
    -3.293

> <r_qp_QPlogHERG>
    -4.773

> <r_qp_QPPCaco>
   922.770

> <r_qp_QPlogBB>
    -0.630

> <r_qp_QPPMDCK>
   456.493

> <r_qp_QPlogKp>
    -2.687

> <r_qp_IP(eV)>
     8.816

> <r_qp_EA(eV)>
     0.630

> <i_qp_#metab>
2

> <r_qp_QPlogKhsa>
    -0.593

> <i_qp_HumanOralAbsorption>
3

> <r_qp_PercentHumanOralAbsorption>
    89.802

> <r_qp_SAfluorine>
     0.000

> <r_qp_SAamideO>
     0.000

> <r_qp_PSA>
    80.165

> <i_qp_#NandO>
6

> <i_qp_RuleOfFive>
0

> <i_qp_RuleOfThree>
0

> <i_qp_#ringatoms>
13

> <i_qp_#in34>
0

> <i_qp_#in56>
13

> <i_qp_#noncon>
2

> <i_qp_#nonHatm>
23

> <r_qp_Jm>
1.299492

$$$$
JTM_UY_XX03_1
                    3D
 Structure written by MMmdl.
 31 33  0  0  1  0            999 V2000
    1.3540    0.5990   -0.2940 C   0  0  0  0  0  0
    0.1320    1.2420   -0.5000 C   0  0  0  0  0  0
    0.0950    2.3140   -0.6850 H   0  0  0  0  0  0
   -1.0640    0.5160   -0.4580 C   0  0  0  0  0  0
   -2.1870    1.2700   -0.6920 O   0  0  0  0  0  0
   -3.2600    1.0310    0.2150 C   0  0  0  0  0  0
   -3.8170    1.9670    0.3220 H   0  0  0  0  0  0
   -2.9150    0.7360    1.2120 H   0  0  0  0  0  0
   -3.9470    0.2860   -0.1980 H   0  0  0  0  0  0
   -1.0510   -0.8770   -0.2570 C   0  0  0  0  0  0
   -2.2550   -1.5260   -0.3080 O   0  0  0  0  0  0
   -2.2620   -2.9390   -0.1480 C   0  0  0  0  0  0
   -3.2990   -3.2780   -0.2300 H   0  0  0  0  0  0
   -1.8960   -3.2260    0.8430 H   0  0  0  0  0  0
   -1.6880   -3.4290   -0.9420 H   0  0  0  0  0  0
    0.1760   -1.5180   -0.0460 C   0  0  0  0  0  0
    0.2280   -2.5900    0.1230 H   0  0  0  0  0  0
    1.3740   -0.7880   -0.0600 C   0  0  0  0  0  0
    2.6580   -1.5120    0.1660 C   0  0  0  0  0  0
    2.6640   -2.7200    0.3710 O   0  0  0  0  0  0
    3.8170   -0.6700    0.1180 C   0  0  0  0  0  0
    3.8300    0.6840   -0.1100 C   0  0  0  0  0  0
    2.6040    1.4120   -0.3300 C   0  0  0  0  0  0
    2.5720    2.6180   -0.5340 O   0  0  0  0  0  0
    5.0750   -1.1460    0.3000 O   0  0  0  0  0  0
    5.9150   -0.0710    0.1850 C   0  0  0  0  0  0
    5.1870    1.0780   -0.0670 C   0  0  0  0  0  0
    5.5930    2.0720   -0.2030 H   0  0  0  0  0  0
    7.3250   -0.2940    0.3360 C   0  0  0  0  0  0
    7.6140   -1.3400    0.5360 H   0  0  0  0  0  0
    8.1860    0.5770    0.2570 O   0  0  0  0  0  0
  1  2  2  0  0  0
  1 18  1  0  0  0
  1 23  1  0  0  0
  2  3  1  0  0  0
  2  4  1  0  0  0
  4  5  1  0  0  0
  4 10  2  0  0  0
  5  6  1  0  0  0
  6  7  1  0  0  0
  6  8  1  0  0  0
  6  9  1  0  0  0
 10 11  1  0  0  0
 10 16  1  0  0  0
 11 12  1  0  0  0
 12 13  1  0  0  0
 12 14  1  0  0  0
 12 15  1  0  0  0
 16 17  1  0  0  0
 16 18  2  0  0  0
 18 19  1  0  0  0
 19 20  2  0  0  0
 19 21  1  0  0  0
 21 22  2  0  0  0
 21 25  1  0  0  0
 22 23  1  0  0  0
 22 27  1  0  0  0
 23 24  2  0  0  0
 25 26  1  0  0  0
 26 27  2  0  0  0
 26 29  1  0  0  0
 27 28  1  0  0  0
 29 30  1  0  0  0
 29 31  2  0  0  0
M  END
> <s_m_entry_id>
94

> <s_m_entry_name>
ConMedNP_leadlike.99

> <i_qp_#stars>
1

> <i_qp_#amine>
0

> <i_qp_#amidine>
0

> <i_qp_#acid>
0

> <i_qp_#amide>
0

> <i_qp_#rotor>
3

> <i_qp_#rtvFG>
0

> <i_qp_CNS>
-2

> <r_qp_mol_MW>
   286.240

> <r_qp_dipole>
     5.468

> <r_qp_SASA>
   493.774

> <r_qp_FOSA>
   199.584

> <r_qp_FISA>
   183.249

> <r_qp_PISA>
   110.941

> <r_qp_WPSA>
     0.000

> <r_qp_volume>
   844.728

> <r_qp_donorHB>
     0.000

> <r_qp_accptHB>
     8.000

> <r_qp_dip^2/V>
   0.0353950

> <r_qp_ACxDN^.5/SA>
   0.0000000

> <r_qp_glob>
   0.8752160

> <r_qp_QPpolrz>
    26.785

> <r_qp_QPlogPC16>
     8.175

> <r_qp_QPlogPoct>
    13.530

> <r_qp_QPlogPw>
    10.127

> <r_qp_QPlogPo/w>
    -0.228

> <r_qp_QPlogS>
    -0.897

> <r_qp_CIQPlogS>
    -2.220

> <r_qp_QPlogHERG>
    -4.080

> <r_qp_QPPCaco>
   181.196

> <r_qp_QPlogBB>
    -1.212

> <r_qp_QPPMDCK>
    78.072

> <r_qp_QPlogKp>
    -4.218

> <r_qp_IP(eV)>
     9.559

> <r_qp_EA(eV)>
     1.909

> <i_qp_#metab>
3

> <r_qp_QPlogKhsa>
    -1.197

> <i_qp_HumanOralAbsorption>
2

> <r_qp_PercentHumanOralAbsorption>
    66.026

> <r_qp_SAfluorine>
     0.000

> <r_qp_SAamideO>
     0.000

> <r_qp_PSA>
   118.193

> <i_qp_#NandO>
6

> <i_qp_RuleOfFive>
0

> <i_qp_RuleOfThree>
0

> <i_qp_#ringatoms>
13

> <i_qp_#in34>
0

> <i_qp_#in56>
13

> <i_qp_#noncon>
0

> <i_qp_#nonHatm>
21

> <r_qp_Jm>
2.196742

$$$$
plumericin
                    3D
 Structure written by MMmdl.
 35 38  0  0  1  0            999 V2000
    1.1350    0.6140    0.4150 C   0  0  1  0  0  0
    0.9950    0.9320    1.4570 H   0  0  0  0  0  0
   -0.2120    0.5830   -0.2440 C   0  0  0  0  0  0
   -0.8220    1.4640   -0.4030 H   0  0  0  0  0  0
   -0.6090   -0.6550   -0.5460 C   0  0  0  0  0  0
   -1.5640   -0.8960   -0.9930 H   0  0  0  0  0  0
    0.4220   -1.6740   -0.1970 C   0  0  2  0  0  0
   -0.1210   -2.6460    0.6860 O   0  0  0  0  0  0
    1.5700   -0.8680    0.4220 C   0  0  1  0  0  0
    1.7830   -1.1680    1.4560 H   0  0  0  0  0  0
    2.7660   -1.2210   -0.4630 C   0  0  1  0  0  0
    2.2630   -1.8100   -1.6740 O   0  0  0  0  0  0
    0.9980   -2.4010   -1.3860 C   0  0  1  0  0  0
    0.3650   -2.3730   -2.2800 H   0  0  0  0  0  0
    3.3330   -2.0170    0.0360 H   0  0  0  0  0  0
    3.7140   -0.2000   -0.7420 O   0  0  0  0  0  0
    3.2760    1.0880   -0.7330 C   0  0  0  0  0  0
    4.0400    1.7340   -1.1540 H   0  0  0  0  0  0
    2.1140    1.5290   -0.2410 C   0  0  0  0  0  0
    1.9040    2.9980   -0.2900 C   0  0  0  0  0  0
    2.5440    3.7650   -0.9980 O   0  0  0  0  0  0
    0.9190    3.3640    0.5740 O   0  0  0  0  0  0
    0.6550    4.7690    0.6100 C   0  0  0  0  0  0
   -0.1480    4.9440    1.3310 H   0  0  0  0  0  0
    0.3240    5.1200   -0.3720 H   0  0  0  0  0  0
    1.5440    5.3160    0.9400 H   0  0  0  0  0  0
    0.3000   -3.8990    0.3430 C   0  0  0  0  0  0
    1.1210   -3.8000   -0.8740 C   0  0  0  0  0  0
    1.8680   -4.7650   -1.4270 C   0  0  0  0  0  0
    2.4190   -4.5110   -2.3330 H   0  0  0  0  0  0
    2.0700   -6.1710   -0.9630 C   0  0  0  0  0  0
    3.1420   -6.3790   -0.8910 H   0  0  0  0  0  0
    1.6380   -6.8660   -1.6890 H   0  0  0  0  0  0
    1.6340   -6.3820    0.0150 H   0  0  0  0  0  0
    0.0110   -4.9140    0.9560 O   0  0  0  0  0  0
  1  2  1  0  0  0
  1  3  1  0  0  0
  1  9  1  0  0  0
  1 19  1  0  0  0
  3  4  1  0  0  0
  3  5  2  0  0  0
  5  6  1  0  0  0
  5  7  1  0  0  0
  7  8  1  0  0  0
  7  9  1  0  0  0
  7 13  1  0  0  0
  8 27  1  0  0  0
  9 10  1  0  0  0
  9 11  1  0  0  0
 11 12  1  0  0  0
 11 15  1  0  0  0
 11 16  1  0  0  0
 12 13  1  0  0  0
 13 14  1  0  0  0
 13 28  1  0  0  0
 16 17  1  0  0  0
 17 18  1  0  0  0
 17 19  2  0  0  0
 19 20  1  0  0  0
 20 21  2  0  0  0
 20 22  1  0  0  0
 22 23  1  0  0  0
 23 24  1  0  0  0
 23 25  1  0  0  0
 23 26  1  0  0  0
 27 28  1  0  0  0
 27 35  2  0  0  0
 28 29  2  0  0  0
 29 30  1  0  0  0
 29 31  1  0  0  0
 31 32  1  0  0  0
 31 33  1  0  0  0
 31 34  1  0  0  0
M  END
> <s_m_entry_id>
95

> <s_m_entry_name>
ConMedNP_leadlike.100

> <i_qp_#stars>
0

> <i_qp_#amine>
0

> <i_qp_#amidine>
0

> <i_qp_#acid>
0

> <i_qp_#amide>
0

> <i_qp_#rotor>
2

> <i_qp_#rtvFG>
2

> <i_qp_CNS>
-1

> <r_qp_mol_MW>
   290.272

> <r_qp_dipole>
     1.005

> <r_qp_SASA>
   474.339

> <r_qp_FOSA>
   269.750

> <r_qp_FISA>
    98.372

> <r_qp_PISA>
   106.217

> <r_qp_WPSA>
     0.000

> <r_qp_volume>
   843.678

> <r_qp_donorHB>
[truncated: 2,570,254 more chars]
